# Supplementary material for: Iron enhances reactive oxygen species generation and initiates neutrophil extracellular traps formation on the endothelium to exacerbate stroke
Source: J Cell Commun Signal. 2025 Oct 3;19(4):e70050. doi: 10.1002/ccs3.70050 (PMC12494541; doi:10.1002/ccs3.70050)
Supplement: Supplementary file 2 — Table S1 [file CCS3-19-e70050-s002.xlsx]

## Sheet: FPKM and DEGs
Part 1. FPKM and DEGs.
gene_id	gene_name	Model_1_fpkm	Model_2_fpkm	Model_3_fpkm	VC_1_fpkm	VC_2_fpkm	VC_3_fpkm	DFOM_1_fpkm	DFOM_2_fpkm	DFOM_3_fpkm	VC_DFOM_1_fpkm	VC_DFOM_2_fpkm	VC_DFOM_3_fpkm	VC_DFOMvsDFOM_log2FoldChange	VC_DFOMvsDFOM_pvalue	VC_DFOMvsDFOM_padj	VC_DFOMvsVC_log2FoldChange	VC_DFOMvsVC_pvalue	VC_DFOMvsVC_padj	DFOMvsModel_log2FoldChange	DFOMvsModel_pvalue	DFOMvsModel_padj	VC_DFOMvsModel_log2FoldChange	VC_DFOMvsModel_pvalue	VC_DFOMvsModel_padj	VCvsModel_log2FoldChange	VCvsModel_pvalue	VCvsModel_padj
MGP_C57BL6NJ_G0007361	0610006L08Rik	0	0	0	0.0238388	0	0	0	0	0	0.0753489	0	0	3.3257	0.399849	0.999965	1.65647	0.632344	0.999796	NA	NA	NA	3.40439	0.38878	1	1.74207	0.666559	1
MGP_C57BL6NJ_G0020353	0610007P14Rik	8.01756	9.74613	8.29723	7.78003	10.7416	7.20537	9.49473	8.16467	5.99803	8.6513	9.6543	8.97374	0.207792	0.450724	0.999965	0.0886468	0.703035	0.999796	-0.143281	0.617411	0.986709	0.0713103	0.640679	0.854606	-0.0144675	0.953085	0.999012
MGP_C57BL6NJ_G0018664	0610009B22Rik	15.4647	19.2448	21.0299	22.4417	24.4265	18.9357	21.5032	18.7953	11.7982	19.4671	18.7013	19.325	0.143791	0.643289	0.999965	-0.19113	0.33361	0.999796	-0.100276	0.762085	0.989525	0.0494974	0.786192	0.920154	0.243113	0.302254	0.999012
MGP_C57BL6NJ_G0015795	0610009E02Rik	0.29631	0.430251	0.411534	0.253222	0.178098	0.166371	0.153383	0.297693	0.487613	0.296436	0.273063	0.21593	-0.244867	0.748207	0.999965	0.398682	0.524051	0.999796	-0.291786	0.705898	0.987075	-0.528461	0.405297	0.712444	-0.92556	0.1483	0.999012
MGP_C57BL6NJ_G0019886	0610009L18Rik	3.26053	4.10537	3.85297	2.66347	3.84745	6.65221	3.52946	2.96642	3.19568	2.89255	3.97684	1.54819	-0.194829	0.693285	0.999965	-0.638792	0.21374	0.999796	-0.217467	0.608443	0.986709	-0.403115	0.364851	0.684563	0.234416	0.603312	0.999012
MGP_C57BL6NJ_G0024769	0610009O20Rik	15.8773	14.788	15.664	13.3153	18.5778	14.6331	13.7929	14.9238	16.6529	13.473	15.4156	13.7157	-0.0862432	0.714256	0.999965	-0.123308	0.572334	0.999796	-0.0364707	0.877564	0.992116	-0.115005	0.41934	0.723265	0.0106376	0.960943	0.999012
MGP_C57BL6NJ_G0018482	0610010F05Rik	11.5932	10.0312	10.4077	12.0639	12.9413	11.7204	11.6002	11.4529	12.7359	11.4285	11.4163	12.4627	-0.0155244	0.943827	0.999965	-0.0536122	0.745076	0.999796	0.153853	0.502592	0.986709	0.145807	0.286095	0.618684	0.20159	0.250207	0.999012
MGP_C57BL6NJ_G0018978	0610010K14Rik	0.233827	0.0842954	0.013918	0.199825	0.112434	0.0286446	0.116197	0.0741846	0.395784	0.0421067	0.246824	0.110102	-0.532383	0.627984	0.999965	0.240374	0.823709	0.999796	0.807243	0.529122	0.986709	0.283335	0.822204	1	0.0492933	0.969775	0.999012
MGP_C57BL6NJ_G0003534	0610012D04Rik	0.0558953	0	0.0499055	0.0955346	0.100788	0.154066	0	0.106401	0.236526	0	0	0	-3.6443	0.33469	0.999965	-3.68547	0.16831	0.999796	1.68553	0.565579	1	-1.95083	0.628842	1	1.74236	0.415998	1
MGP_C57BL6NJ_G0023140	0610012G03Rik	5.42258	5.7387	6.56536	5.00268	6.3148	5.92573	5.45442	4.51601	3.4115	5.65915	4.84744	4.74606	0.190497	0.554539	0.999965	-0.173681	0.457719	0.999796	-0.40901	0.217787	0.941877	-0.211586	0.328024	0.654465	-0.036028	0.881728	0.999012
MGP_C57BL6NJ_G0004033	0610025J13Rik	0.0529534	0	0	0.0678799	0.143225	0.145957	0	0.0504005	0.0280097	0.0476784	0.0798528	0.374014	2.67771	0.13653	0.999965	0.477556	0.68491	0.999796	0.578057	0.883101	1	3.28274	0.103721	1	2.80177	0.163134	1
MGP_C57BL6NJ_G0031310	0610030E20Rik	2.55954	2.69435	2.23041	2.35796	2.24301	2.35635	2.48026	2.022	4.36486	1.80217	2.05724	2.64458	-0.441044	0.227725	0.999965	-0.0951107	0.687742	0.999796	0.23364	0.510135	0.986709	-0.198509	0.355366	0.677379	-0.101174	0.620267	0.999012
MGP_C57BL6NJ_G0003958	0610031O16Rik	0	0	0	0	0.0215626	0	0.0111422	0	0	0	0	0	NA	NA	NA	-1.88043	0.641352	1	NA	NA	NA	NA	NA	NA	1.81697	0.652598	1
MGP_C57BL6NJ_G0007094	0610033M10Rik	0.0538664	0	0.24047	0	0	0.0989824	0	0.102539	0.0569852	0	0	0.271759	0.762682	0.764828	0.999965	1.44578	0.631132	0.999796	-0.887213	0.700727	1	-0.126248	0.958127	1	-1.57175	0.551456	1
MGP_C57BL6NJ_G0028966	0610037L13Rik	4.32586	4.62054	5.04781	4.35874	4.91195	3.77602	5.29237	5.96785	5.56294	4.0515	3.99266	3.00382	-0.602481	0.0192055	0.999965	-0.235434	0.31105	0.999796	0.260511	0.283296	0.963715	-0.334589	0.0716153	0.326917	-0.0971943	0.643383	0.999012
MGP_C57BL6NJ_G0004683	0610038B21Rik	0.0193989	0.034967	0.0692806	0	0.174897	0.294085	0.0542252	0.0276956	0.0820884	0.00873325	0.0585065	0.0978687	0.0135832	0.99171	0.999965	-1.5108	0.279753	0.999796	0.388821	0.779595	1	0.41154	0.76294	1	1.92521	0.179144	0.999012
MGP_C57BL6NJ_G0003799	0610039K10Rik	0	0.0561969	0.0556719	0.15986	0.196759	0.0572892	0.0580985	0.237391	0.461747	0.0561423	0.188057	0.251662	-0.600652	0.629375	0.999965	0.260698	0.817037	0.999796	2.72854	0.112922	1	2.13366	0.211291	1	1.87424	0.264066	1
MGP_C57BL6NJ_G0004329	0610040B10Rik	2.60305	0.879758	1.08627	1.7772	1.68361	1.03983	1.14679	1.85816	1.12246	1.18461	1.29067	1.44172	-0.073842	0.854126	0.999965	-0.197319	0.559402	0.999796	-0.146863	0.784486	0.989525	-0.21516	0.634516	0.851655	-0.0157799	0.975334	0.999012
MGP_C57BL6NJ_G0004445	0610040F04Rik	0.0968139	0.349018	0.358106	0.39004	0.698283	0.343095	0.451035	0.658189	0.760829	0.672452	0.406697	0.418655	-0.314474	0.555423	0.999965	0.069333	0.891886	0.999796	1.20633	0.0892129	0.822472	0.898564	0.178351	0.499606	0.831873	0.236546	0.999012
MGP_C57BL6NJ_G0029994	0610040J01Rik	2.86552	2.50466	2.42612	1.45663	1.12471	2.09941	1.88739	1.32842	0.953855	1.15658	1.80669	1.25873	0.0203973	0.961422	0.999965	-0.144614	0.697646	0.999796	-0.90506	0.0203802	0.539027	-0.875564	0.00225494	0.0515225	-0.731653	0.0292984	0.762071
MGP_C57BL6NJ_G0006609	0610043K17Rik	0.231276	0.1737	0.309738	0.39529	0.521283	0.283321	0.359154	0.440252	0.897109	0.381768	0.232506	0.11668	-1.19948	0.215365	0.999965	-0.704438	0.41185	0.999796	1.2334	0.223448	0.941877	0.0428151	0.969158	1	0.751301	0.400985	0.999012
MGP_C57BL6NJ_G0005898	1010001N08Rik	0	0	0	0.0246496	0	0	0	0	0	0	0	0	NA	NA	NA	-1.81288	0.653868	1	NA	NA	NA	NA	NA	NA	1.74207	0.666559	1
MGP_C57BL6NJ_G0028336	1110002E22Rik	0.243428	0.230094	0.254449	0.190271	0.0214116	0.196381	0.110642	0.166705	0.332894	0.363516	0.194734	0.170737	0.266035	0.630968	0.999965	0.837803	0.244911	0.999796	-0.267372	0.612679	0.986709	0.0086088	0.983115	0.993573	-0.831547	0.242307	0.999012
MGP_C57BL6NJ_G0005241	1110002J07Rik	0.676968	0.215338	0.414801	0.238217	0.239349	0.292698	0.222624	0.101072	0.659993	0.131467	0.110092	0.0669674	-1.656	0.073533	0.999965	-1.30853	0.0479679	0.999796	-0.42815	0.615899	0.986709	-2.06815	0.00584557	0.0889643	-0.755788	0.23698	0.999012
MGP_C57BL6NJ_G0003233	1110002L01Rik	0.442535	0.495111	0.41555	0.410787	0.350828	0.406591	0.483427	0.232387	0.750666	0.618287	0.391197	0.300248	-0.154289	0.786253	0.999965	0.169044	0.68849	0.999796	0.102182	0.854486	0.992116	-0.0398165	0.927351	0.974907	-0.208091	0.578314	0.999012
MGP_C57BL6NJ_G0023448	1110004E09Rik	19.5323	21.0261	21.0245	20.7205	22.1944	24.0214	27.3092	22.3088	14.8221	18.9424	22.9547	20.6772	-0.0405075	0.895529	0.999965	-0.0940458	0.626334	0.999796	0.0623079	0.840389	0.992116	0.0286398	0.852629	0.946638	0.124399	0.496923	0.999012
MGP_C57BL6NJ_G0006907	1110006O24Rik	1.54585	1.01008	0.75911	1.05685	1.70729	1.73986	0.936232	1.32419	1.30828	0.939507	1.22384	0.545924	-0.385641	0.535307	0.999965	-0.720237	0.171369	0.999796	0.102589	0.87332	0.992116	-0.276197	0.659331	0.864034	0.449536	0.409907	0.999012
MGP_C57BL6NJ_G0005802	1110008E08Rik	0	0.0739965	0	0	0	0	0.0765003	0	0	0	0	0.0414216	-0.986811	0.807171	0.999965	NA	NA	NA	0.0448577	0.991061	1	-0.929257	0.818141	1	-1.87737	0.642256	1
MGP_C57BL6NJ_G0027194	1110008F13Rik	7.52606	6.79225	6.25806	5.38034	9.07818	6.92427	8.50548	7.41906	4.49492	6.77635	8.20788	7.95897	0.169685	0.596875	0.999965	0.105121	0.693598	0.999796	-0.0134296	0.967293	0.997313	0.162819	0.345049	0.669027	0.0603244	0.824377	0.999012
MGP_C57BL6NJ_G0020138	1110008L16Rik	1.60038	1.05773	1.24432	1.69818	1.4068	1.34786	1.57815	2.06905	1.91878	1.45897	1.77984	1.41295	-0.253796	0.392498	0.999965	0.0678633	0.783684	0.999796	0.507909	0.128231	0.88146	0.261265	0.319704	0.647575	0.195448	0.498368	0.999012
MGP_C57BL6NJ_G0026022	1110008P14Rik	15.4792	16.6615	17.5682	10.2908	19.2201	15.4265	20.8489	19.3049	9.75531	17.7563	19.1972	17.653	0.131195	0.695608	0.999965	0.284275	0.305376	0.999796	0.00406635	0.990471	0.998684	0.141081	0.300859	0.631729	-0.140667	0.618322	0.999012
MGP_C57BL6NJ_G0036277	1110012L19Rik	10.8792	10.3185	10.3432	13.1459	13.5508	7.9765	11.5776	10.3805	5.05137	10.6993	12.4576	8.13026	0.213485	0.581425	0.999965	-0.142541	0.64534	0.999796	-0.22485	0.551543	0.986709	-0.00407359	0.985317	0.994423	0.140503	0.622786	0.999012
MGP_C57BL6NJ_G0006241	1110015O18Rik	0.627153	0.775545	0.89852	2.0815	0.670624	1.20603	0.597943	1.31877	0.740611	1.85162	0.758788	0.868266	0.390908	0.474595	0.999965	-0.184082	0.735148	0.999796	0.205628	0.702455	0.987075	0.600839	0.204974	0.532868	0.784707	0.12605	0.999012
MGP_C57BL6NJ_G0028574	1110017D15Rik	2.96595	1.63774	3.93488	2.67746	2.48572	2.05338	1.28446	0.97412	1.34787	1.4857	1.21264	1.15913	0.102111	0.813379	0.999965	-0.900057	0.00375198	0.621904	-1.251	0.00858928	0.387151	-1.14022	0.00476298	0.0791931	-0.238355	0.559989	0.999012
MGP_C57BL6NJ_G0015884	1110018N20Rik	1.36462	1.1103	2.21678	1.34435	0.598066	1.6717	1.80127	0.757649	3.99002	1.26281	1.54336	1.77851	-0.505658	0.381046	0.999965	0.34387	0.455826	0.999796	0.464911	0.449298	0.986709	-0.0296929	0.940736	0.980428	-0.372858	0.476871	0.999012
MGP_C57BL6NJ_G0005885	1110020A21Rik	0.905739	0.879099	0.839784	1.07174	1.72741	0.704146	0.551799	0.530507	0.331678	0.313659	0.525323	0.52725	-0.0494733	0.950746	0.999965	-1.35272	0.0249739	0.999796	-0.892427	0.226528	0.946583	-0.935989	0.148553	0.458845	0.421249	0.460372	0.999012
MGP_C57BL6NJ_G0023427	1110025L11Rik	0	0	0	0	0	0	0	0	0	0	0	0	NA	NA	NA	NA	NA	NA	NA	NA	NA	NA	NA	NA	NA	NA	NA
MGP_C57BL6NJ_G0007524	1110028F18Rik	0	0	0	0	0	0	0	0	0	0	0	0	NA	NA	NA	NA	NA	NA	NA	NA	NA	NA	NA	NA	NA	NA	NA
MGP_C57BL6NJ_G0035283	1110032A03Rik	5.44094	5.52236	5.63655	5.1354	7.95928	5.66072	5.89796	4.4985	3.77976	4.46831	5.06544	3.68458	-0.0981708	0.738739	0.999965	-0.500487	0.0588217	0.999796	-0.232035	0.40792	0.986709	-0.322012	0.0652988	0.313992	0.180653	0.462319	0.999012
MGP_C57BL6NJ_G0027708	1110032F04Rik	3.00488	2.11674	4.72844	2.72535	1.1314	4.89754	2.08109	1.96147	3.42245	3.03726	2.17017	2.07939	-0.0282354	0.93849	0.999965	-0.264983	0.595047	0.999796	-0.40978	0.326473	0.975265	-0.428924	0.198298	0.525476	-0.165497	0.757263	0.999012
MGP_C57BL6NJ_G0026965	1110034G24Rik	3.23863	3.05783	3.63012	2.76768	3.66564	4.12201	2.96535	2.08168	2.26926	3.09273	2.50532	3.64976	0.339617	0.309777	0.999965	-0.18999	0.51071	0.999796	-0.445776	0.175188	0.922135	-0.0992801	0.686713	0.877678	0.0928813	0.735352	0.999012
MGP_C57BL6NJ_G0007591	1110036E04Rik	0	0	0	0	0	0	0	0	0	0	0	0	NA	NA	NA	NA	NA	NA	NA	NA	NA	NA	NA	NA	NA	NA	NA
MGP_C57BL6NJ_G0028465	1110037F02Rik	8.40348	8.38318	8.82091	8.0059	6.30179	8.06858	7.52005	7.83609	10.1041	8.22154	8.54016	8.82324	0.0118173	0.961174	0.999965	0.195996	0.317744	0.999796	-0.0156098	0.949335	0.996668	0.00398934	0.974301	0.990732	-0.190638	0.329862	0.999012
MGP_C57BL6NJ_G0015743	1110038B12Rik	4.32668	4.51983	7.63828	7.71718	3.87129	3.05673	4.70331	5.03842	5.04531	5.38607	4.06549	4.91138	-0.0387165	0.889973	0.999965	-0.023839	0.95097	0.999796	-0.162612	0.635965	0.986709	-0.194289	0.491698	0.770956	-0.168263	0.695507	0.999012
MGP_C57BL6NJ_G0022425	1110038F14Rik	16.8385	14.6991	15.5326	13.2096	14.1214	12.8788	11.4727	15.4953	13.7098	13.1237	13.4716	14.1733	0.00699462	0.978961	0.999965	0.0230021	0.901495	0.999796	-0.21516	0.436948	0.986709	-0.201947	0.230994	0.56267	-0.222825	0.25817	0.999012
MGP_C57BL6NJ_G0003287	1110046J04Rik	0.383468	0.599047	0.585842	0.801059	0.760597	0.86123	0.666956	0.60019	0.766265	0.93606	0.71319	0.722256	0.226761	0.553081	0.999965	-0.0283811	0.924131	0.999796	0.365731	0.418506	0.986709	0.600005	0.106564	0.395489	0.629231	0.0834227	0.962008
MGP_C57BL6NJ_G0026570	1110051M20Rik	17.3946	16.8044	16.1277	13.8226	18.1168	16.71	16.3748	17.1395	15.6896	15.121	16.6265	12.7839	-0.140323	0.551594	0.999965	-0.124305	0.565906	0.999796	-0.0374545	0.866615	0.992116	-0.170519	0.257281	0.591542	-0.0443333	0.821292	0.999012
MGP_C57BL6NJ_G0023433	1110057P08Rik	0	0	0	0	0	0	0	0	0	0	0	0	NA	NA	NA	NA	NA	NA	NA	NA	NA	NA	NA	NA	NA	NA	NA
MGP_C57BL6NJ_G0025397	1110059E24Rik	8.53927	7.59835	7.27205	7.63461	10.3214	8.0903	8.81097	9.43214	4.51684	7.07602	6.69875	5.97962	-0.202831	0.553577	0.999965	-0.395062	0.0730812	0.999796	-0.0416633	0.904469	0.992536	-0.238569	0.151674	0.462753	0.158563	0.479688	0.999012
MGP_C57BL6NJ_G0035967	1110059G10Rik	5.58991	4.10677	4.4311	4.18842	3.81364	3.85394	3.77673	5.02624	3.53132	4.72297	3.49564	4.08987	-0.000427688	0.998837	0.999965	0.0565094	0.796494	0.999796	-0.198594	0.513887	0.986709	-0.193295	0.366246	0.685257	-0.248292	0.276747	0.999012
MGP_C57BL6NJ_G0035625	1190002N15Rik	20.0098	18.4472	19.9051	11.0062	27.186	16.3687	19.0924	10.5918	13.7598	16.2575	18.5149	19.5684	0.326087	0.271738	0.999965	-0.00222351	0.994853	0.999796	-0.432753	0.139139	0.894183	-0.0978054	0.477725	0.762243	-0.0918869	0.789253	0.999012
MGP_C57BL6NJ_G0021068	1190003K10Rik	0	0	0	0	0.0243931	0	0	0	0	0.0487215	0.203999	0	4.12227	0.207046	0.999965	3.30213	0.199275	0.999796	NA	NA	NA	4.19797	0.19832	1	NA	NA	NA
MGP_C57BL6NJ_G0034696	1190005I06Rik	0.246651	0.345795	0.122345	0.351308	0.691835	0.377696	0.331961	0.0782534	0.144962	0.148054	0.309955	0.138263	0.110621	0.92241	0.999965	-1.23073	0.104299	0.999796	-0.369325	0.75629	0.989525	-0.245975	0.809201	1	0.9959	0.220645	0.999012
MGP_C57BL6NJ_G0017976	1190007I07Rik	2.15722	4.2013	4.22846	3.75063	4.87344	4.48799	4.71311	2.31282	6.2955	3.70605	3.9261	4.27826	-0.155276	0.712327	0.999965	-0.135893	0.591325	0.999796	0.318881	0.5063	0.986709	0.173166	0.601329	0.835478	0.311334	0.396717	0.999012
MGP_C57BL6NJ_G0006208	1200007C13Rik	0.253989	0	0.0863891	0.206719	0	0	0.112693	0.115116	0	0.185128	0.0182386	0.122037	0.50294	0.722874	0.999965	0.655133	0.710055	0.999796	-0.568941	0.746658	0.988175	-0.0587338	0.966966	1	-0.716174	0.748692	0.999012
MGP_C57BL6NJ_G0005772	1300002E11Rik	1.50917	1.56316	1.35415	0.988142	1.23879	1.60734	1.3782	0.936171	2.38291	1.00053	1.34171	0.969725	-0.495849	0.240111	0.999965	-0.206691	0.515945	0.999796	0.0734439	0.859198	0.992116	-0.410134	0.119768	0.416622	-0.202914	0.502244	0.999012
MGP_C57BL6NJ_G0035690	1300017J02Rik	0.0490585	0.0694798	0.0876028	0.347376	0.0442301	0.115904	0.0130601	0.200114	0.607958	0.30289	0.089832	0.219217	-0.413538	0.676357	0.999965	0.269258	0.744156	0.999796	1.9755	0.0679307	0.766904	1.56875	0.0372863	0.236651	1.30027	0.156685	0.999012
MGP_C57BL6NJ_G0004137	1500002C15Rik	0.625423	0.833249	0.776908	1.26648	1.64257	0.986854	1.05147	0.685856	0.90615	0.954857	0.789356	0.548746	-0.199533	0.666267	0.999965	-0.757799	0.050856	0.999796	0.233991	0.621671	0.986709	0.0437662	0.917739	0.97161	0.804151	0.0379682	0.810684
MGP_C57BL6NJ_G0007434	1500002F19Rik	3.03202	1.20336	1.3163	1.28367	1.25395	2.32572	1.94388	2.38281	1.08881	1.70311	1.97151	2.52606	0.19397	0.681895	0.999965	0.351009	0.400156	0.999796	-0.0337612	0.953817	0.996969	0.166202	0.725632	0.89633	-0.184127	0.736243	0.999012
MGP_C57BL6NJ_G0022548	1500009C09Rik	61.699	49.4252	57.2029	45.4801	71.4797	53.5224	49.9501	47.9529	32.7016	46.7806	44.2521	34.1632	-0.0585387	0.837774	0.999965	-0.441804	0.0883348	0.999796	-0.36921	0.185981	0.92888	-0.420983	0.0151072	0.148046	0.0231706	0.925551	0.999012
MGP_C57BL6NJ_G0017989	1500009L16Rik	8.9066	8.31865	6.264	15.308	7.22252	10.2404	11.15	12.5264	7.05355	9.8114	10.4109	7.50578	-0.14598	0.661564	0.999965	-0.237041	0.48182	0.999796	0.386121	0.268389	0.957069	0.246711	0.30274	0.633183	0.483841	0.163417	0.999012
MGP_C57BL6NJ_G0030376	1500011B03Rik	42.9057	34.2262	36.6991	42.1869	36.5678	36.1097	30.4108	45.0762	33.341	38.8459	28.8386	35.0763	-0.0794041	0.774473	0.999965	-0.157509	0.447171	0.999796	-0.0681597	0.805103	0.989525	-0.142051	0.411016	0.716523	0.0170905	0.930374	0.999012
MGP_C57BL6NJ_G0026889	1500011K16Rik	25.859	33.3703	33.6879	25.5547	37.2622	31.5646	38.6477	24.5771	13.1875	24.5858	31.2183	23.5839	0.056055	0.888616	0.999965	-0.245669	0.323435	0.999796	-0.284636	0.47853	0.986709	-0.221085	0.262404	0.596598	0.0268104	0.914874	0.999012
MGP_C57BL6NJ_G0016071	1500012K07Rik	0.0564266	0.10171	0.0806079	0.183241	0.152619	0.0414748	0.115667	0.193343	0.0358162	0.0203222	0.0850903	0.11387	-0.659045	0.564969	0.999965	-0.782219	0.431234	0.999796	0.534333	0.638745	0.986709	-0.123702	0.912133	1	0.662166	0.491554	0.999012
MGP_C57BL6NJ_G0005947	1500015L24Rik	0.0761036	0.651596	0.0679483	0.195111	0.754747	0.419533	0.425459	0.507042	0.281784	0.239828	0.258216	0.307157	-0.594916	0.526652	0.999965	-0.76324	0.364877	0.999796	0.604724	0.632224	0.986709	0.0166939	0.989259	1	0.782797	0.514006	0.999012
MGP_C57BL6NJ_G0016372	1500015O10Rik	0.987153	10.6465	1.17516	9.11095	29.7852	9.34182	12.5704	25.7127	0.382913	6.84389	11.6608	21.9462	0.06376	0.961284	0.999965	-0.249388	0.654657	0.999796	1.60025	0.302353	0.973769	1.66224	0.136386	0.441689	1.91668	0.09621	0.969585
MGP_C57BL6NJ_G0015780	1500017E21Rik	0.276131	0.114344	0.0599695	0.102045	0.0740134	0.157707	0.104306	0.0497225	0.173692	0.0537566	0.0844056	0.0677723	-0.657349	0.462193	0.999965	-0.689236	0.331732	0.999796	-0.470784	0.615567	0.986709	-1.11668	0.193896	0.520412	-0.423967	0.605304	0.999012
MGP_C57BL6NJ_G0005256	1500026H17Rik	0.578508	0.680452	1.33944	1.03067	0.937058	0.999978	0.968423	0.85859	0.663867	0.979959	0.77627	1.00914	0.150752	0.698038	0.999965	-0.101815	0.724828	0.999796	-0.0652519	0.895125	0.992536	0.092556	0.823683	0.935341	0.194341	0.651923	0.999012
MGP_C57BL6NJ_G0006725	1500035N22Rik	0.92644	0.587566	0.428899	0.67443	0.61871	1.45018	0.383651	0.653167	0.617087	2.00814	0.56917	1.24638	1.21216	0.0861672	0.999965	0.476954	0.462345	0.999796	-0.236063	0.768197	0.989525	0.983305	0.147753	0.45743	0.505083	0.457643	0.999012
MGP_C57BL6NJ_G0023674	1520401A03Rik	0.0151084	0	0	0	0.0136214	0	0	0.04314	0.311671	0.0136033	0.0341747	0.0381113	-2.03136	0.166697	0.999965	2.66964	0.168193	0.999796	4.57106	0.0298147	0.626068	2.54857	0.245583	1	-0.130958	0.973786	1
MGP_C57BL6NJ_G0005808	1600002D24Rik	0.160797	0	0	0.0458049	0	0	0.0499411	0.0765223	0.155931	0	0	0.0270409	-3.4626	0.0665726	0.999965	-0.783636	0.833334	0.999796	0.809208	0.672025	1	-2.60149	0.397059	1	-1.80259	0.574374	1
MGP_C57BL6NJ_G0023701	1600002H07Rik	4.35142	3.20871	3.59426	2.59511	3.8707	2.41589	3.25224	3.86479	3.55714	4.20079	3.90378	3.3458	0.105532	0.702207	0.999965	0.371107	0.189361	0.999796	-0.0680304	0.819579	0.990138	0.0449009	0.839515	0.941803	-0.323859	0.284512	0.999012
MGP_C57BL6NJ_G0017881	1600002K03Rik	3.85232	5.01064	2.89231	5.27491	3.74944	2.41324	4.07889	2.37496	2.36186	4.37513	3.7628	3.04779	0.345657	0.434644	0.999965	-0.0271876	0.945737	0.999796	-0.4196	0.384144	0.980324	-0.0647182	0.860717	0.949397	-0.0358648	0.935308	0.999012
MGP_C57BL6NJ_G0023576	1600012H06Rik	7.46965	6.26922	5.91299	5.46714	5.2641	4.64429	5.65019	5.88317	5.98618	6.01974	4.9255	6.22777	-0.0253896	0.91903	0.999965	0.162201	0.43818	0.999796	-0.171147	0.503366	0.986709	-0.189552	0.310845	0.641854	-0.349655	0.100592	0.981838
MGP_C57BL6NJ_G0005123	1600012P17Rik	0.0801554	0.0206402	0.132908	0.058714	0.0206475	0.0210414	0.234725	1.82009	0.0242275	0.0824807	0.0690702	0.0231079	-3.56619	0.00186896	0.999965	0.806326	0.502793	0.999796	3.16488	0.00787317	0.37801	-0.405959	0.742561	1	-1.21109	0.350391	1
MGP_C57BL6NJ_G0024204	1600014C23Rik	0.114596	0.206562	0.460422	0.146898	0.103317	0.157932	0	0.109071	0.121231	0	0.259213	0	0.20074	0.94645	0.999965	-0.611023	0.763484	0.999796	-1.7811	0.357013	1	-1.55006	0.440806	1	-0.938444	0.487564	1
MGP_C57BL6NJ_G0031152	1600015I10Rik	0	0	0	0	0.0215366	0	0	0	0	0	0	0	NA	NA	NA	-1.88043	0.641352	1	NA	NA	NA	NA	NA	NA	1.81697	0.652598	1
MGP_C57BL6NJ_G0009880	1600017P15Rik	0	0	0	0	0.129899	0	0	0	0	0	0	0	NA	NA	NA	-1.88043	0.641352	1	NA	NA	NA	NA	NA	NA	1.81697	0.652598	1
MGP_C57BL6NJ_G0005783	1600019K03Rik	0	0	0	0.159525	0	0	0	0	0	0	0	0	NA	NA	NA	-2.39517	0.549142	1	NA	NA	NA	NA	NA	NA	2.32433	0.561024	1
MGP_C57BL6NJ_G0004421	1600020E01Rik	1.68015	1.56988	1.80625	1.37137	1.14382	1.22865	1.16294	1.71011	2.57546	1.69802	1.3754	1.65377	-0.198562	0.593167	0.999965	0.338125	0.160489	0.999796	0.0985377	0.793691	0.989525	-0.092959	0.676299	0.871858	-0.429417	0.0756404	0.952012
MGP_C57BL6NJ_G0007683	1600025M17Rik	0	0	0.0989723	0	0	0	0	0	0	0	0	0	NA	NA	NA	NA	NA	NA	-2.73398	0.49163	1	-2.87419	0.469688	1	-2.86005	0.471874	1
MGP_C57BL6NJ_G0029820	1700001C02Rik	0.285938	0.206164	0.791421	0.757512	0.850726	0.525427	0.319709	0.163292	0	0.102982	0.733022	0.634732	1.59739	0.202512	0.999965	-0.529733	0.484991	0.999796	-1.40278	0.288603	0.96704	0.200523	0.832315	0.938739	0.734627	0.329445	0.999012
MGP_C57BL6NJ_G0024250	1700001C19Rik	0.125234	0.112868	1.202	0.107023	0.423405	0.0431482	0.0875154	0.029799	0.0331211	0.0281896	0.118031	0.0631811	0.482291	0.738173	0.999965	-1.4338	0.204553	0.999796	-3.2593	0.00675671	0.352373	-2.76574	0.0122669	0.132307	-1.32447	0.257304	0.999012
MGP_C57BL6NJ_G0007476	1700001D01Rik	0	0	0	0	0	0	0	0	0	0	0	0	NA	NA	NA	NA	NA	NA	NA	NA	NA	NA	NA	NA	NA	NA	NA
MGP_C57BL6NJ_G0005901	1700001G01Rik	0	0	0.117829	0	0.0475931	0	0	0	0	0	0	0	NA	NA	NA	-2.88108	0.468278	1	-4.05336	0.302903	1	-4.19356	0.286485	1	-1.30482	0.697352	1
MGP_C57BL6NJ_G0015664	1700001G11Rik	0.687046	0.421061	0.883328	0.58714	0.396433	0.378745	0.358489	0.261569	0.377949	0.346419	0.310816	0.443671	0.143192	0.857119	0.999965	-0.311185	0.612856	0.999796	-1.00485	0.200113	0.937848	-0.854324	0.208667	0.53638	-0.542559	0.395825	0.999012
MGP_C57BL6NJ_G0030806	1700001J03Rik	0	0	0.0610595	0	0.0616571	0	0	0	0.144695	0	0.0773459	0	-0.859872	0.82165	0.999965	0.360588	0.927516	1	1.20654	0.758842	1	0.360514	0.927639	1	0.0106774	0.997869	1
MGP_C57BL6NJ_G0020504	1700001K19Rik	0.0311115	2.832	3.7222	2.65875	2.58055	2.42969	2.02918	1.7767	4.90401	1.73676	1.947	2.10325	-0.581035	0.25443	0.999965	-0.403943	0.189757	0.999796	0.389575	0.684396	0.987075	-0.182428	0.837861	0.941104	0.222298	0.820799	0.999012
MGP_C57BL6NJ_G0005738	1700001L05Rik	0.634353	0.835586	1.57932	0.781888	0.186973	0.594037	0.966158	0.940489	0.942094	0.406403	0.791028	0.800086	-0.508348	0.265	0.999965	0.355893	0.552547	0.999796	-0.104753	0.832666	0.991988	-0.606475	0.217565	0.547367	-0.961473	0.126875	0.999012
MGP_C57BL6NJ_G0021119	1700001L19Rik	4.30103	5.5482	4.63161	6.10262	2.17566	6.86266	4.92526	5.09366	3.56015	5.11417	3.71329	3.72691	-0.111099	0.729856	0.999965	-0.269094	0.539382	0.999796	-0.0959085	0.76501	0.989525	-0.200719	0.409283	0.715154	0.0677753	0.876766	0.999012
MGP_C57BL6NJ_G0006472	1700001N15Rik	0	0	0	0	0	0	0	0	0	0	0	0	NA	NA	NA	NA	NA	NA	NA	NA	NA	NA	NA	NA	NA	NA	NA
MGP_C57BL6NJ_G0025991	1700001O22Rik	3.0234	0.796352	2.55684	1.21909	1.03658	1.50629	0.585236	1.09431	2.5565	1.29401	0.770574	0.751918	-0.579382	0.302008	0.999965	-0.415534	0.255697	0.999796	-0.602606	0.328696	0.97558	-1.17201	0.0138693	0.141417	-0.756019	0.134063	0.999012
MGP_C57BL6NJ_G0019434	1700001P01Rik	0.570777	0.557286	0.637015	0.243889	0.600367	0.0874028	0.35455	0	0.603824	0.171306	0.358634	0.14398	-0.488385	0.741016	0.999965	-0.446847	0.68952	0.999796	-0.902642	0.487143	0.986709	-1.36659	0.158326	1	-0.917487	0.349275	0.999012
MGP_C57BL6NJ_G0015599	1700003D09Rik	0.128209	0.0385165	0.11447	0.146087	0.0577952	0.176693	0.219009	0.162704	4.76973	0.0769582	0.0322228	0.0215607	-5.28355	NA	1	-1.53773	0.211308	0.999796	4.17522	NA	1	-1.09374	0.472682	1	0.444623	0.703989	1
MGP_C57BL6NJ_G0031364	1700003E16Rik	6.77531	10.2374	9.0918	7.10341	6.83137	12.0694	8.64137	6.49954	8.22788	7.18329	7.88949	6.02732	-0.142817	0.602564	0.999965	-0.299715	0.328816	0.999796	-0.166959	0.57265	0.986709	-0.30112	0.168682	0.486088	-0.00125782	0.996901	0.999744
MGP_C57BL6NJ_G0007692	1700003E24Rik	0	0	1.83708	0	0.278259	0	0	0.195837	0	0	0.232708	0	0.258607	0.941259	0.999965	-0.230537	0.942537	0.999796	-3.21278	0.204815	1	-2.94876	0.221013	1	-2.71842	0.315841	0.999012
MGP_C57BL6NJ_G0027141	1700003F12Rik	0.608205	0.493335	5.26739	2.65079	2.3853	0.726446	0.226679	1.2446	2.34848	0.985712	0.756658	0.398895	-0.822005	0.315984	0.999965	-1.41858	0.0222288	0.999796	-0.75028	0.441404	0.986709	-1.56462	0.065733	0.315145	-0.1419	0.875634	0.999012
MGP_C57BL6NJ_G0004737	1700003G13Rik	0	0	0	0	0	0	0	0	0	0	0.0316979	0	NA	NA	NA	NA	NA	NA	NA	NA	NA	NA	NA	NA	NA	NA	NA
MGP_C57BL6NJ_G0016080	1700003G18Rik	0	0	0.0147303	0.0563968	0	0	0	0	0.122174	0	0	0	-3.91022	0.321253	0.999965	-2.80877	0.479886	1	2.86048	0.45901	1	NA	NA	NA	1.77612	0.655061	1
MGP_C57BL6NJ_G0028270	1700003H04Rik	0	0	0.233185	0	0.0336382	0	0	0	0	0	0	0	NA	NA	NA	-1.88043	0.641352	1	-4.53835	0.235641	1	-4.67879	0.190539	1	-2.7915	0.389821	1
MGP_C57BL6NJ_G0007246	1700003I16Rik	0	0	0	0.0479479	0	0	0	0.0267008	0	0	0	0	NA	NA	NA	-1.81288	0.653868	1	NA	NA	NA	NA	NA	NA	1.74207	0.666559	1
MGP_C57BL6NJ_G0004947	1700003I22Rik	0	0	0	0.105247	0.111034	0	0	0	0	0	0	0	NA	NA	NA	-2.84531	0.474	1	NA	NA	NA	NA	NA	NA	2.77847	0.484431	1
MGP_C57BL6NJ_G0005766	1700003L19Rik	0	0.0717151	0.213135	0	0	0	0.0370709	0	0	0.0358227	0	0.0802891	1.46316	0.708878	0.999965	2.55927	0.520996	1	-2.77478	0.400722	1	-1.32319	0.593303	1	-3.86214	0.289927	1
MGP_C57BL6NJ_G0006651	1700003M07Rik	3.7398	6.46529	4.6443	5.37505	4.41389	6.15363	4.24485	4.88622	4.85549	4.92843	3.81951	2.67575	-0.286426	0.448216	0.999965	-0.476671	0.161436	0.999796	-0.0928213	0.807497	0.989525	-0.371717	0.300675	0.631728	0.105369	0.757469	0.999012
MGP_C57BL6NJ_G0005638	1700003P14Rik	0	0	0.138743	0	0.0700503	0.047591	0	0	0	0	0	0	NA	NA	NA	-3.21943	0.38963	1	-3.31756	0.401296	1	-3.45776	0.381694	1	-0.23856	0.93398	1
MGP_C57BL6NJ_G0028269	1700006A11Rik	0	0	0.527299	0.0469495	0.0742967	0	0	0	0	0	0.0414229	0	2.50136	0.530043	0.999965	-1.50012	0.536924	0.999796	-6.15681	0.0288401	1	-3.62501	0.129642	1	-2.11719	0.347943	0.999012
MGP_C57BL6NJ_G0019607	1700006E09Rik	0.0743869	0	0.29887	0.06357	0.134131	0.068345	0.138621	0	0.590203	0	0	0.150114	-2.29945	0.31024	0.999965	-0.862687	0.679205	0.999796	0.939159	0.641742	1	-1.33846	0.606449	1	-0.487362	0.783811	1
MGP_C57BL6NJ_G0005702	1700006F04Rik	0	0	0.120181	0	0.182035	0	0.125419	0	0	0	0.0507454	0	-0.986811	0.807171	0.999965	-1.50404	0.706487	1	0.0580039	0.988445	1	-0.916163	0.820713	1	0.596364	0.880137	1
MGP_C57BL6NJ_G0005629	1700006H21Rik	0	0	0.169058	0	0	0	0	0	0	0	0	0	NA	NA	NA	NA	NA	NA	-2.73398	0.49163	1	-2.87419	0.469688	1	-2.86005	0.471874	1
MGP_C57BL6NJ_G0015534	1700006J14Rik	0	0	0.401201	0	0	0.010586	0	0	0	0	0.0173748	0	1.51598	0.708652	0.999965	0.691	0.86475	1	-6.01599	0.0366465	1	-4.45635	0.0739009	1	-5.18041	0.0600974	0.914866
MGP_C57BL6NJ_G0034294	1700007B14Rik	0.0271923	0.0122537	0.473428	0.0232381	0.159354	0	0.0253366	0.103525	0.115067	0.0244835	0.143519	0.0960306	0.129199	0.917683	0.999965	0.544919	0.712951	0.999796	-1.0829	0.462733	0.986709	-0.951451	0.494584	1	-1.4865	0.395633	0.999012
MGP_C57BL6NJ_G0006327	1700007F19Rik	0.12653	0.0651638	0.193665	0.0772364	0.114077	0.215899	0.0673687	0.0860216	0.24859	0.0976507	0.13629	0.0182386	-0.644587	0.613663	0.999965	-0.667643	0.536124	0.999796	0.0425194	0.97214	1	-0.589989	0.632299	1	0.0821433	0.935618	0.999012
MGP_C57BL6NJ_G0030205	1700007G11Rik	0.184478	0.277104	0.512428	0.245236	0.369602	0.433151	0.248283	0.214602	0.0867371	0.498302	0.479103	0.703195	1.60442	0.0345885	0.999965	0.681462	0.209717	0.999796	-0.824571	0.399486	0.986709	0.785359	0.244194	0.578247	0.105592	0.885477	0.999012
MGP_C57BL6NJ_G0015569	1700007J10Rik	0.411592	0.123651	0.265407	0.3322	0.0206157	0.21009	0.085223	0.217639	2.05616	0.205884	0.0689638	0.29994	-2.03167	0.0702633	0.999965	0.0201127	0.985607	0.999796	1.53855	0.171782	0.918572	-0.481973	0.628019	1	-0.500996	0.653855	0.999012
MGP_C57BL6NJ_G0033594	1700007K09Rik	0.480124	0.157351	0.467644	0.335706	0.157407	0	0.650703	0.664694	1.10819	0.668094	0.0658198	0.0440409	-1.63388	0.148037	0.999965	0.660317	0.682567	0.999796	1.12504	0.225422	0.946015	-0.497885	0.705707	1	-1.15563	0.402733	0.999012
MGP_C57BL6NJ_G0025938	1700007K13Rik	2.76812	3.02147	2.47149	2.89128	4.21492	3.30627	4.84318	1.96136	1.13882	1.27388	3.80323	2.57582	-0.0534345	0.931706	0.999965	-0.437649	0.335023	0.999796	-0.0585955	0.919263	0.993394	-0.102856	0.816518	0.932858	0.338098	0.306076	0.999012
MGP_C57BL6NJ_G0005782	1700007L15Rik	0.362447	0.290363	0.431476	1.44546	0.617241	0.518013	1.12571	0.306643	0.681657	0.797724	0.728751	0.528252	-0.0365119	0.96298	0.999965	-0.323438	0.620309	0.999796	0.955225	0.30938	0.973769	0.93031	0.227843	1	1.25522	0.106677	0.991804
MGP_C57BL6NJ_G0006227	1700007M16Rik	0	0	0	0	0	0	0	0	0	0	0	0	NA	NA	NA	NA	NA	NA	NA	NA	NA	NA	NA	NA	NA	NA	NA
MGP_C57BL6NJ_G0002921	1700007P06Rik	0.0360637	0	0.643982	0	0.130057	0.265076	0.168013	0.20595	0.114455	0.0649423	0.244725	0.0727772	-0.335806	0.80886	0.999965	-0.0287684	0.98506	0.999796	-0.480942	0.784944	1	-0.817458	0.639627	1	-0.780725	0.70411	1
MGP_C57BL6NJ_G0004283	1700008B11Rik	0.093629	0.084384	0.167191	0	0	0.0860242	0.0872393	0	0.148575	0	0.141191	0	-0.701133	0.816536	0.999965	0.734306	0.847487	1	-0.574171	0.789557	1	-1.24294	0.598942	1	-2.0132	0.39234	1
MGP_C57BL6NJ_G0004622	1700008J07Rik	0.390531	1.03391	1.01336	1.02209	1.23233	1.32312	0.955185	0.255546	0.697178	0.736222	0.625721	0.751158	0.150442	0.791141	0.999965	-0.759026	0.0168063	0.999796	-0.364636	0.574246	0.986709	-0.204284	0.667162	0.867256	0.555014	0.238308	0.999012
MGP_C57BL6NJ_G0005868	1700008K24Rik	0.156213	0.11263	2.0642	0.106798	0.394346	0	0.116442	0.0892089	0.0661028	0.0562605	0.188453	0.063048	0.192937	0.899485	0.999965	-0.681193	0.655705	0.999796	-3.103	0.0173595	0.507933	-2.89918	0.0200404	0.173653	-2.21506	0.133961	0.999012
MGP_C57BL6NJ_G0032642	1700008O03Rik	0.21806	0.31299	0.151428	0.131136	0.349508	0.385856	0.225754	0.345912	0.845846	0.189066	0.341009	0.203727	-0.935864	0.144641	0.999965	-0.23153	0.692452	0.999796	1.04009	0.127873	0.880766	0.114361	0.846001	0.944018	0.348404	0.584916	0.999012
MGP_C57BL6NJ_G0027465	1700008P02Rik	0	0	0.0798188	0	0	0	0	0	0	0	0	0	NA	NA	NA	NA	NA	NA	-1.73773	0.6673	1	-1.87794	0.642262	1	-1.86377	0.64477	1
MGP_C57BL6NJ_G0007132	1700009C05Rik	0	0	0.0336292	0	0	0	0.245665	0	0	0.0678268	0.283994	0.0760097	0.797008	0.703795	0.999965	4.54184	0.0481705	0.999796	2.70294	0.493411	1	3.51911	0.129564	1	NA	NA	NA
MGP_C57BL6NJ_G0005246	1700009J07Rik	0.0433924	0.0391078	0.445538	0	0.0391216	0	0	0	0	0	0.0327175	0.0875667	3.35872	0.390973	0.999965	1.62299	0.558133	0.999796	-5.50022	0.0188037	1	-2.15119	0.199052	1	-3.7578	0.0620577	1
MGP_C57BL6NJ_G0028550	1700009N14Rik	0	0	3.26508	0.040325	0.87212	0	0.175866	0	0	0	0.462518	0	1.39314	0.593061	0.999965	-0.967348	0.789543	0.999796	-4.21706	NA	1	-2.81191	NA	1	-1.83286	NA	1
MGP_C57BL6NJ_G0027383	1700010B08Rik	0	0	0.943265	0.112856	0.238124	0	0.123047	0.0628465	0	0	0.0497859	0	-1.85926	0.553394	0.999965	-2.73586	0.259418	0.999796	-2.33623	0.310597	1	-4.17479	0.105706	1	-1.4231	0.537037	0.999012
MGP_C57BL6NJ_G0015693	1700010B13Rik	0.0282401	0.0509034	0.0504279	0.217203	0.203686	0.0518928	0.105252	0	0.119501	0.025427	0.0851712	0	-0.995344	0.604085	0.999965	-2.04761	0.103779	0.999796	0.774823	0.654646	1	-0.201816	0.909442	1	1.86612	0.0898253	0.966633
MGP_C57BL6NJ_G0007695	1700010D01Rik	0	0	0.574947	0.200114	0.105559	0	0	0	0	0	0	0.0590687	NA	NA	NA	-2.45749	0.39198	0.999796	-4.1907	0.286508	1	-3.36996	0.305111	1	-0.910064	0.732017	1
MGP_C57BL6NJ_G0006843	1700010H22Rik	0	0.078966	0	0	0.0197485	0	0	0	0	0	0.0165157	0.0442034	2.35531	0.555136	0.999965	1.52525	0.651492	1	-2.74806	0.489329	1	-0.39137	0.905432	1	-1.91284	0.630339	1
MGP_C57BL6NJ_G0006244	1700010I02Rik	0	0	0.0918539	0	0	0	0	0	0	0	0	0	NA	NA	NA	NA	NA	NA	-1.73773	0.6673	1	-1.87794	0.642262	1	-1.86377	0.64477	1
MGP_C57BL6NJ_G0023549	1700010I14Rik	0.739916	0.956246	2.48046	1.63449	0.629332	0.718298	1.39185	0.372053	1.10767	0.854758	1.11578	0.95788	0.0333667	0.951458	0.999965	-0.021972	0.96271	0.999796	-0.55151	0.393519	0.985843	-0.507259	0.306426	0.637148	-0.483852	0.428277	0.999012
MGP_C57BL6NJ_G0005270	1700010J16Rik	0	0	0.0856676	0	0	0	0	0	0	0	0	0	NA	NA	NA	NA	NA	NA	-2.32026	0.561674	1	-2.46046	0.538273	1	-2.44632	0.540609	1
MGP_C57BL6NJ_G0015715	1700010K23Rik	0	0	0	0	0	0	0.1471	0	0.0835075	0	0	0	-2.58304	0.51792	0.999965	NA	NA	NA	2.4973	0.531949	1	NA	NA	NA	NA	NA	NA
MGP_C57BL6NJ_G0003924	1700010K24Rik	0.131329	0.355085	0	0	0	0.361987	0.122367	0	0	0	0	0	NA	NA	NA	-2.50525	0.530251	1	-1.8221	0.646517	1	-2.92406	0.461754	1	-0.425598	0.895087	1
MGP_C57BL6NJ_G0007374	1700010L04Rik	0.0188208	0.203549	0	0	0.0169684	0.0345842	0.0350728	0	0.0597314	0.0338919	0.0709535	0.0379808	0.613808	0.755079	0.999965	1.49173	0.409323	0.999796	-1.25485	0.59727	1	-0.630486	0.733302	1	-2.11351	0.366045	1
MGP_C57BL6NJ_G0015648	1700011B04Rik	0	0	0.034629	0	0	0	0	0	0	0	0	0	NA	NA	NA	NA	NA	NA	-2.73398	0.49163	1	-2.87419	0.469688	1	-2.86005	0.471874	1
MGP_C57BL6NJ_G0007343	1700011C11Rik	0	0	0.290409	0	0	0	0	0	0	0	0.245246	0	2.50136	0.530043	0.999965	2.63832	0.507752	1	-2.73398	0.49163	1	-0.225207	0.952491	1	-2.86005	0.471874	1
MGP_C57BL6NJ_G0007365	1700011D18Rik	0	0	0	0.640979	0	0	0	0	0	0.482378	0.646317	0.21623	4.54583	0.0660007	0.999965	1.07297	0.559548	0.999796	NA	NA	NA	4.62188	0.0592731	1	3.54327	0.369263	1
MGP_C57BL6NJ_G0024507	1700011E24Rik	0.0982794	0	1.44784	0.0419941	0.177213	0.0902969	0.0457862	0.210468	0.129962	0.376079	0.185254	0.0495825	0.670633	0.589153	0.999965	0.992256	0.381733	0.999796	-2.00423	0.19193	0.936451	-1.33046	0.355812	0.677677	-2.31736	0.140545	0.999012
MGP_C57BL6NJ_G0021618	1700011H14Rik	0.187702	0	0.293279	0.120306	0.042307	0	0.0655847	0.0893264	0.173748	0.105627	0.159216	0	-0.285056	0.855405	0.999965	0.718083	0.699474	0.999796	-0.562146	0.724176	1	-0.84136	0.632506	1	-1.55736	0.413388	1
MGP_C57BL6NJ_G0024862	1700011I03Rik	0.351247	0.415491	0.82322	0.412735	0.950031	0.0605096	0.306822	0.188051	0.0928959	0.731345	0.513122	0.310111	1.39991	0.0909015	0.999965	0.136042	0.877695	0.999796	-1.43406	0.108667	0.856048	-0.025674	0.969547	0.989789	-0.15651	0.868106	0.999012
MGP_C57BL6NJ_G0034306	1700011L22Rik	0	0	1.11093	0	0.0820834	0	0.0565539	0.202195	0.0321051	0	0.0915286	0	-1.62552	0.482629	0.999965	0.187671	0.958975	0.999796	-1.92653	0.332567	0.97558	-3.5569	0.140151	1	-3.75564	0.163869	0.999012
MGP_C57BL6NJ_G0030987	1700012A03Rik	0	0	1.52479	0	0.318562	0	0.0548708	0	0	0	0.39962	0	2.8546	0.336602	0.999965	0.34501	0.900229	0.999796	-4.78045	0.0493866	0.707214	-1.92321	0.607874	1	-2.25347	0.388282	0.999012
MGP_C57BL6NJ_G0019731	1700012B07Rik	0.0272672	0	0.292143	0	0.0614589	0	0.0254064	0	0	0	0.0719574	0	1.50084	0.684777	0.999965	0.252723	0.937209	0.999796	-3.63696	0.13775	1	-2.11821	0.340107	1	-2.37454	0.319033	1
MGP_C57BL6NJ_G0034848	1700012B09Rik	1.95695	1.37178	3.78569	3.43767	0.490095	2.53052	0.270133	0.655361	0.153352	1.30519	0.464516	0.438796	1.03078	0.263122	0.999965	-1.54689	0.044896	0.999796	-2.71408	0.000359305	0.0641698	-1.68202	0.00848815	0.1083	-0.136774	0.850056	0.999012
MGP_C57BL6NJ_G0015962	1700012C08Rik	0	0	0	0	0	0	0	0	0	0	0	0	NA	NA	NA	NA	NA	NA	NA	NA	NA	NA	NA	NA	NA	NA	NA
MGP_C57BL6NJ_G0007052	1700012C14Rik	0	0.086012	0.170417	0.244673	0.172085	0.263051	0.0444612	0.181669	0.252402	0	0	0.144443	-1.76263	0.441156	0.999965	-2.30386	0.190594	0.999796	0.87956	0.666932	1	-0.856376	0.773964	1	1.39558	0.367932	1
MGP_C57BL6NJ_G0037498	1700012D16Rik	0	0	0	0	0.0927528	0	0	0	0	0	0	0	NA	NA	NA	-1.88043	0.641352	1	NA	NA	NA	NA	NA	NA	1.81697	0.652598	1
MGP_C57BL6NJ_G0005062	1700012E03Rik	0	0	0	0	0.0777319	0	0	0	0	0	0	0	NA	NA	NA	-2.88108	0.468278	1	NA	NA	NA	NA	NA	NA	2.81808	0.478025	1
MGP_C57BL6NJ_G0029518	1700012P22Rik	0.0304727	0	0.816217	0	0.054947	0	0	0	0	0	0.0689284	0	2.09148	0.601816	0.999965	0.360588	0.927516	1	-5.69071	0.0341996	1	-3.55712	0.116408	1	-3.94575	0.10581	1
MGP_C57BL6NJ_G0031688	1700013D24Rik	0	0	0.297194	0	0.100034	0	0.0516913	0.105606	0	0	0.0418294	0.111954	-0.0538838	0.98567	0.999965	0.619048	0.846027	1	-0.909054	0.784845	1	-0.962662	0.754098	1	-1.56936	0.683298	1
MGP_C57BL6NJ_G0028195	1700013F07Rik	0.429262	0.497412	1.42355	0.611402	0.847743	0.694888	0.62852	0.214011	0.756859	0.368096	0.708968	0.412504	-0.0910347	0.89904	0.999965	-0.519539	0.302302	0.999796	-0.569629	0.465759	0.986709	-0.649683	0.332492	0.658106	-0.123662	0.845072	0.999012
MGP_C57BL6NJ_G0029406	1700013G24Rik	0	0	4.04578	0	0.689407	0.156124	0	0	0	0.0509995	0.427075	0	4.97534	0.071769	0.999965	-0.802415	0.65195	0.999796	-21.3795	NA	1	-3.07278	NA	1	-2.25146	NA	1
MGP_C57BL6NJ_G0036228	1700013H16Rik	0	0	0.173202	0	0	0.0891165	0	0.0230796	0	0	0	0.0489344	0.919705	0.819211	0.999965	-0.895829	0.807551	0.999796	-2.77019	0.474258	1	-1.8522	0.590897	1	-0.956801	0.782951	1
MGP_C57BL6NJ_G0004241	1700013M08Rik	0	0	0.0357864	0	0	0	0	0	0	0	0	0	NA	NA	NA	NA	NA	NA	-1.73773	0.6673	1	-1.87794	0.642262	1	-1.86377	0.64477	1
MGP_C57BL6NJ_G0005517	1700013N06Rik	0	0	0	0.0765141	0	0	0	0	0	0	0	0	NA	NA	NA	-1.81288	0.653868	1	NA	NA	NA	NA	NA	NA	1.74207	0.666559	1
MGP_C57BL6NJ_G0021028	1700014D04Rik	0.894477	0.268719	0.556618	0.138983	0.0488752	0.323749	0.303067	0.705162	0.92715	0.341673	0.429181	0.720206	-0.371375	0.509338	0.999965	1.54187	0.0275812	0.999796	0.163169	0.794791	0.989525	-0.201941	0.710883	0.889628	-1.74397	0.0237246	0.718066
MGP_C57BL6NJ_G0006783	1700014F14Rik	0	0	0	0	0	0	0	0	0	0	0	0	NA	NA	NA	NA	NA	NA	NA	NA	NA	NA	NA	NA	NA	NA	NA
MGP_C57BL6NJ_G0037499	1700015C17Rik	0	0	0.332634	0	0	0.228198	0	0	0	0	0	0	NA	NA	NA	-1.91817	0.634397	1	-2.32026	0.561674	1	-2.46046	0.538273	1	-0.546813	0.889915	1
MGP_C57BL6NJ_G0017133	1700015E13Rik	0.0769919	0.0693897	1.54668	0.131592	0.0694143	0.282954	0	0	0.447973	0	0.232205	0	-0.914608	0.749952	0.999965	-1.02188	0.58237	0.999796	-1.95263	0.299113	0.973769	-2.82475	0.11122	1	-1.80546	0.200002	0.999012
MGP_C57BL6NJ_G0029702	1700015F17Rik	0.0796433	0.0478528	0.379246	0.0907493	0.167544	0.0243915	0.197888	0.303215	0.224679	0.0956127	0.140117	0	-1.59352	0.231995	0.999965	-0.235494	0.879138	0.999796	0.511273	0.682496	0.987075	-1.08145	0.496893	1	-0.8403	0.54747	1
MGP_C57BL6NJ_G0032793	1700015G11Rik	0	0	1.13475	0	0.269614	0	0	0	0.0790902	0	0	0	NA	NA	NA	-2.88108	0.468278	1	-3.85707	0.221826	1	-4.9588	0.141534	1	-2.06995	0.501354	1
MGP_C57BL6NJ_G0007181	1700015O11Rik	0	0	0.234512	0.0748214	0	0	0	0	0	0	0.066014	0	1.51598	0.708652	0.999965	-0.147466	0.970731	1	-3.31756	0.401296	1	-1.79225	0.632903	1	-1.64392	0.669981	1
MGP_C57BL6NJ_G0017250	1700016C15Rik	1.35262	0.0696608	0.27604	0	0.348427	0.248552	0.252063	0.294266	0.0817678	0.382762	0.233112	0.233967	0.430749	0.704679	0.999965	0.515132	0.677352	0.999796	-1.42618	0.273006	0.958386	-0.988059	0.3854	1	-1.50033	0.308879	0.999012
MGP_C57BL6NJ_G0033851	1700016D06Rik	0	0	0.295904	0.0314695	0	0	0.0343112	0.035049	0	0.033156	0.0138826	0	-0.559849	0.844205	0.999965	0.582783	0.856974	1	-2.08343	0.422913	1	-2.63756	0.294454	1	-3.22314	0.298156	1
MGP_C57BL6NJ_G0003283	1700016G14Rik	0	0	1.35109	0.29391	0.248057	0.0631974	0.032045	0.0654681	0.0727667	0.0619322	0.0518627	0	-0.555591	0.808325	0.999965	-2.37109	0.109369	0.999796	-2.99839	0.138909	1	-3.54469	0.0964254	1	-1.15643	0.540933	0.999012
MGP_C57BL6NJ_G0005541	1700016G22Rik	0	0	0.0381842	0	0	0	0	0	0	0	0	0	NA	NA	NA	NA	NA	NA	NA	NA	NA	NA	NA	NA	NA	NA	NA
MGP_C57BL6NJ_G0030233	1700016H13Rik	0	0	1.81609	0	0.641854	0.0311475	0.110556	0.0645334	0	0.045786	0.191708	0.0684131	0.802314	0.601583	0.999965	-1.12132	0.4651	0.999796	-3.37106	NA	1	-2.56214	NA	1	-1.42531	NA	1
MGP_C57BL6NJ_G0019116	1700016K19Rik	1.2246	1.56839	2.96361	2.47861	2.03382	2.63518	1.32119	1.16556	0.545474	0.783432	1.62799	1.00802	0.175493	0.778928	0.999965	-1.05337	0.0139754	0.996783	-0.925031	0.14435	0.898202	-0.743123	0.170042	0.487741	0.314317	0.504269	0.999012
MGP_C57BL6NJ_G0005003	1700016L21Rik	0	0	0	0	0	0	0	0	0	0	0	0.0309378	NA	NA	NA	NA	NA	NA	NA	NA	NA	NA	NA	NA	NA	NA	NA
MGP_C57BL6NJ_G0015577	1700016P03Rik	2.64819	1.14686	2.7636	4.32048	0.682158	2.05391	2.21111	2.45505	1.81917	6.34805	1.19284	6.52398	1.11751	0.0624436	0.999965	0.996384	0.176787	0.999796	-0.0184253	0.972313	0.99755	1.10514	0.0634727	0.309608	0.108835	0.875066	0.999012
MGP_C57BL6NJ_G0007038	1700016P04Rik	0	0	0.741254	0	0	0	0.128927	0	0	0	0.521649	0	2.01203	0.553907	0.999965	3.95024	0.315784	0.999796	-2.518	0.455557	1	-0.491897	0.863561	1	-4.44218	0.258318	1
MGP_C57BL6NJ_G0035355	1700017B05Rik	3.59726	4.07698	3.70053	4.81174	3.32999	4.05121	4.59607	4.88955	3.03552	4.5334	4.26802	5.81476	0.224895	0.461048	0.999965	0.263944	0.292398	0.999796	0.13604	0.651325	0.986709	0.365853	0.0497022	0.273646	0.103794	0.655108	0.999012
MGP_C57BL6NJ_G0025285	1700017D01Rik	0	0	0.303765	0	0.0876393	0	0	0	0.0171391	0	0.0122155	0	-0.430606	0.914409	0.999965	-2.78332	0.361671	0.999796	-4.19743	0.101644	1	-4.56187	0.0640435	1	-1.78795	0.50791	0.999012
MGP_C57BL6NJ_G0006300	1700017G19Rik	0.020441	0.00921134	0.0365012	0.0349372	0.147434	0	0.0380921	0.0875501	0	0.0736191	0.0154124	0	-0.499171	0.803295	0.999965	-1.02396	0.578076	0.999796	0.935876	0.631574	1	0.43837	0.820405	1	1.46681	0.397524	1
MGP_C57BL6NJ_G0007618	1700017I07Rik	0	0	0	0.329408	0	0	0	0	0	0	0	0	NA	NA	NA	-3.39221	0.390804	0.999796	NA	NA	NA	NA	NA	NA	3.32133	0.400784	1
MGP_C57BL6NJ_G0006213	1700017J07Rik	0	0	0	0	0	0	0	0	0	0	0	0	NA	NA	NA	NA	NA	NA	NA	NA	NA	NA	NA	NA	NA	NA	NA
MGP_C57BL6NJ_G0006817	1700017L05Rik	0	0	0.379926	0.090912	0	0	0	0	0	0.191568	0	0	2.74023	0.490249	0.999965	1.07252	0.774121	0.999796	-3.73187	0.343708	1	-0.982804	0.76429	1	-2.05749	0.571233	1
MGP_C57BL6NJ_G0018093	1700017N19Rik	0	0	0.273429	0.043619	0.0460175	0.0703431	0.0237789	0.0242902	0	0.0459566	0.076969	0	1.35337	0.54301	0.999965	-0.351926	0.799166	0.999796	-2.49744	0.311391	1	-1.13881	0.602728	1	-0.771619	0.689529	0.999012
MGP_C57BL6NJ_G0005564	1700018A04Rik	0.057298	0.0774606	0.025579	0	0	0.0789662	0.0266939	0.0272678	0	0	0.0216011	0	-1.28708	0.710877	0.999965	-1.83316	0.596425	0.999796	-1.55555	0.439829	1	-2.80336	0.209153	1	-1.02072	0.622418	1
MGP_C57BL6NJ_G0034705	1700018B08Rik	0	0	1.06491	0	0.165436	0.126444	0.0213716	0	0	0	0.103765	0	2.11906	0.592406	0.999965	-1.45554	0.520576	0.999796	-5.4693	0.0297231	0.626068	-3.34278	0.37708	1	-1.86245	0.398833	0.999012
MGP_C57BL6NJ_G0006307	1700018B24Rik	0	0	2.10032	0	0	0	0	0	0	0	0.41512	0	3.95003	0.315472	0.999965	4.0871	0.298966	0.999796	-6.2851	0.0229923	1	-2.3278	0.535936	1	-6.41103	0.0326936	0.780309
MGP_C57BL6NJ_G0028792	1700018C11Rik	0.0430775	0	1.92307	0	0.116513	0	0.160551	0.0410007	0.364573	0.232718	0.35728	0.0869313	0.283386	0.838156	0.999965	2.5589	0.150291	0.999796	-1.81739	0.294601	0.971422	-1.52626	0.335592	1	-4.07514	0.0748016	0.951692
MGP_C57BL6NJ_G0003584	1700018L02Rik	1.11078	0.742749	1.39697	0.928839	0.915305	0.768159	0.211446	0.989016	1.55415	1.23671	0.540332	0.686932	-0.152286	0.821437	0.999965	-0.0827578	0.845512	0.999796	-0.249508	0.706866	0.987075	-0.394663	0.382058	0.69609	-0.310939	0.425414	0.999012
MGP_C57BL6NJ_G0016405	1700019A02Rik	0.115939	0.0348304	0.75911	0.19816	0.557483	0.426088	0.612152	0.0735664	0.286187	0.173983	0.29139	0.584918	0.107005	0.92456	0.999965	-0.17485	0.840047	0.999796	0.0843457	0.953136	0.996969	0.203478	0.87201	1	0.37806	0.760934	0.999012
MGP_C57BL6NJ_G0033796	1700019B03Rik	0.164891	0	0.179937	0.0939424	0.132144	0.134665	0.0682836	0.209255	0.135674	0.0659846	0.0552562	0	-1.74425	0.2332	0.999965	-1.54245	0.218323	0.999796	0.260665	0.860385	1	-1.48609	0.42038	1	0.072143	0.957443	0.999012
MGP_C57BL6NJ_G0016403	1700019D03Rik	4.77934	4.22003	5.96169	5.12616	4.23401	5.21846	3.71743	2.23491	3.89829	4.9269	3.65058	4.52188	0.415766	0.194221	0.999965	-0.152274	0.502761	0.999796	-0.611784	0.0606912	0.744136	-0.186754	0.371668	0.689166	-0.0333332	0.888712	0.999012
MGP_C57BL6NJ_G0006036	1700019E08Rik	0	0	0	0	0	0	0	0	0	0	0	0	NA	NA	NA	NA	NA	NA	NA	NA	NA	NA	NA	NA	NA	NA	NA
MGP_C57BL6NJ_G0004343	1700019G24Rik	0.118013	0	0.948304	0	0.106398	0.379498	0	0.056162	0.312116	0	0.355924	0	-0.0135877	0.996044	0.999965	-0.426809	0.861015	0.999796	-1.56381	0.474634	1	-1.55605	0.498894	1	-1.13212	0.580502	1
MGP_C57BL6NJ_G0025695	1700019N19Rik	0	0.0851225	1.45465	0.201786	0.319322	0.0433885	0.154005	0.0674212	0.0499584	0.191339	0.712132	0.142949	1.94943	0.0859691	0.999965	0.906324	0.371014	0.999796	-2.50555	0.106938	0.85414	-0.548365	0.688389	0.87803	-1.44474	0.350157	0.999012
MGP_C57BL6NJ_G0016642	1700019O17Rik	0	0	0.553361	0	0	0	0	0	0.0728511	0.031002	0.0259614	0	-0.32035	0.917941	0.999965	2.76023	0.487671	1	-2.96325	0.251541	1	-3.25625	0.137661	1	-6.02647	0.0560677	1
MGP_C57BL6NJ_G0005101	1700019P21Rik	0	0	0.257906	0	0	0	0	0	0	0.0650213	0	0	NA	NA	NA	NA	NA	NA	-2.73398	0.49163	1	-1.91241	0.630476	1	-2.86005	0.471874	1
MGP_C57BL6NJ_G0026923	1700020A23Rik	0.0803258	0.325775	0.179295	0.102968	0	0	0	0.22936	1.40211	0	0	0	-6.3696	0.00429041	0.999965	-2.39517	0.549142	1	1.45273	0.347234	0.976554	-4.90167	0.037435	1	-2.49152	0.209156	1
MGP_C57BL6NJ_G0025127	1700020D05Rik	0.14535	0	1.47942	0.496855	0.366923	0.0534176	0.162516	0.0276685	2.58325	0.157045	0.306858	0.0586637	-2.3815	0.0677557	0.999965	-0.789907	0.4693	0.999796	0.746225	0.6325	0.986709	-1.62236	0.259835	1	-0.822676	0.586892	0.999012
MGP_C57BL6NJ_G0003004	1700020G17Rik	0	0	0.143631	0	0.163166	0	0	0	0	0	0.0303235	0	1.51598	0.708652	0.999965	-2.37235	0.460819	0.999796	-3.73187	0.343708	1	-2.20229	0.528575	1	0.187144	0.953904	1
MGP_C57BL6NJ_G0006135	1700020I14Rik	69.894	79.5695	62.7935	33.7062	83.0424	60.3453	69.4968	51.3519	62.7863	53.7886	72.2243	71.5697	0.10929	0.672629	0.999965	0.160909	0.643234	0.999796	-0.215761	0.384875	0.980324	-0.0983661	0.557269	0.811487	-0.255965	0.454336	0.999012
MGP_C57BL6NJ_G0019240	1700020L24Rik	0.635183	0.364296	1.0569	0.740207	0.75488	0.530538	0.564934	0.329761	0.274892	0.597905	0.631307	0.349585	0.436026	0.571092	0.999965	-0.348423	0.528975	0.999796	-0.816346	0.325055	0.975265	-0.371099	0.595298	0.832584	-0.0179352	0.977841	0.999025
MGP_C57BL6NJ_G0007665	1700020M21Rik	0	0	0	0	0	0	0	0	0	0	0	0	NA	NA	NA	NA	NA	NA	NA	NA	NA	NA	NA	NA	NA	NA	NA
MGP_C57BL6NJ_G0017460	1700020N01Rik	0	0	0.653165	0	0.0471113	0	0	0.049735	0	0.235244	0	0.052725	2.52115	0.345932	0.999965	2.61955	0.291048	0.999796	-3.69656	0.183097	1	-1.17809	0.591115	1	-3.79167	0.187156	1
MGP_C57BL6NJ_G0005026	1700020N18Rik	0.542603	0.0978053	1.35648	0.0927402	0.782719	0.0997063	0.202229	0.103289	0.114804	0.0977102	0.163647	0.437994	0.723859	0.628263	0.999965	-0.484666	0.71036	0.999796	-2.25103	0.101258	1	-1.52342	0.217661	1	-1.03	0.435893	0.999012
MGP_C57BL6NJ_G0005219	1700021A07Rik	0	0	0.0735086	0	0	0	0	0	0	0	0	0	NA	NA	NA	NA	NA	NA	-1.73773	0.6673	1	-1.87794	0.642262	1	-1.86377	0.64477	1
MGP_C57BL6NJ_G0017593	1700021F05Rik	13.6321	11.2872	11.1026	9.62295	18.9053	10.7531	15.0976	14.726	8.5356	11.5557	12.635	10.1764	-0.15661	0.625864	0.999965	-0.188244	0.555574	0.999796	0.0887653	0.787618	0.989525	-0.0608759	0.747437	0.904856	0.129931	0.690836	0.999012
MGP_C57BL6NJ_G0027380	1700021F07Rik	0	0	1.39473	0	0.331383	0	0	0	0	0	0.138568	0	2.50136	0.530043	0.999965	-1.22264	0.699799	0.999796	-5.81811	0.0503172	1	-3.28919	0.18656	1	-2.06857	0.45487	0.999012
MGP_C57BL6NJ_G0006927	1700021F13Rik	0	0	0	0	0	0	0	0	0	0	0	0	NA	NA	NA	NA	NA	NA	NA	NA	NA	NA	NA	NA	NA	NA	NA
MGP_C57BL6NJ_G0004055	1700021J08Rik	0.0516181	0.0465213	0.184347	0.0441121	0	0.0474255	0.0961908	0.196518	0.436853	0.139428	0	0.15625	-1.31433	0.447224	0.999965	1.67498	0.481122	0.999796	1.34719	0.434123	1	0.0507818	0.980769	1	-1.62411	0.480986	1
MGP_C57BL6NJ_G0006634	1700021L23Rik	0	0	0	0	0	0	0	0	0	0	0	0	NA	NA	NA	NA	NA	NA	NA	NA	NA	NA	NA	NA	NA	NA	NA
MGP_C57BL6NJ_G0005950	1700021P04Rik	0	0	0	0	0	0	0	0	0	0	0	0	NA	NA	NA	NA	NA	NA	NA	NA	NA	NA	NA	NA	NA	NA	NA
MGP_C57BL6NJ_G0005723	1700022A22Rik	0	0	0	0	0	0	0	0	0	0	0	0	NA	NA	NA	NA	NA	NA	NA	NA	NA	NA	NA	NA	NA	NA	NA
MGP_C57BL6NJ_G0005469	1700022F17Rik	0	0.0503762	0	0	0	0	0	0	0	0	0.0210723	0	NA	NA	NA	NA	NA	NA	-1.75087	0.664842	1	-0.929257	0.818141	1	-1.87737	0.642256	1
MGP_C57BL6NJ_G0005462	1700022H16Rik	0	0	0	0	0	0	0	0	0	0	0	0	NA	NA	NA	NA	NA	NA	NA	NA	NA	NA	NA	NA	NA	NA	NA
MGP_C57BL6NJ_G0028612	1700022I11Rik	0.00653465	0	0.140026	0.0335065	0.011783	0.0120078	0	0.0248785	0.055304	0.0117674	0.00985414	0.0527483	-0.105299	0.95085	0.999965	0.354324	0.793344	0.999796	-0.888764	0.662649	1	-0.989033	0.56972	1	-1.3526	0.44785	1
MGP_C57BL6NJ_G0005830	1700022N22Rik	0.962833	0.792305	0.710151	0.643949	1.05678	0.846167	0.507071	1.79299	1.72716	1.9223	0.694404	1.68958	0.100147	0.887098	0.999965	0.755974	0.198441	0.999796	0.702419	0.349153	0.976554	0.807218	0.198868	0.526264	0.0523924	0.930376	0.999012
MGP_C57BL6NJ_G0005423	1700023C21Rik	0	0	0	0.0652042	0	0	0	0.145242	0	0	0	0	-1.97394	0.625186	0.999965	NA	NA	NA	1.90766	0.636747	1	NA	NA	NA	NA	NA	NA
MGP_C57BL6NJ_G0005239	1700023F02Rik	0	0	0.1382	0.132279	0	0.106661	0.0721118	0	0.0409372	0	0.029177	0.156182	0.701593	0.797716	0.999965	-0.389064	0.855822	0.999796	-0.305503	0.932103	1	0.409086	0.892745	1	0.78602	0.781982	1
MGP_C57BL6NJ_G0019650	1700023F06Rik	1.53625	1.95685	3.10902	1.48791	4.37676	1.82551	2.67197	1.4037	2.01525	1.8074	2.06953	1.17807	-0.26299	0.552983	0.999965	-0.598054	0.226317	0.999796	-0.124209	0.791609	0.989525	-0.377424	0.352491	0.674681	0.224247	0.668268	0.999012
MGP_C57BL6NJ_G0005191	1700023G09Rik	0	0	0	0	0	0	0	0	0	0	0	0	NA	NA	NA	NA	NA	NA	NA	NA	NA	NA	NA	NA	NA	NA	NA
MGP_C57BL6NJ_G0015652	1700023H06Rik	0.0284295	0.333091	0.203064	0.170068	0.102526	0.104481	0	0.0541178	0.481208	0.0511949	0.0428712	0.143428	-1.16539	0.501866	0.999965	-0.690101	0.567044	0.999796	-0.106687	0.950383	1	-1.26679	0.373308	1	-0.58365	0.637506	0.999012
MGP_C57BL6NJ_G0005704	1700024B18Rik	0	0	0	0	0	0	0.392268	0	0	0	0	0	-3.52794	0.372127	0.999965	NA	NA	NA	3.44281	0.383798	1	NA	NA	NA	NA	NA	NA
MGP_C57BL6NJ_G0021528	1700024G13Rik	0.596591	0.873735	0.53266	0.637298	1.41192	1.09627	0.277938	0	0	0.335725	0.224912	0	1.00635	0.709763	0.999965	-2.45776	0.0205091	0.999796	-2.83456	0.111641	1	-1.81241	0.173015	1	0.653597	0.413488	0.999012
MGP_C57BL6NJ_G0021258	1700024P04Rik	0	0	2.09354	0.105465	0.389427	0	0	0	0	0	0.558305	0	4.07501	0.299908	0.999965	0.198732	0.933613	0.999796	-5.97853	0.0389835	1	-1.88842	0.433997	1	-2.07696	0.370698	0.999012
MGP_C57BL6NJ_G0028935	1700024P16Rik	0.401603	0.27577	0.264657	1.2911	0.189659	0.439266	0.187098	0.527858	1.07225	0.62849	0.40374	0.926221	0.139895	0.829298	0.999965	0.0299268	0.964918	0.999796	0.911898	0.191475	0.935999	1.05907	0.0317422	0.218132	1.03061	0.151637	0.999012
MGP_C57BL6NJ_G0022433	1700025B11Rik	0	0	0	0	0	0	0	0	0	0	0	0	NA	NA	NA	NA	NA	NA	NA	NA	NA	NA	NA	NA	NA	NA	NA
MGP_C57BL6NJ_G0027310	1700025C18Rik	0	0	0.0754981	0	0	0	0	0	0	0.038068	0	0	NA	NA	NA	NA	NA	NA	-1.73773	0.6673	1	-0.916163	0.820713	1	-1.86377	0.64477	1
MGP_C57BL6NJ_G0005431	1700025D23Rik	0	0.126476	0.187942	0.389761	0	0	0	0.0667837	0.0742289	0.0631767	0.0529048	0	-0.255208	0.924476	0.999965	-1.72719	0.484973	0.999796	-1.17338	0.63073	1	-1.418	0.530554	1	0.306953	0.902145	1
MGP_C57BL6NJ_G0025286	1700025F22Rik	0	0	0.592543	0	0	0	0	0	0	0	0.083399	0	2.09148	0.601816	0.999965	2.22838	0.578234	1	-4.90083	0.165682	1	-2.78628	0.326652	1	-5.02679	0.173899	1
MGP_C57BL6NJ_G0005275	1700025F24Rik	0.398394	0.149607	0	0.0567437	0.359184	0.396539	0.433074	0.189594	0.245852	0.0597847	0.125161	0.401984	-0.577984	0.619827	0.999965	-0.479937	0.676589	0.999796	0.665327	0.650562	1	0.100842	0.947746	1	0.580177	0.695349	0.999012
MGP_C57BL6NJ_G0016988	1700025G04Rik	6.92576	9.43009	8.03935	8.71268	8.998	9.67146	9.31567	9.67481	8.04632	9.25018	10.2838	11.7694	0.214441	0.36938	0.999965	0.195795	0.298205	0.999796	0.14391	0.569743	0.986709	0.36465	0.0317341	0.218132	0.17069	0.402653	0.999012
MGP_C57BL6NJ_G0005780	1700025H01Rik	0	0	0.0968916	0	0	0	0	0	0	0	0	0	NA	NA	NA	NA	NA	NA	-1.73773	0.6673	1	-1.87794	0.642262	1	-1.86377	0.64477	1
MGP_C57BL6NJ_G0007406	1700025J12Rik	0.0942234	0	0	0	0	0	0	0	0	0	0	0	NA	NA	NA	NA	NA	NA	-1.88079	0.640713	1	-2.02109	0.616007	1	-2.00541	0.618755	1
MGP_C57BL6NJ_G0005871	1700025K24Rik	0	0	0.214864	0	0	0	0	0	0	0	0	0	NA	NA	NA	NA	NA	NA	-3.31756	0.401296	1	-3.45776	0.381694	1	-3.44364	0.38364	1
MGP_C57BL6NJ_G0006798	1700025M24Rik	0	0	0.102979	0.0328555	0.0346622	0	0.0716447	0	0	0	0.086964	0.077585	1.18664	0.719133	0.999965	1.28946	0.603968	0.999796	-0.524524	0.89463	1	0.674039	0.830406	1	-0.609528	0.865869	1
MGP_C57BL6NJ_G0002992	1700025N21Rik	0	0.233963	0	0	0	0	0	0.08236	0	0	0	0	-1.97394	0.625186	0.999965	NA	NA	NA	-1.49257	0.702657	1	-3.47213	0.379664	1	-3.45856	0.381526	1
MGP_C57BL6NJ_G0004369	1700025N23Rik	0	0	0	0	0.05849	0.0596058	0	0	0.0343157	0	0	0	NA	NA	NA	-2.90137	0.465048	1	NA	NA	NA	NA	NA	NA	2.83152	0.475862	1
MGP_C57BL6NJ_G0006529	1700025O08Rik	0	0	0	0	0	0	0	0	0	0	0	0	NA	NA	NA	NA	NA	NA	NA	NA	NA	NA	NA	NA	NA	NA	NA
MGP_C57BL6NJ_G0003753	1700026D11Rik	0	0	0.161584	0	0.00906477	0	0	0	0	0	0	0	NA	NA	NA	NA	NA	NA	-4.90083	0.165682	1	-5.04124	0.128741	1	-4.06556	0.193786	1
MGP_C57BL6NJ_G0005789	1700026J12Rik	0	0	0.137662	0.0439211	0	0	0	0	0	0	0.0193755	0	NA	NA	NA	-0.851105	0.833269	1	-3.31756	0.401296	1	-2.49607	0.522572	1	-1.64392	0.669981	1
MGP_C57BL6NJ_G0007084	1700026J14Rik	0	0.505348	0.200251	0.383342	0.134807	0.103034	0.417958	0.249051	0.316361	0.0673142	0.507327	0.565765	0.216	0.839529	0.999965	0.877144	0.420566	0.999796	0.467174	0.742839	1	0.690785	0.619665	1	-0.185276	0.900758	0.999012
MGP_C57BL6NJ_G0003401	1700027A07Rik	0.648043	0.700866	0.23144	0.719951	0.350557	0.654948	0.6642	0.616801	0.822677	0.583488	0.879514	0.850047	0.143623	0.86343	0.999965	0.425394	0.565011	0.999796	0.406316	0.695081	0.987075	0.557661	0.541118	1	0.133418	0.887445	0.999012
MGP_C57BL6NJ_G0002805	1700027A15Rik	0	0	0.740325	0.0363387	0.268359	0	0	0.20236	0	0.0382862	0.272521	0	0.623882	0.787262	0.999965	0.0513006	0.978475	0.999796	-1.85625	0.459119	1	-1.23755	0.554445	1	-1.27645	0.581452	0.999012
MGP_C57BL6NJ_G0007199	1700027F06Rik	0	0	0.654317	0	0	0	0	0	0	0	0	0	NA	NA	NA	NA	NA	NA	-3.31756	0.401296	1	-3.45776	0.381694	1	-3.44364	0.38364	1
MGP_C57BL6NJ_G0006788	1700027F09Rik	0	0	0	0	0	0	0	0	0	0	0	0.0780908	1.88149	0.640089	0.999965	2.01549	0.616464	1	NA	NA	NA	1.9546	0.627165	1	NA	NA	NA
MGP_C57BL6NJ_G0003852	1700027H10Rik	0.101645	0.229022	0.363012	0.0434323	0	0.0466946	0.378834	0.0967448	1.45166	0.183039	0.0766395	0.205122	-2.05073	0.110392	0.999965	2.35545	0.201336	0.999796	1.44687	0.271694	0.958384	-0.588805	0.671724	1	-2.94127	0.1108	1
MGP_C57BL6NJ_G0007569	1700027I24Rik	0	0	0	0	0	0	0	0	0	0	0	0	NA	NA	NA	NA	NA	NA	NA	NA	NA	NA	NA	NA	NA	NA	NA
MGP_C57BL6NJ_G0031983	1700027J19Rik	0.783488	1.01765	0.8847	2.34345	1.22577	1.39736	0.751491	0.482522	0.585071	1.26564	1.04249	1.13932	0.924323	0.0728192	0.999965	-0.525063	0.19693	0.999796	-0.568621	0.337155	0.976036	0.363698	0.39815	0.70723	0.889729	0.0497875	0.875449
MGP_C57BL6NJ_G0006893	1700028D13Rik	0	0	0	0	0	0	0	0	0	0	0	0	NA	NA	NA	NA	NA	NA	NA	NA	NA	NA	NA	NA	NA	NA	NA
MGP_C57BL6NJ_G0005250	1700028I16Rik	0	0	0.225851	0	0.0253401	0.0516471	0	0	0	0	0.042384	0	1.51598	0.708652	0.999965	-0.810036	0.802163	1	-3.90155	0.321747	1	-2.37005	0.485163	1	-1.5541	0.591977	1
MGP_C57BL6NJ_G0030271	1700028K03Rik	0.10398	0.0902417	0.0653298	0.164555	0.0729133	0.0849191	0.143531	0.20893	0.338147	0.128296	0.0580738	0.0777159	-1.3818	0.0204705	0.999965	-0.288596	0.632763	0.999796	1.4029	0.0207017	0.542053	0.0300341	0.962557	0.987225	0.318924	0.60424	0.999012
MGP_C57BL6NJ_G0015603	1700028N14Rik	0	0	0	0	0	0.146022	0	0.226904	0.0840665	0	0	0	-4.00469	0.247649	0.999965	-2.92142	0.461869	1	3.93372	0.297907	1	NA	NA	NA	2.84486	0.473721	1
MGP_C57BL6NJ_G0025404	1700028P14Rik	0.273552	1.51007	1.67914	1.51953	1.78806	1.06817	2.07093	0.390546	0.0723475	1.01599	3.35165	1.06957	1.09882	0.254538	0.999965	0.324206	0.583418	0.999796	-0.452551	0.675278	0.987032	0.656947	0.374758	0.691865	0.338224	0.633541	0.999012
MGP_C57BL6NJ_G0015887	1700028P15Rik	0	0	0	0	0	0	0	0	0	0	0	0	NA	NA	NA	NA	NA	NA	NA	NA	NA	NA	NA	NA	NA	NA	NA
MGP_C57BL6NJ_G0007433	1700029B22Rik	0	0	0.530755	0	0	0	0	0	0	0	0	0	NA	NA	NA	NA	NA	NA	-4.53835	0.235641	1	-4.67879	0.190539	1	-4.66436	0.234871	1
MGP_C57BL6NJ_G0006781	1700029E06Rik	0	0	0	0	0.070698	0	0	0	0	0	0	0	NA	NA	NA	-1.88043	0.641352	1	NA	NA	NA	NA	NA	NA	1.81697	0.652598	1
MGP_C57BL6NJ_G0021241	1700029F12Rik	0.0526248	0	5.56779	0.0899448	0.759126	0	0.343234	0	0.0556717	0	0.634858	0	0.674492	0.754003	0.999965	-0.407008	0.908188	0.999796	-3.82288	NA	1	-3.13904	NA	1	-2.72082	NA	1
MGP_C57BL6NJ_G0033876	1700029H14Rik	0.0417739	0	2.49893	0.0356994	0.15065	0.115143	0.0194616	0	0.375637	0.112838	0.125989	0	-0.698715	0.719012	0.999965	-0.313971	0.821545	0.999796	-2.71022	NA	1	-3.39932	NA	1	-3.07105	NA	1
MGP_C57BL6NJ_G0026587	1700029I15Rik	0.46238	0.754073	0.86498	0.865552	1.0521	0.525973	1.04629	0.92209	2.18953	0.872288	0.796869	1.08861	-0.585649	0.27006	0.999965	0.175278	0.699872	0.999796	0.983416	0.10246	0.842969	0.405904	0.421784	0.724466	0.23323	0.67074	0.999012
MGP_C57BL6NJ_G0005805	1700029J03Rik	0	0	0.0221201	0	0.0670097	0	0	0	0	0	0	0	NA	NA	NA	-2.46581	0.536982	1	NA	NA	NA	NA	NA	NA	1.44088	0.718249	1
MGP_C57BL6NJ_G0034075	1700029J07Rik	0.960954	0.777494	1.14072	0.83055	0.856531	0.913002	0.661356	0.363772	2.55303	0.68825	0.708084	0.308513	-1.05636	0.130736	0.999965	-0.599716	0.157368	0.999796	0.294967	0.658309	0.986709	-0.744554	0.0926991	0.372707	-0.143044	0.674389	0.999012
MGP_C57BL6NJ_G0005139	1700029M03Rik	0	0	0.154744	0	0	0	0	0	0	0	0.0653394	0	1.51598	0.708652	0.999965	1.65278	0.683708	1	-2.73398	0.49163	1	-1.21122	0.759202	1	-2.86005	0.471874	1
MGP_C57BL6NJ_G0006667	1700029M20Rik	0.0588897	0.00884581	0.709817	0	0.0353958	0.072142	0.0548708	0	0.0207664	0.0353489	0.0888045	0.0198068	0.936506	0.577275	0.999965	0.43766	0.763245	0.999796	-3.36785	0.0301589	0.626068	-2.41468	0.0647996	0.31309	-2.85197	0.0691273	0.944679
MGP_C57BL6NJ_G0005578	1700029N11Rik	0	0	0.181195	0	0	0	0	0	0	0	0	0	NA	NA	NA	NA	NA	NA	-2.73398	0.49163	1	-2.87419	0.469688	1	-2.86005	0.471874	1
MGP_C57BL6NJ_G0003492	1700030A11Rik	0.233967	0.0301236	0.119369	0.171381	0	0.184254	0.0622857	0	0.282872	0	0	0	-4.39365	0.166984	0.999965	-4.45096	0.119021	0.999796	-0.175867	0.926559	1	-4.55158	0.0809359	1	-0.0988525	0.95274	1
MGP_C57BL6NJ_G0015553	1700030C12Rik	0.253462	0.0228435	0.294191	0.0649815	0.0457032	0	0.0708494	0.144745	0.268137	0.0456426	0.095554	0	-1.73287	0.273405	0.999965	0.375267	0.859015	0.999796	-0.25055	0.852979	1	-1.97551	0.220603	1	-2.35376	0.146628	1
MGP_C57BL6NJ_G0003778	1700030C14Rik	0.628156	0.318449	0.350527	0.40261	0	0.865704	0.182903	0.186835	0.789124	0.212093	0.355218	0.435749	-0.194326	0.853951	0.999965	-0.340917	0.781461	0.999796	-0.181304	0.867575	0.992116	-0.364826	0.68631	1	-0.0264489	0.983541	0.999134
MGP_C57BL6NJ_G0034662	1700030J22Rik	2.47753	2.12485	2.64017	1.83553	1.45009	3.14826	1.83373	0.903299	2.47301	1.94289	2.01115	1.58257	0.0948654	0.822381	0.999965	-0.214735	0.554476	0.999796	-0.487092	0.248889	0.955236	-0.379986	0.112693	0.405026	-0.166267	0.648451	0.999012
MGP_C57BL6NJ_G0034278	1700030K09Rik	2.82813	2.60292	3.44409	2.94637	3.03631	2.89224	2.58857	1.8833	3.09759	2.82534	2.81053	1.80494	-0.0183812	0.958136	0.999965	-0.249081	0.357747	0.999796	-0.238598	0.473582	0.986709	-0.246728	0.349981	0.672951	0.00392781	0.986742	0.999706
MGP_C57BL6NJ_G0006453	1700030L20Rik	0	0	0.0807102	0	0.163	0	0	0	0	0	0	0	NA	NA	NA	-3.46627	0.380267	0.999796	-2.32026	0.561674	1	-2.46046	0.538273	1	1.01412	0.785477	1
MGP_C57BL6NJ_G0007540	1700030M09Rik	0	0.0485476	0.336659	0	0	0	0	0	0	0	0	0	NA	NA	NA	NA	NA	NA	-4.73341	0.128478	1	-4.87397	0.0915909	1	-4.85968	0.108696	1
MGP_C57BL6NJ_G0005272	1700030O20Rik	0	0	0.0895265	0	0	0	0.0934286	0	0	0	0	0.101175	0.0804023	0.983907	0.999965	2.01549	0.616464	1	0.0580039	0.988445	1	0.148634	0.970252	1	-1.86377	0.64477	1
MGP_C57BL6NJ_G0003512	1700031A10Rik	0	0	0	0	0	0	0	0	0.287184	0	0	0	-3.68719	0.350347	0.999965	NA	NA	NA	3.59945	0.36196	1	NA	NA	NA	NA	NA	NA
MGP_C57BL6NJ_G0036474	1700031F05Rik	0	0	0	0	0	0	0	0	0	0	0	0	NA	NA	NA	NA	NA	NA	NA	NA	NA	NA	NA	NA	NA	NA	NA
MGP_C57BL6NJ_G0004427	1700031F10Rik	0	0	0	0	0	0	0	0	0	0	0	0	NA	NA	NA	NA	NA	NA	NA	NA	NA	NA	NA	NA	NA	NA	NA
MGP_C57BL6NJ_G0006819	1700031L13Rik	0	0	0.248436	0	0	0	0.0288072	0	0	0	0.0466224	0	0.554196	0.891346	0.999965	1.65278	0.683708	1	-2.94001	0.432876	1	-2.37005	0.485163	1	-4.02764	0.306356	1
MGP_C57BL6NJ_G0022705	1700031M16Rik	0	0	0.636251	0.0304495	0.0642478	0.0163683	0.0663982	0	0	0.112285	0.0940283	0	1.62761	0.508634	0.999965	0.910577	0.569284	0.999796	-3.25537	0.198776	1	-1.61204	0.42987	1	-2.51498	0.218283	0.999012
MGP_C57BL6NJ_G0005480	1700031P21Rik	0	0	0.419892	0	0	0	0	0	0	0	0	0	NA	NA	NA	NA	NA	NA	-3.90155	0.321747	1	-4.04176	0.304664	1	-4.02764	0.306356	1
MGP_C57BL6NJ_G0005930	1700034B16Rik	0	0	0.0734068	0	0	0	0	0	0	0	0	0	NA	NA	NA	NA	NA	NA	-1.73773	0.6673	1	-1.87794	0.642262	1	-1.86377	0.64477	1
MGP_C57BL6NJ_G0024842	1700034E13Rik	0	0	1.78468	0	0.327664	0.111305	0.112877	0.115304	0	0	0.685064	0	1.58725	0.53898	0.999965	0.662455	0.779338	0.999796	-2.95576	0.20571	1	-1.36626	0.57682	1	-2.01983	0.390648	0.999012
MGP_C57BL6NJ_G0006897	1700034G24Rik	0.0549128	0.123727	0.147085	0.140783	0.0495082	0.126132	0.332575	0.0261327	0.0871383	0.0247213	0.455442	0.166223	0.540644	0.704875	0.999965	1.04326	0.399149	0.999796	0.444881	0.772195	1	0.997509	0.456972	1	-0.0426541	0.973141	1
MGP_C57BL6NJ_G0002933	1700034H15Rik	0.335784	0.285085	0.282422	0.278639	0.219374	0.366636	0.231251	0.189905	0.864896	0.223465	0.264186	0.34372	-0.619481	0.322947	0.999965	-0.0567404	0.886954	0.999796	0.49266	0.438226	0.986709	-0.116304	0.767741	0.912708	-0.0583484	0.884301	0.999012
MGP_C57BL6NJ_G0027601	1700034I23Rik	0	0	0.319127	0	0.049577	0	0.0128091	0	0.0872594	0	0.0414613	0.0138712	-0.818893	0.738893	0.999965	0.182262	0.948081	0.999796	-1.70327	0.479433	1	-2.50706	0.278734	1	-2.68277	0.351555	1
MGP_C57BL6NJ_G0031938	1700034J05Rik	0	0	0.51995	0.0506108	0.0711917	0	0	0.0187892	0	0.0177744	0.0297689	0	1.34155	0.674964	0.999965	-1.32396	0.476962	0.999796	-4.77006	0.0491239	0.707053	-3.42361	0.0901021	1	-2.09043	0.338391	0.999012
MGP_C57BL6NJ_G0007627	1700034K08Rik	0	0	0	0	0	0	0	0	0	0	0	0.0726889	1.88149	0.640089	0.999965	2.01549	0.616464	1	NA	NA	NA	1.9546	0.627165	1	NA	NA	NA
MGP_C57BL6NJ_G0031070	1700034O15Rik	0	0	2.64641	0	0.361123	0	0	0	0	0.0721289	0.241606	0	3.86827	0.263233	0.999965	-0.179676	0.94009	0.999796	-6.93926	NA	1	-3.06456	NA	1	-2.86716	NA	1
MGP_C57BL6NJ_G0002747	1700034P13Rik	0.0999714	0.0400445	0	0.0759414	0.0200293	0.0612343	0.0310496	0.0845793	0.0117511	0.0800112	0.134004	0	0.754407	0.637809	0.999965	0.460058	0.737779	0.999796	-0.122936	0.946657	1	0.63186	0.722434	1	0.179355	0.908352	1
MGP_C57BL6NJ_G0007588	1700036A12Rik	0.129892	0.146333	0.0869798	0.111004	0.146385	0.0298355	0.030257	0.231807	0.240472	0.190049	0.0489688	0.278508	0.0429194	0.969277	0.999965	0.842294	0.412473	0.999796	0.460373	0.694077	0.987075	0.506113	0.619749	1	-0.332598	0.753259	0.999012
MGP_C57BL6NJ_G0003879	1700036G14Rik	0	0	0	0	0	0	0	0	0	0	0	0	NA	NA	NA	NA	NA	NA	NA	NA	NA	NA	NA	NA	NA	NA	NA
MGP_C57BL6NJ_G0007685	1700036O09Rik	0	0	0	0	0	0	0	0	0	0	0	0	NA	NA	NA	NA	NA	NA	NA	NA	NA	NA	NA	NA	NA	NA	NA
MGP_C57BL6NJ_G0006669	1700037C06Rik	0	0	0	0	0	0	0	0	0	0	0	0	NA	NA	NA	NA	NA	NA	NA	NA	NA	NA	NA	NA	NA	NA	NA
MGP_C57BL6NJ_G0022870	1700037C18Rik	1.06664	1.29569	1.30843	0.737154	1.30451	1.26974	1.06298	0.644441	0.588728	0.526124	1.44063	0.889076	0.318	0.525887	0.999965	-0.207886	0.650274	0.999796	-0.680938	0.107486	0.854221	-0.354602	0.377673	0.693311	-0.144928	0.684452	0.999012
MGP_C57BL6NJ_G0005079	1700037F24Rik	0	0	0.0533196	0.0510351	0	0.0274343	0.0556436	0.02842	0.537002	0.188195	0.0225138	0	-1.54136	0.394524	0.999965	1.42263	0.534633	0.999796	3.49689	0.119987	1	1.97935	0.508659	1	0.552387	0.877191	1
MGP_C57BL6NJ_G0026944	1700037H04Rik	30.8489	23.2393	20.7385	23.9886	24.9682	30.8245	23.324	31.1659	26.3855	26.9108	24.0038	20.8823	-0.167972	0.508883	0.999965	-0.149645	0.49033	0.999796	0.107887	0.700504	0.987075	-0.0535537	0.783343	0.918688	0.0972159	0.69265	0.999012
MGP_C57BL6NJ_G0003589	1700039E22Rik	0	0	0	0	0	0	0	0	0	0	0	0	NA	NA	NA	NA	NA	NA	NA	NA	NA	NA	NA	NA	NA	NA	NA
MGP_C57BL6NJ_G0005676	1700039M10Rik	0	0	0.101532	0.0971818	0	0	0	0.108236	0.060151	0	0	0	-2.60026	0.515025	0.999965	-1.81288	0.653868	1	0.721055	0.855334	1	-1.87794	0.642262	1	-0.0642218	0.987206	1
MGP_C57BL6NJ_G0007647	1700039M15Rik	0	0	0	0	0	0	0	0	0	0	0.0799241	0	2.50136	0.530043	0.999965	2.63832	0.507752	1	NA	NA	NA	2.57635	0.517787	1	NA	NA	NA
MGP_C57BL6NJ_G0006373	1700040D17Rik	0.802976	2.73394	0.823141	1.4995	12.3071	1.44819	3.51921	3.14198	1.7304	3.07939	4.86592	4.05106	0.516413	0.224136	0.999965	-0.339342	0.64826	0.999796	0.941269	0.133378	0.888351	1.46347	0.00458155	0.0768746	1.81113	0.0347802	0.784448
MGP_C57BL6NJ_G0003390	1700040F17Rik	0	0	0	0	0	0	0	0	0	0	0.109565	0	2.50136	0.530043	0.999965	2.63832	0.507752	1	NA	NA	NA	2.57635	0.517787	1	NA	NA	NA
MGP_C57BL6NJ_G0017725	1700040L02Rik	0.752593	1.56853	1.91084	1.4873	1.52667	1.87992	0.898454	0.895388	1.91578	0.698798	0.656112	0.901757	-0.710842	0.200512	0.999965	-1.11937	0.00319533	0.583011	-0.20412	0.731938	0.987221	-0.907034	0.0770869	0.339024	0.211182	0.654582	0.999012
MGP_C57BL6NJ_G0004399	1700040L08Rik	0.27431	0	0.195932	0	0	0	0	0.0522172	0	0.0987939	0.0413655	0	1.28856	0.747213	0.999965	2.38499	0.550793	1	-3.02939	0.330866	1	-1.72436	0.468674	1	-4.11671	0.22914	1
MGP_C57BL6NJ_G0007582	1700041C23Rik	0	0	0.201265	0	0	0	0	0.0715177	0	0	0.283275	0	1.85827	0.639592	0.999965	2.95704	0.456169	1	-1.35848	0.734013	1	0.50688	0.894152	1	-2.44632	0.540609	1
MGP_C57BL6NJ_G0004661	1700041G16Rik	0.162721	0.0586617	0.0726421	0.111248	0.205389	0.179406	0.0303233	0.185852	0.0344285	0.0146512	0.12269	0.213444	0.479153	0.731355	0.999965	-0.503365	0.618825	0.999796	-0.218899	0.877161	1	0.258055	0.836654	1	0.766403	0.421107	0.999012
MGP_C57BL6NJ_G0006638	1700041M05Rik	0	0	0.346403	0	0	0.0891165	0	0	0.102611	0.0873325	0	0	-0.147507	0.971163	0.999965	-0.0126395	0.997529	1	-1.77221	0.655749	1	-1.91241	0.630476	1	-1.89828	0.633003	1
MGP_C57BL6NJ_G0007578	1700042D02Rik	0	0	0.136246	0	0	0	0	0	0	0	0	0	NA	NA	NA	NA	NA	NA	-1.73773	0.6673	1	-1.87794	0.642262	1	-1.86377	0.64477	1
MGP_C57BL6NJ_G0029045	1700042G07Rik	0	0	0.688308	0	0.347522	0	0	0	0	0	0.406886	0	3.30161	0.403357	0.999965	0.252723	0.937209	0.999796	-4.05336	0.302903	1	-0.740293	0.807301	1	-0.982651	0.766684	1
MGP_C57BL6NJ_G0006567	1700042G15Rik	0	0	0.399094	0	0	0	0	0	0	0	0	0	NA	NA	NA	NA	NA	NA	-4.05336	0.302903	1	-4.19356	0.286485	1	-4.17945	0.28811	1
MGP_C57BL6NJ_G0003028	1700042O10Rik	0	0	0	0.0471897	0	0.101469	0.0514509	0.0262786	0	0.149156	0	0.0557169	1.3792	0.579609	0.999965	0.453979	0.824999	0.999796	2.4614	0.538087	1	3.85837	0.274379	1	3.39517	0.39012	1
MGP_C57BL6NJ_G0005700	1700044C05Rik	0	0	0	0	0	0	0	0.0314582	0	0	0	0	NA	NA	NA	NA	NA	NA	NA	NA	NA	NA	NA	NA	NA	NA	NA
MGP_C57BL6NJ_G0005916	1700044K03Rik	0	0	0	0	0	0	0	0	0	0	0	0	NA	NA	NA	NA	NA	NA	NA	NA	NA	NA	NA	NA	NA	NA	NA
MGP_C57BL6NJ_G0004126	1700045H11Rik	0	0	0	0	0	0	0	0	0	0	0	0	NA	NA	NA	NA	NA	NA	NA	NA	NA	NA	NA	NA	NA	NA	NA
MGP_C57BL6NJ_G0005286	1700046C09Rik	0	0	0	0.0934234	0	0	0	0	0	0	0	0	NA	NA	NA	-1.81288	0.653868	1	NA	NA	NA	NA	NA	NA	1.74207	0.666559	1
MGP_C57BL6NJ_G0004663	1700047A11Rik	0	0	0.0316605	0	0	0	0	0	0.0375135	0.063856	0	0	0.776937	0.847345	0.999965	1.87243	0.642696	1	0.0682406	0.986657	1	0.85535	0.832147	1	NA	NA	NA
MGP_C57BL6NJ_G0006618	1700047F07Rik	0	0.509519	0.201904	0.289879	0.790033	0.207769	0.474083	0.215234	0.0598073	0.101805	0.639393	0.570435	0.803038	0.458004	0.999965	0.0345992	0.969253	0.999796	0.0720347	0.961541	0.997099	0.88243	0.483257	1	0.855011	0.503164	0.999012
MGP_C57BL6NJ_G0005708	1700047G03Rik	0	0	0.130756	0	0.0880237	0	0	0	0	0	0	0	NA	NA	NA	-2.88108	0.468278	1	-3.31756	0.401296	1	-3.45776	0.381694	1	-0.568577	0.875678	1
MGP_C57BL6NJ_G0015565	1700047K16Rik	0.401992	0.150958	0.388824	0.257652	0.27182	0.76946	0.280919	0.350727	0.602461	0.241298	0.0757745	0.473216	-0.649529	0.525467	0.999965	-0.733639	0.441903	0.999796	0.380082	0.703612	0.987075	-0.260449	0.807859	1	0.469849	0.608203	0.999012
MGP_C57BL6NJ_G0004248	1700047L14Rik	0	0	0.103718	0	0	0	0	0	0	0	0	0	NA	NA	NA	NA	NA	NA	-1.73773	0.6673	1	-1.87794	0.642262	1	-1.86377	0.64477	1
MGP_C57BL6NJ_G0005169	1700047M11Rik	0.740445	2.08659	0.52143	0.606037	2.54805	0.76654	1.35068	1.05216	1.5887	0.798144	1.28957	0.841822	-0.438374	0.268091	0.999965	-0.413372	0.470427	0.999796	0.244178	0.663014	0.986709	-0.187042	0.720599	0.893417	0.231819	0.738969	0.999012
MGP_C57BL6NJ_G0006942	1700048F04Rik	0.11158	0.226267	0.547929	0.0476775	0.0502992	0.153776	0.285906	0.185852	0.0590203	0.452093	0.925437	0.47849	1.80119	0.0458349	0.999965	2.89654	0.000853947	0.334989	-0.737579	0.542384	0.986709	1.07108	0.203722	0.531725	-1.81798	0.124891	0.999012
MGP_C57BL6NJ_G0003465	1700048M11Rik	0	0.0551541	0.163917	0.679872	0.110347	0.506035	0.114041	0.349478	0.582659	0.165302	0.322992	0.246992	-0.491656	0.704576	0.999965	-0.811069	0.456655	0.999796	2.22832	0.235028	1	1.73853	0.337995	1	2.54894	0.112814	1
MGP_C57BL6NJ_G0035955	1700048O20Rik	6.97724	4.38226	5.00302	5.56102	4.30233	2.25863	3.30107	6.52044	2.84922	6.83555	3.9524	2.51693	0.0729709	0.877873	0.999965	0.139967	0.763182	0.999796	-0.3681	0.383343	0.980324	-0.29066	0.426744	0.728329	-0.428864	0.28077	0.999012
MGP_C57BL6NJ_G0007238	1700049E15Rik	0	0	0.0759308	0	0	0	0	0	0.179936	0	0.0854966	0	-1.03224	0.761272	0.999965	2.63832	0.507752	1	1.21029	0.746184	1	0.187856	0.961571	1	-2.44632	0.540609	1
MGP_C57BL6NJ_G0007169	1700049E22Rik	0	0	0	0	0	0	0	0	0	0	0	0	NA	NA	NA	NA	NA	NA	NA	NA	NA	NA	NA	NA	NA	NA	NA
MGP_C57BL6NJ_G0003484	1700049J03Rik	0.563998	0.0635386	0	0.120496	0.190683	0	0	0	0	0.0634768	0	0	NA	NA	NA	-2.21335	0.459898	0.999796	-4.04478	0.271305	1	-3.2212	0.272438	1	-0.997963	0.665103	1
MGP_C57BL6NJ_G0015576	1700051A21Rik	0	0	0.69194	0.0140914	0.11893	0	0	0.094165	0.0348876	0	0.0497305	0	-1.34051	0.627154	0.999965	-1.37321	0.5966	0.999796	-2.42052	0.263402	0.956139	-3.75221	0.111442	1	-2.37471	0.308481	0.999012
MGP_C57BL6NJ_G0005493	1700052I22Rik	0	0	0.139841	0	0	0	0	0	0	0	0	0	NA	NA	NA	NA	NA	NA	-1.73773	0.6673	1	-1.87794	0.642262	1	-1.86377	0.64477	1
MGP_C57BL6NJ_G0003183	1700052K11Rik	2.45736	1.19753	1.9296	1.2518	1.20517	1.80915	1.18585	0.898986	1.22784	1.21078	1.35793	1.4134	0.269961	0.408887	0.999965	-0.0972901	0.735803	0.999796	-0.760327	0.0539914	0.72215	-0.481753	0.12178	0.420337	-0.383196	0.302071	0.999012
MGP_C57BL6NJ_G0005973	1700054A03Rik	0	0.0985863	0	0.186961	0.197242	0.100502	0	0	0	0.0328302	0	0.110373	2.85573	0.471591	0.999965	-1.81195	0.244422	0.999796	-2.33401	0.559272	1	0.521682	0.872501	1	2.28604	0.245468	1
MGP_C57BL6NJ_G0002824	1700054K02Rik	0	0	0	0	0	0	0	0	0	0	0	0	NA	NA	NA	NA	NA	NA	NA	NA	NA	NA	NA	NA	NA	NA	NA
MGP_C57BL6NJ_G0007178	1700054K19Rik	0	0	0	0	0	0	0	0	0	0	0	0	NA	NA	NA	NA	NA	NA	NA	NA	NA	NA	NA	NA	NA	NA	NA
MGP_C57BL6NJ_G0003730	1700054M17Rik	0.0666975	0	0	0.170996	0.120266	0	0	0	0.423355	0	0	0.201895	-1.06905	0.754281	0.999965	-0.556111	0.841367	0.999796	2.63767	0.504104	1	1.58491	0.69084	1	2.131	0.521111	1
MGP_C57BL6NJ_G0016135	1700055C04Rik	0	0	0	0	0	0	0	0	0	0	0	0	NA	NA	NA	NA	NA	NA	NA	NA	NA	NA	NA	NA	NA	NA	NA
MGP_C57BL6NJ_G0004010	1700055D18Rik	0.0319144	0.0575263	0.0142472	0.0818208	0.165447	0.117289	0.16355	0.0759395	0.270097	0.15086	0.168442	0.104656	-0.252029	0.738584	0.999965	0.22844	0.712861	0.999796	2.28215	0.0290627	0.622642	2.03953	0.0289505	1	1.81732	0.0553527	0.900003
MGP_C57BL6NJ_G0017307	1700056E22Rik	0.186669	0.168237	0.916661	0.239287	0.715262	0.214384	0.217412	0.288713	0.0493692	0.168074	0.36946	0.0941755	0.190635	0.864838	0.999965	-0.865841	0.322111	0.999796	-1.18953	0.2925	0.970042	-0.994	0.324335	0.651219	-0.119171	0.901906	0.999012
MGP_C57BL6NJ_G0005768	1700056N10Rik	3.84166	1.94917	2.31207	2.01846	1.30846	1.54258	1.35225	1.67926	3.13085	1.94727	0.836789	1.40694	-0.55049	0.313598	0.999965	-0.217773	0.63569	0.999796	-0.405506	0.436385	0.986709	-0.947224	0.0433583	0.253906	-0.728568	0.0943335	0.967795
MGP_C57BL6NJ_G0035622	1700057G04Rik	0	0	0.24164	0.0256985	0.0813349	0	0	0	0	0	0	0	NA	NA	NA	-3.86319	0.236423	0.999796	-4.90083	0.165682	1	-5.04124	0.128741	1	-1.17212	0.638084	1
MGP_C57BL6NJ_G0006636	1700057H15Rik	0	0.0427312	0	0	0	0.0217809	0	0	0	0	0	0	NA	NA	NA	NA	NA	NA	-1.75087	0.664842	1	-1.89103	0.639843	1	-0.915598	0.820765	1
MGP_C57BL6NJ_G0006046	1700057H21Rik	0.0425831	0	0	0	0	0	0	0	0	0	0	0.0859335	1.88149	0.640089	0.999965	2.01549	0.616464	1	NA	NA	NA	0.992816	0.805127	1	NA	NA	NA
MGP_C57BL6NJ_G0004525	1700058P15Rik	0.287461	0.259077	0.320821	0.24566	0.0647922	0	0.0669609	0	2.05271	0.323532	0.433487	0.145026	-1.20716	0.464066	0.999965	1.54132	0.3284	0.999796	1.26071	0.464436	1	0.0736511	0.954716	1	-1.46956	0.385455	1
MGP_C57BL6NJ_G0007230	1700060C16Rik	0	0	0	0	0	0	0	0	0	0	0	0	NA	NA	NA	NA	NA	NA	NA	NA	NA	NA	NA	NA	NA	NA	NA
MGP_C57BL6NJ_G0003791	1700060C20Rik	0.294351	0.0884289	0.0876028	0.209623	0.0884602	0	0	0.0933867	0.363292	0.088343	0.0369897	0.0990011	-1.01741	0.614769	0.999965	-0.423805	0.817143	0.999796	-0.0624633	0.974441	1	-1.07126	0.533137	1	-0.643448	0.716878	1
MGP_C57BL6NJ_G0004016	1700060J05Rik	0.336004	0.151414	0.324998	0.335002	0.55538	0.257261	0.208716	0.239854	0.325837	0.277322	0.232232	0.395537	0.227171	0.799359	0.999965	-0.346259	0.625317	0.999796	-0.076897	0.939819	0.996007	0.157636	0.858161	1	0.505142	0.537899	0.999012
MGP_C57BL6NJ_G0003242	1700060O08Rik	0	0	0	0	0	0	0	0	0	0	0	0	NA	NA	NA	NA	NA	NA	NA	NA	NA	NA	NA	NA	NA	NA	NA
MGP_C57BL6NJ_G0003289	1700061E18Rik	0	0	0	0	0	0	0	0	0	0	0	0	NA	NA	NA	NA	NA	NA	NA	NA	NA	NA	NA	NA	NA	NA	NA
MGP_C57BL6NJ_G0005993	1700061F12Rik	0	0	0.121004	0	0.0610941	0	0	0	0	0	0.051093	0	1.51598	0.708652	0.999965	-0.215014	0.95727	1	-2.73398	0.49163	1	-1.21122	0.759202	1	-0.985599	0.801981	1
MGP_C57BL6NJ_G0024347	1700061G19Rik	0.490247	0.27615	0.355641	0.218208	0.285456	0.0375357	0.352109	0.388844	0.518632	0.294274	0.146317	0.329776	-0.710185	0.227881	0.999965	0.510511	0.516399	0.999796	0.160017	0.779478	0.989525	-0.542461	0.351786	0.674142	-1.04603	0.177782	0.999012
MGP_C57BL6NJ_G0003563	1700061H18Rik	0	0	0	0	0	0	0	0	0	0	0	0	NA	NA	NA	NA	NA	NA	NA	NA	NA	NA	NA	NA	NA	NA	NA
MGP_C57BL6NJ_G0006417	1700061I17Rik	0	0	0	0	0	0	0	0	0	0	0.0228122	0	1.51598	0.708652	0.999965	1.65278	0.683708	1	NA	NA	NA	1.591	0.694944	1	NA	NA	NA
MGP_C57BL6NJ_G0005302	1700061J23Rik	0	0	0	0	0	0	0	0	0	0	0.0833473	0	1.51598	0.708652	0.999965	1.65278	0.683708	1	NA	NA	NA	1.591	0.694944	1	NA	NA	NA
MGP_C57BL6NJ_G0005037	1700063A18Rik	0	0	0	0	0	0	0	0	0	0	0	0	NA	NA	NA	NA	NA	NA	NA	NA	NA	NA	NA	NA	NA	NA	NA
MGP_C57BL6NJ_G0007197	1700063H04Rik	0	0	0.0648711	0	0	0	0.0676986	0.0691542	0	0	0	0	-2.95812	0.456771	0.999965	NA	NA	NA	1.07662	0.773398	1	-1.87794	0.642262	1	-1.86377	0.64477	1
MGP_C57BL6NJ_G0007613	1700063H06Rik	0	0	0	0	0.240532	0	0	0	0	0	0	0.0672985	NA	NA	NA	-1.91927	0.621344	1	NA	NA	NA	NA	NA	NA	2.81808	0.478025	1
MGP_C57BL6NJ_G0027511	1700064H15Rik	0.602647	0.203678	0.269034	0.386261	0	0.207637	0.14038	0	0.398462	0.271307	0.0567988	0.152019	-0.155049	0.938286	0.999965	-0.317683	0.852038	0.999796	-1.02197	0.572269	1	-1.16441	0.43566	1	-0.845817	0.589168	1
MGP_C57BL6NJ_G0005274	1700064J06Rik	0	0	0	0	0	0	0	0	0	0	0	0	NA	NA	NA	NA	NA	NA	NA	NA	NA	NA	NA	NA	NA	NA	NA
MGP_C57BL6NJ_G0005506	1700064M15Rik	0.644225	0.0829449	0.41085	0.550546	0.0829743	0	0	0.218988	0.340762	0.0828643	0.138783	0.185723	-0.447434	0.790797	0.999965	-0.637643	0.686163	0.999796	-1.03688	0.510521	1	-1.47804	0.249194	1	-0.83728	0.591566	0.999012
MGP_C57BL6NJ_G0004776	1700065D16Rik	0.061302	0.0368327	0	0	0.00921143	0.0281614	0.0190395	0.0388977	0.0648513	0	0.0616282	0.0412362	-0.238208	0.885774	0.999965	1.4725	0.466713	0.999796	0.316369	0.861002	1	0.0810915	0.96739	1	-1.38848	0.534375	1
MGP_C57BL6NJ_G0007074	1700065J11Rik	0	0	0	0	0	0	0	0	0	0	0.21112	0	2.50136	0.530043	0.999965	2.63832	0.507752	1	NA	NA	NA	2.57635	0.517787	1	NA	NA	NA
MGP_C57BL6NJ_G0005203	1700065J18Rik	1.13284	0.0680655	0.134859	0.451784	0.817075	0.555108	0.281474	0.86258	0	1.35999	0.626377	0.152406	0.898856	0.53423	0.999965	0.239208	0.806102	0.999796	-0.205955	0.908209	1	0.698613	0.608104	1	0.465264	0.717338	0.999012
MGP_C57BL6NJ_G0005917	1700065O20Rik	0	0	0	0	0	0	0	0	0	0	0	0	NA	NA	NA	NA	NA	NA	NA	NA	NA	NA	NA	NA	NA	NA	NA
MGP_C57BL6NJ_G0004921	1700066B17Rik	0	0	0	0	0	0	0	0	0	0.0500445	0	0	1.73872	0.666604	0.999965	1.87243	0.642696	1	NA	NA	NA	1.81713	0.652515	1	NA	NA	NA
MGP_C57BL6NJ_G0024675	1700066B19Rik	0.0732332	0.0565733	0.0093408	0.143049	0.0188644	0	0.0292438	0.248938	0.188149	0.0470986	0.0631054	0.0950054	-1.18245	0.259861	0.999965	0.340939	0.807846	0.999796	1.74609	0.166636	0.91601	0.567383	0.649033	1	0.225191	0.895235	1
MGP_C57BL6NJ_G0005594	1700066J03Rik	0.401086	0.0602472	0.298422	0.171381	0.482148	0.122836	0.186857	0	0.141436	0.120377	0	0	-1.44572	0.652869	0.999965	-2.69595	0.171757	0.999796	-1.22149	0.54433	1	-2.65647	0.242123	1	0.0409468	0.976596	1
MGP_C57BL6NJ_G0016430	1700066M21Rik	5.52321	7.78926	4.69379	5.90399	6.93175	6.6425	7.93314	10.4964	5.17328	7.37691	7.02838	6.84125	-0.149895	0.642602	0.999965	0.128585	0.486647	0.999796	0.389267	0.283398	0.963717	0.244063	0.265844	0.599749	0.117394	0.663635	0.999012
MGP_C57BL6NJ_G0004225	1700066N21Rik	0	0	0	0	0	0	0	0	0	0	0	0	NA	NA	NA	NA	NA	NA	NA	NA	NA	NA	NA	NA	NA	NA	NA
MGP_C57BL6NJ_G0015759	1700066O22Rik	0	0	0.024697	0	0	0.0254144	0	0.0131638	0	0	0	0	NA	NA	NA	-1.91817	0.634397	1	-0.775956	0.847785	1	-1.87794	0.642262	1	0.0357302	0.992865	1
MGP_C57BL6NJ_G0005017	1700067G17Rik	0.0984424	0	0.175787	0	0	0	0	0	0	0	0	0	NA	NA	NA	NA	NA	NA	-3.37147	0.393487	1	-3.51171	0.367518	1	-3.49699	0.376114	1
MGP_C57BL6NJ_G0034342	1700067K01Rik	1.10714	0.902137	1.04266	0.985027	1.27164	1.19836	0.890269	0.76506	1.37982	0.628151	0.640373	0.811055	-0.540214	0.251644	0.999965	-0.732312	0.0359493	0.999796	-0.0183407	0.968983	0.997313	-0.550349	0.159045	0.4734	0.183696	0.599929	0.999012
MGP_C57BL6NJ_G0024267	1700067P10Rik	0	0	0.400501	0.0638903	0	0	0	0.177894	0.316361	0.201943	0.140924	0	-0.506029	0.792113	0.999965	2.41891	0.326389	0.999796	0.287151	0.905871	1	-0.214501	0.927779	1	-2.64032	0.430065	1
MGP_C57BL6NJ_G0004615	1700069B07Rik	0.22126	0.0284875	0.084664	0.162073	0.22798	0.0871235	0.0589028	0.120339	0.0668772	0.256138	0.19066	0.350826	1.69277	0.165651	0.999965	0.736813	0.418538	0.999796	-0.43639	0.800035	1	1.26678	0.299803	1	0.528508	0.689282	1
MGP_C57BL6NJ_G0030350	1700069L16Rik	0	0	0.0348682	0.0333743	0.0528142	0	0.163746	0.0371704	0	0.0175814	0.132506	0	-0.409227	0.849572	0.999965	0.827136	0.697565	0.999796	2.51466	0.38904	1	2.10931	0.471724	1	1.29861	0.684708	1
MGP_C57BL6NJ_G0007191	1700069P05Rik	0	0	0	0	0	0	0	0	0	0	0	0	NA	NA	NA	NA	NA	NA	NA	NA	NA	NA	NA	NA	NA	NA	NA
MGP_C57BL6NJ_G0004214	1700071G01Rik	0	0	0	0	0	0	0	0	0	0	0	0	NA	NA	NA	NA	NA	NA	NA	NA	NA	NA	NA	NA	NA	NA	NA
MGP_C57BL6NJ_G0003513	1700071M16Rik	0.319144	0.12062	0.174643	0.184757	0.259888	0.141882	0.0959239	0.225369	0.31584	0.342969	0.116435	0.0831018	-0.222415	0.794371	0.999965	-0.107958	0.883874	0.999796	0.0444819	0.957313	0.996969	-0.16916	0.836405	0.940733	-0.0583818	0.932812	0.999012
MGP_C57BL6NJ_G0007585	1700072B07Rik	0	0	0	0	0	0	0	0	0	0	0	0	NA	NA	NA	NA	NA	NA	NA	NA	NA	NA	NA	NA	NA	NA	NA
MGP_C57BL6NJ_G0004941	1700072G22Rik	0	0	0.0967147	0	0	0	0	0.0515502	0.114594	0	0.0816742	0	-0.973048	0.791957	0.999965	1.65278	0.683708	1	0.755665	0.848394	1	-0.214966	0.957343	1	-1.86377	0.64477	1
MGP_C57BL6NJ_G0007195	1700072O05Rik	0	0	0	0	0	0	0	0	0	0	0	0	NA	NA	NA	NA	NA	NA	NA	NA	NA	NA	NA	NA	NA	NA	NA
MGP_C57BL6NJ_G0005639	1700074H08Rik	0	0	0.19099	0	0	0	0	0	0	0	0	0	NA	NA	NA	NA	NA	NA	-2.73398	0.49163	1	-2.87419	0.469688	1	-2.86005	0.471874	1
MGP_C57BL6NJ_G0031056	1700074P13Rik	0.0321913	0	1.14967	0	0.319253	0	0	0	0	0.0144923	0.0485439	0	2.87149	0.469075	0.999965	-2.3052	0.325111	0.999796	-7.09156	NA	1	-4.18195	NA	1	-1.88164	NA	1
MGP_C57BL6NJ_G0035705	1700080E11Rik	0	0	1.31709	0	0.0531992	0	0	0	0	0	0	0	NA	NA	NA	-1.88043	0.641352	1	-6.37434	0.0195178	1	-6.51465	0.0127494	1	-4.62843	0.0801894	0.960319
MGP_C57BL6NJ_G0006641	1700080G11Rik	0.47652	0.184058	0	0	0	0.312725	0.824572	0.129585	0.432094	0.183879	0.307964	0.343438	-0.730238	0.564398	0.999965	1.42161	0.435108	0.999796	1.0693	0.523197	1	0.352005	0.828489	1	-1.07192	0.683985	1
MGP_C57BL6NJ_G0003601	1700080N15Rik	0	0	0.0180886	0	0	0	0	0	0	0	0	0	NA	NA	NA	NA	NA	NA	NA	NA	NA	NA	NA	NA	NA	NA	NA
MGP_C57BL6NJ_G0036213	1700080O16Rik	0	0	0.202418	0	0	0	0	0	0	0	0.0427347	0	2.09148	0.601816	0.999965	2.22838	0.578234	1	-4.31609	0.272078	1	-2.20741	0.476578	1	-4.44218	0.258318	1
MGP_C57BL6NJ_G0006921	1700081H04Rik	0	0	0	0	0	0	0	0	0	0	0	0	NA	NA	NA	NA	NA	NA	NA	NA	NA	NA	NA	NA	NA	NA	NA
MGP_C57BL6NJ_G0004691	1700082M22Rik	0	0.0238944	0.0236711	0	0	0.0121794	0.0123514	0.025234	0.126212	0.0119356	0	0.0267511	-2.10622	0.298468	0.999965	1.59193	0.633679	1	1.74959	0.403658	1	-0.323605	0.908223	1	-1.90675	0.585641	1
MGP_C57BL6NJ_G0005484	1700083H02Rik	0	0	0.166404	0	0	0	0	0	0	0	0	0	NA	NA	NA	NA	NA	NA	-2.73398	0.49163	1	-2.87419	0.469688	1	-2.86005	0.471874	1
MGP_C57BL6NJ_G0004722	1700084C06Rik	0.356165	0.0713326	0	0.338193	0.0713579	0.399955	0.147493	0.489658	0.293056	0.0712633	0.149192	0.0798609	-1.61346	0.207397	0.999965	-1.41359	0.233258	0.999796	1.13071	0.481219	1	-0.48802	0.787256	1	0.937014	0.550396	1
MGP_C57BL6NJ_G0003642	1700084E18Rik	0.664176	0.486359	0.68566	1.06424	0.580094	0.6293	0.464138	1.0075	0.483059	0.822269	0.516433	0.732989	0.0830419	0.891257	0.999965	-0.135748	0.779936	0.999796	0.0909595	0.890521	0.992433	0.177247	0.735768	0.901125	0.313452	0.551289	0.999012
MGP_C57BL6NJ_G0005602	1700084F23Rik	0	0	0.075534	0	0.0508488	0	0.0262754	0	0	0	0	0	-1.94858	0.629833	0.999965	-2.88108	0.468278	1	-1.52182	0.697453	1	-3.45776	0.381694	1	-0.568577	0.875678	1
MGP_C57BL6NJ_G0003256	1700085C21Rik	0.548621	0	0	0	0	0	0.0511181	0	0	0	0	0	-1.94858	0.629833	0.999965	NA	NA	NA	-3.41084	0.242965	1	-5.35373	0.087645	1	-5.33844	0.128231	1
MGP_C57BL6NJ_G0018867	1700086D15Rik	0	0	0.0484901	0.116031	0.0244823	0	0	1.31814	0	0.12225	0.122848	0.109599	-1.89492	0.271034	0.999965	1.3308	0.378239	0.999796	4.76141	0.051959	0.717372	2.85367	0.170668	1	1.52655	0.629273	1
MGP_C57BL6NJ_G0005914	1700086O06Rik	2.9665	1.9948	1.92127	2.08853	1.46891	1.56755	1.71858	1.47758	2.87809	1.60536	1.6109	1.53539	-0.346831	0.381703	0.999965	-0.105892	0.718929	0.999796	-0.190447	0.653277	0.986709	-0.527198	0.0859972	0.358016	-0.420022	0.222629	0.999012
MGP_C57BL6NJ_G0006646	1700086P04Rik	0.0893091	0.241472	0.292375	0.254408	0.187878	0.109407	0.443809	0.141672	0.18896	0.294846	0.157123	0.0300379	-0.677141	0.577914	0.999965	-0.183589	0.867932	0.999796	0.305309	0.795126	0.989525	-0.360522	0.771577	1	-0.175736	0.866305	0.999012
MGP_C57BL6NJ_G0003338	1700087M22Rik	0	0	0	0	0	0	0	0	0	0	0	0	NA	NA	NA	NA	NA	NA	NA	NA	NA	NA	NA	NA	NA	NA	NA
MGP_C57BL6NJ_G0022475	1700088E04Rik	0.224342	0.20219	0.195294	0.297165	0.207318	0.283415	0.23516	0.176159	0.504327	0.201994	0.257956	0.147136	-0.579904	0.324286	0.999965	-0.36681	0.400854	0.999796	0.544322	0.364524	0.978372	-0.0230616	0.962497	0.987225	0.346505	0.424076	0.999012
MGP_C57BL6NJ_G0007485	1700092C02Rik	0	0	0.0738157	0	0	0	0	0	0	0	0	0	NA	NA	NA	NA	NA	NA	NA	NA	NA	NA	NA	NA	NA	NA	NA
MGP_C57BL6NJ_G0005551	1700092E19Rik	0	0	0	0	0	0	0	0	0	0	0	0	NA	NA	NA	NA	NA	NA	NA	NA	NA	NA	NA	NA	NA	NA	NA
MGP_C57BL6NJ_G0015612	1700092K14Rik	0.450841	0.135442	0.268353	0.449496	0	0.138074	0.420074	0.286071	0.397453	0.54124	0.963136	0.151635	0.601844	0.617232	0.999965	1.50143	0.2892	0.999796	0.366397	0.796724	1	0.977197	0.441494	1	-0.529815	0.752348	1
MGP_C57BL6NJ_G0025220	1700092M07Rik	0.116852	0.105314	1.09547	0.19972	0.47408	0.107361	0.163316	0.111218	0	0.315635	0.176211	0.117905	1.13878	0.535282	0.999965	-0.34851	0.771686	0.999796	-2.25073	0.21485	1	-1.10632	0.430413	1	-0.753588	0.585713	0.999012
MGP_C57BL6NJ_G0003467	1700093J21Rik	0.275243	0.0413443	0	0.117609	0.0827178	0.252887	0	0.174649	0.388239	0.247825	0	0.0462872	-0.928078	0.661024	0.999965	-0.632786	0.704869	0.999796	0.82306	0.715472	1	-0.0944397	0.968172	1	0.536485	0.766464	1
MGP_C57BL6NJ_G0018481	1700093K21Rik	0.0295769	0.0533129	0.567759	0.164294	0.0799976	0	0	0.168906	2.56572	0.159783	0.0892028	0.164139	-2.71527	0.0341173	0.999965	0.756469	0.526402	0.999796	2.04844	0.356273	0.976554	-0.656149	0.57449	1	-1.41083	0.358791	0.999012
MGP_C57BL6NJ_G0002977	1700094J05Rik	0	0.10573	0	0	0	0	0	0.111658	0.124106	0	0	0	-4.03781	0.236539	0.999965	NA	NA	NA	1.1419	0.695344	1	-2.88821	0.46745	1	-2.87461	0.469544	1
MGP_C57BL6NJ_G0007099	1700094M24Rik	0	0	0.318795	0	0	0	0	0	0	0	0	0	NA	NA	NA	NA	NA	NA	-3.73187	0.343708	1	-3.87208	0.325885	1	-3.85796	0.327651	1
MGP_C57BL6NJ_G0005935	1700095A13Rik	0	0	0.0372712	0	0	0	0	0	0.132484	0	0	0	-2.68296	0.501234	0.999965	NA	NA	NA	1.63381	0.682167	1	NA	NA	NA	NA	NA	NA
MGP_C57BL6NJ_G0004257	1700095B10Rik	0	0	0.304815	0	0.0384748	0	0	0	0	0	0	0	NA	NA	NA	-1.88043	0.641352	1	-4.73094	0.196961	1	-4.87137	0.155961	1	-2.98416	0.345859	1
MGP_C57BL6NJ_G0016078	1700095J03Rik	0.476068	0.207133	0.58628	0.883827	0.236807	0.392152	0.122367	0.234371	0.1042	0.384302	0.371329	0.314717	1.21574	0.116291	0.999965	-0.495467	0.433066	0.999796	-1.45936	0.0918182	0.828903	-0.238394	0.71128	0.889826	0.25729	0.724887	0.999012
MGP_C57BL6NJ_G0007051	1700095J07Rik	0	0	0	0	0	0	0	0	0	0	0	0	NA	NA	NA	NA	NA	NA	NA	NA	NA	NA	NA	NA	NA	NA	NA
MGP_C57BL6NJ_G0004094	1700095J12Rik	0	0	0	0	0	0	0	0	0	0	0	0	NA	NA	NA	NA	NA	NA	NA	NA	NA	NA	NA	NA	NA	NA	NA
MGP_C57BL6NJ_G0007254	1700095K22Rik	0	0	0.375884	0	0	0	0	0.200351	0.222687	0	0.158714	0	-1.36319	0.690992	0.999965	1.65278	0.683708	1	0.155855	0.96315	1	-1.21122	0.759202	1	-2.86005	0.471874	1
MGP_C57BL6NJ_G0005421	1700096J18Rik	0	0	0.0549789	0	0.111034	0	0	0	0	0	0	0	NA	NA	NA	-1.88043	0.641352	1	NA	NA	NA	NA	NA	NA	0.855191	0.832205	1
MGP_C57BL6NJ_G0006727	1700096K18Rik	3.18442	2.17089	3.68155	3.03536	3.95683	3.07581	1.92101	1.74859	1.61961	1.54388	2.38563	1.99789	0.16835	0.661989	0.999965	-0.758418	0.0139705	0.996783	-0.777087	0.0510939	0.715429	-0.601359	0.0773496	0.339521	0.160472	0.628783	0.999012
MGP_C57BL6NJ_G0003317	1700099I09Rik	0	0	0	0	0.0297987	0	0	0.0314582	0.139861	0	0	0	-3.39806	0.390505	0.999965	NA	NA	NA	3.31464	0.402261	1	NA	NA	NA	NA	NA	NA
MGP_C57BL6NJ_G0016042	1700101I11Rik	11.8372	10.2961	11.4057	10.4961	10.5146	13.6202	14.5232	13.9584	10.4719	11.3161	11.3451	11.9278	-0.169064	0.518413	0.999965	0.000469874	0.998232	0.999796	0.212427	0.437573	0.986709	0.0498873	0.747164	0.90478	0.050737	0.818178	0.999012
MGP_C57BL6NJ_G0002763	1700101I19Rik	0	0.0524505	0.207842	0.0497342	0	0.10694	0.271126	0.110782	0.0615663	0.419196	0	0.176164	0.412756	0.824493	0.999965	1.92085	0.358975	0.999796	0.760192	0.735219	1	1.18652	0.594068	1	-0.737124	0.779716	1
MGP_C57BL6NJ_G0005459	1700101O22Rik	0	0	0.156341	0	0	0	0	0	0.185244	0	0	0	-2.09408	0.60334	0.999965	NA	NA	NA	0.201073	0.959833	1	-1.87794	0.642262	1	-1.86377	0.64477	1
MGP_C57BL6NJ_G0035788	1700102P08Rik	0.576318	0.389559	1.05056	0.287299	0.671145	0.330942	0.64886	0.525678	0.558879	0.605392	0.362116	0.848037	0.063253	0.921559	0.999965	0.491739	0.441795	0.999796	-0.224335	0.749385	0.989165	-0.153188	0.816204	0.932822	-0.64179	0.362443	0.999012
MGP_C57BL6NJ_G0007461	1700104B16Rik	0	0	0.0734068	0	0	0	0	0.0782534	0	0	0.123982	0.165916	1.87846	0.519411	0.999965	3.84387	0.233798	0.999796	0.101684	0.979725	1	1.97049	0.498587	1	-1.86377	0.64477	1
MGP_C57BL6NJ_G0003578	1700105P06Rik	0.134834	0.106331	0.0451445	0.259262	0.0151955	0.0309707	0.0785203	0	0.303112	0.0758766	0.0508319	0.204074	-0.198092	0.892354	0.999965	0.105207	0.935338	0.999796	0.391351	0.802987	1	0.203662	0.863145	1	0.100629	0.941895	0.999012
MGP_C57BL6NJ_G0015670	1700108F19Rik	0.0373573	0	0.0500312	0.0159625	0	0	0.0174039	0.0177782	0	0.016818	0.00704177	0	-0.559849	0.844205	0.999965	0.582783	0.856974	1	-1.29931	0.593231	1	-1.85276	0.427495	1	-2.43647	0.371636	1
MGP_C57BL6NJ_G0003380	1700108J01Rik	0	0.165804	0.766524	0	0.0552876	0	0	0	0	0	0.277422	0.247503	3.99015	0.231001	0.999965	3.16482	0.217323	0.999796	-4.82164	0.111379	1	-0.826063	0.668682	1	-3.98696	0.118765	1
MGP_C57BL6NJ_G0003766	1700108N11Rik	0	0	0.346781	0	0	0.118952	0	0	0	0	0.0244043	0.065317	2.35531	0.555136	0.999965	-0.421164	0.885902	0.999796	-4.31609	0.272078	1	-1.96387	0.467641	1	-1.54162	0.635919	1
MGP_C57BL6NJ_G0003363	1700109G14Rik	0.177138	0.0886928	0.439321	0.218659	0.177448	0	0.0366775	0.318462	0.166572	0.124049	0.0890401	0.337608	0.0731343	0.948762	0.999965	0.472016	0.705249	0.999796	-0.436488	0.712667	0.987075	-0.364754	0.722145	1	-0.828153	0.530822	0.999012
MGP_C57BL6NJ_G0005389	1700109G15Rik	0	0	0	0	0	0	0	0	0	0	0	0	NA	NA	NA	NA	NA	NA	NA	NA	NA	NA	NA	NA	NA	NA	NA
MGP_C57BL6NJ_G0029688	1700109H08Rik	0.329567	0.559106	0.268287	0.530152	0.384521	0.258269	0.38836	0.876454	5.95778	0.619656	0.211948	0.528146	-2.39905	0.0027152	0.999965	0.211994	0.701696	0.999796	2.62212	0.000987629	0.12806	0.2341	0.68522	0.876758	0.0230559	0.966439	0.999012
MGP_C57BL6NJ_G0005658	1700109I08Rik	0	0	0	0	0	0	0	0	0	0	0	0	NA	NA	NA	NA	NA	NA	NA	NA	NA	NA	NA	NA	NA	NA	NA
MGP_C57BL6NJ_G0005730	1700109K24Rik	0.937275	0.563152	0.38038	0.970888	0.640172	0.182668	0.158784	0.324396	5.94925	0.230157	0.214151	0.200607	-3.30335	NA	1	-1.47051	0.0672516	0.999796	1.75171	NA	1	-1.53497	0.0484169	0.269647	-0.06157	0.938438	0.999012
MGP_C57BL6NJ_G0005814	1700110C19Rik	0.206976	0.335771	0.295675	0.141503	0.149284	0.874759	0.231421	0.433395	2.67131	0.372716	0.499386	0.250609	-1.55066	0.124851	0.999965	-0.0467633	0.96296	0.999796	1.96893	0.0694598	0.771054	0.430968	0.656906	1	0.476434	0.669615	0.999012
MGP_C57BL6NJ_G0016128	1700110K17Rik	0	0	0.180271	0.0985984	0	0.106005	0	0	0.15257	0.0519412	0.0434961	0.0582076	0.0353426	0.988402	0.999965	-0.418362	0.804273	0.999796	-0.273814	0.93697	1	-0.233539	0.921164	1	0.181507	0.945789	1
MGP_C57BL6NJ_G0004367	1700111E14Rik	0	0	0	0	0	0	0	0	0	0	0	0	NA	NA	NA	NA	NA	NA	NA	NA	NA	NA	NA	NA	NA	NA	NA
MGP_C57BL6NJ_G0021444	1700112E06Rik	0.404633	0.266117	0.527263	0.429906	0.739477	0.18086	0.387209	0.301855	0.0694152	0.236319	0.395792	0.26483	0.24034	0.751402	0.999965	-0.580417	0.346903	0.999796	-0.655581	0.399761	0.986709	-0.40768	0.463919	0.752675	0.177021	0.784942	0.999012
MGP_C57BL6NJ_G0005178	1700112H15Rik	0	0.0343827	0	0	0	0	0	0	0	0	0.0287645	0	NA	NA	NA	NA	NA	NA	NA	NA	NA	-0.0719809	0.985926	1	NA	NA	NA
MGP_C57BL6NJ_G0006813	1700112J05Rik	0	0	0	0.127942	0.0674885	0.034388	0.0348737	0	0.039595	0	0.0282204	0.0377652	-0.167623	0.961506	0.999965	-1.80514	0.376844	0.999796	1.93683	0.631382	1	1.78127	0.659187	1	3.58409	0.244005	1
MGP_C57BL6NJ_G0007331	1700112J16Rik	0.471117	0.921986	0.612921	0.954761	1.0194	0.766766	0.564385	0.24342	0.683512	0.448426	0.730734	0.529689	0.205699	0.726832	0.999965	-0.672843	0.082424	0.999796	-0.441181	0.479924	0.986709	-0.224645	0.64403	0.855733	0.452248	0.302006	0.999012
MGP_C57BL6NJ_G0006643	1700112K13Rik	0	0	0	0	0	0.0778022	0	0	0	0	0	0	NA	NA	NA	-1.91817	0.634397	1	NA	NA	NA	NA	NA	NA	1.84202	0.64795	1
MGP_C57BL6NJ_G0003881	1700113A16Rik	0.650529	0.439722	0.94383	0.880227	0.879754	1.27009	0.530367	0.438577	0.430121	0.170837	0.653991	0.410244	-0.171614	0.830428	0.999965	-1.28261	0.0387663	0.999796	-0.544696	0.456305	0.986709	-0.70879	0.343458	0.667546	0.57849	0.295103	0.999012
MGP_C57BL6NJ_G0018016	1700113H08Rik	0.0382973	0.0862895	0.837737	0.0981849	0.535184	0.123153	0.231944	0.036451	0.0202573	0.189652	0.0721895	0.0772847	0.223907	0.871573	0.999965	-1.15327	0.252741	0.999796	-1.73668	0.228668	0.949903	-1.50157	0.222019	1	-0.344451	0.783625	0.999012
MGP_C57BL6NJ_G0003449	1700119H24Rik	0.0504768	0	0	0.0431368	0.0910177	0.139131	0	0.960867	0.427195	0.63628	0.152236	0.101863	-0.635932	0.66784	0.999965	1.71109	0.20705	0.999796	4.78333	0.0394249	1	4.14892	0.0477316	1	2.44078	0.355965	1
MGP_C57BL6NJ_G0003310	1700119I11Rik	0	0	0	0	0	0	0	0.139504	0	0	0	0	-1.97394	0.625186	0.999965	NA	NA	NA	1.90766	0.636747	1	NA	NA	NA	NA	NA	NA
MGP_C57BL6NJ_G0002969	1700120B22Rik	0.0639664	0	0	0	0.0576707	0	0.178803	0.24353	0.13534	0	0.0964601	0	-2.45577	0.306861	0.999965	0.691	0.86475	1	3.12349	0.241598	1	0.629216	0.876749	1	-0.0574887	0.988759	1
MGP_C57BL6NJ_G0007506	1700120C18Rik	0	0	0	0	0.163	0	0	0	0.191262	0	0	0.0608078	-1.6619	0.638949	0.999965	-1.44436	0.674648	0.999796	3.59945	0.36196	1	1.9546	0.627165	1	3.40344	0.388937	1
MGP_C57BL6NJ_G0003565	1700120E14Rik	0	0	0	0	0	0	0	0	0	0	0	0	NA	NA	NA	NA	NA	NA	NA	NA	NA	NA	NA	NA	NA	NA	NA
MGP_C57BL6NJ_G0007437	1700120G07Rik	0	0	0.0569277	0	0	0	0.0594089	0	0	0.287043	0	0.0965021	2.66752	0.3048	0.999965	4.6122	0.10226	0.999796	0.0580039	0.988445	1	2.74062	0.290709	1	-1.86377	0.64477	1
MGP_C57BL6NJ_G0006524	1700120G11Rik	0	0	0	0	0.217998	0	0.0563236	0.230138	0	0	0	0	-3.2876	0.406567	0.999965	-2.88108	0.468278	1	3.21853	0.416451	1	NA	NA	NA	2.81808	0.478025	1
MGP_C57BL6NJ_G0004625	1700120K04Rik	0	0	0	0	0	0	0	0	0	0	0	0	NA	NA	NA	NA	NA	NA	NA	NA	NA	NA	NA	NA	NA	NA	NA
MGP_C57BL6NJ_G0015666	1700120O09Rik	0	0	0.0542474	0	0	0	0	0	0	0	0.0458111	0	1.51598	0.708652	0.999965	1.65278	0.683708	1	-1.73773	0.6673	1	-0.214966	0.957343	1	-1.86377	0.64477	1
MGP_C57BL6NJ_G0004068	1700121C08Rik	0.0876821	0	0.39143	0.636921	0	0	0.0408491	0	2.64362	0.197369	0.132223	0.132708	-2.52149	0.111129	0.999965	-0.458689	0.804564	0.999796	2.45779	0.191719	0.936146	-0.0490405	0.97676	1	0.410012	0.868158	1
MGP_C57BL6NJ_G0005073	1700121L03Rik	0	0	0	0	0	0	0.078565	0	0	0	0.190728	0	1.27995	0.73841	0.999965	3.21787	0.416237	1	1.86398	0.644812	1	3.15582	0.425293	1	NA	NA	NA
MGP_C57BL6NJ_G0007703	1700121L16Rik	0	0.0953645	0	0	0	0	0	0	0	0	0	0	NA	NA	NA	NA	NA	NA	-1.75087	0.664842	1	-1.89103	0.639843	1	-1.87737	0.642256	1
MGP_C57BL6NJ_G0005514	1700121N20Rik	0	0	0	0.0493952	0	0	0	0	0.18344	0	0.0435808	0	-2.01736	0.575567	0.999965	-0.147466	0.970731	1	3.59945	0.36196	1	1.591	0.694944	1	1.74207	0.666559	1
MGP_C57BL6NJ_G0002796	1700122D07Rik	0	0	0	0	0	0	0	0	0	0	0	0.14227	1.88149	0.640089	0.999965	2.01549	0.616464	1	NA	NA	NA	1.9546	0.627165	1	NA	NA	NA
MGP_C57BL6NJ_G0016113	1700122E12Rik	0	0	0	0	0	0.230773	0	0	0.0885721	0	0	0.084479	-0.0650959	0.986927	0.999965	-1.48526	0.664551	0.999796	2.00705	0.618535	1	1.9546	0.627165	1	3.43084	0.385031	1
MGP_C57BL6NJ_G0024266	1700122O11Rik	0	0	0.0687415	0	0	0	0	0	0	0	0	0	NA	NA	NA	NA	NA	NA	-1.73773	0.6673	1	-1.87794	0.642262	1	-1.86377	0.64477	1
MGP_C57BL6NJ_G0030700	1700123K08Rik	0.321913	0	0.0431125	0	0	0.0295766	0.0299944	0.0612787	0.102165	0.0724614	0.024272	0.0324814	-0.574299	0.70137	0.999965	2.138	0.313455	0.999796	-0.923708	0.588189	1	-1.48921	0.371387	1	-3.62778	0.129476	1
MGP_C57BL6NJ_G0031509	1700123L14Rik	0.0339787	0	2.45734	0.145189	0.980303	0.0624377	0.0949795	0.0646811	0.107838	0.0611877	0.333055	0	0.57806	0.695848	0.999965	-1.5679	0.253141	0.999796	-3.22859	NA	1	-2.65075	NA	1	-1.06279	NA	1
MGP_C57BL6NJ_G0015926	1700123M08Rik	0.824455	1.23134	0.90436	0.966264	0.828261	0.800776	0.614553	0.784708	1.8939	0.61507	0.78148	0.974493	-0.465017	0.449747	0.999965	-0.130353	0.762469	0.999796	0.138628	0.826144	0.991541	-0.318434	0.515466	0.786732	-0.186801	0.678796	0.999012
MGP_C57BL6NJ_G0021723	1700123O20Rik	9.6473	9.34612	11.4192	10.7285	11.6018	10.6394	13.6005	10.4085	3.98926	10.7659	10.1528	11.5574	0.214278	0.613029	0.999965	-0.0189686	0.916655	0.999796	-0.120137	0.780461	0.989525	0.099412	0.560273	0.813567	0.120523	0.548843	0.999012
MGP_C57BL6NJ_G0037410	1700123O21Rik	0.043841	0.0395122	0.0782861	0	0.118578	0.12084	0	0.0834549	0	0	0	0.176944	1.06609	0.785888	0.999965	-0.460059	0.860815	0.999796	-0.93676	0.774629	1	0.106795	0.968662	1	0.566148	0.786196	1
MGP_C57BL6NJ_G0004413	1700124L16Rik	0.187174	0.289186	0.954949	1.37105	1.88038	0.884421	0.498286	1.39975	2.00839	0.842641	0.463704	1.10618	-0.691658	0.300766	0.999965	-0.781395	0.137548	0.999796	1.43568	0.0858291	0.813228	0.75101	0.336589	0.660646	1.53055	0.0371618	0.805864
MGP_C57BL6NJ_G0004071	1700125G02Rik	0.114375	0	0.153178	0	0	0.105085	0	0.108861	4.35591	0	0	0	-7.31231	0.0614705	0.999965	-1.91817	0.634397	1	4.03818	0.0251529	0.592989	-3.25916	0.410433	1	-1.34758	0.670147	1
MGP_C57BL6NJ_G0006269	1700125G22Rik	0	0.186409	0.0923339	0.0589186	0.0621584	0	0	0	0.0729357	0	0.0519831	0	-0.430606	0.914409	0.999965	-1.1617	0.702618	1	-1.98053	0.516049	1	-2.36546	0.405158	1	-1.20227	0.592794	1
MGP_C57BL6NJ_G0004680	1700125H03Rik	0.378094	0.238533	0.202547	0.290803	0.204529	0.0694768	0.105687	0.143946	1.31995	0.034043	0	0.228901	-2.59851	0.0959529	0.999965	-1.13611	0.470581	0.999796	0.915884	0.461841	0.986709	-1.67087	0.281438	1	-0.526401	0.626641	0.999012
MGP_C57BL6NJ_G0019271	1700125H20Rik	0.298295	0.161305	0.559293	0.203935	0	0	0.111175	0.340697	0.0946698	0.26858	0.539789	0.18059	0.861219	0.425422	0.999965	2.27708	0.130449	0.999796	-0.893933	0.44282	0.986709	-0.0288114	0.975429	1	-2.31097	0.15918	0.999012
MGP_C57BL6NJ_G0004949	1700126A01Rik	0	0	0.257155	0	0.0259672	0	0	0	0	0	0	0	NA	NA	NA	-1.88043	0.641352	1	-5.05279	0.140269	1	-5.19319	0.107108	1	-3.30614	0.276907	1
MGP_C57BL6NJ_G0004498	1700126G02Rik	0.286569	0.221377	0.182758	0.279883	0	0.0752266	0	0.623437	3.76786	0.184302	0.0617345	0.165229	-3.41297	0.011891	0.999965	0.201423	0.897812	0.999796	2.64921	0.0479505	0.702722	-0.752727	0.552017	1	-0.950906	0.528448	1
MGP_C57BL6NJ_G0004203	1700126H18Rik	0	0	0	0	0	0	0	0	0	0	0	0	NA	NA	NA	NA	NA	NA	NA	NA	NA	NA	NA	NA	NA	NA	NA
MGP_C57BL6NJ_G0005696	1700128A07Rik	0	0	0.055208	0	0	0	0	0	0	0	0	0	NA	NA	NA	NA	NA	NA	-1.73773	0.6673	1	-1.87794	0.642262	1	-1.86377	0.64477	1
MGP_C57BL6NJ_G0007446	1700128E19Rik	0.0730145	0.04387	0	0.020799	0	0	0.0226772	0	0	0	0.183508	0	3.00565	0.300577	0.999965	3.14335	0.272483	0.999796	-2.35316	0.422673	1	0.668515	0.769924	1	-2.47239	0.362993	1
MGP_C57BL6NJ_G0034828	1700128F08Rik	0	0	0.0477475	0	0	0	0	0	0	0	0	0	NA	NA	NA	NA	NA	NA	-1.73773	0.6673	1	-1.87794	0.642262	1	-1.86377	0.64477	1
MGP_C57BL6NJ_G0021820	1700129C05Rik	0	0.0454541	1.57603	0	0.431967	0	0.140976	0.0480025	0	0.13623	0.17112	0	0.700943	0.725625	0.999965	-0.474624	0.828347	0.999796	-3.09336	0.0881196	0.820154	-2.38223	0.159021	1	-1.90185	0.609467	0.999012
MGP_C57BL6NJ_G0037408	1700129L04Rik	0.0423703	0	0	0	0	0	0.0394788	0	0.0896469	0	0	0	-3.63564	0.33684	0.999965	NA	NA	NA	1.60393	0.627962	1	-2.02109	0.616007	1	-2.00541	0.618755	1
MGP_C57BL6NJ_G0005040	1810006J02Rik	0	0	0	0	0	0	0	0	0	0	0	0	NA	NA	NA	NA	NA	NA	NA	NA	NA	NA	NA	NA	NA	NA	NA
MGP_C57BL6NJ_G0005478	1810007C17Rik	0.292624	0.0376757	0.0746474	0.142898	0.150756	0	0.155802	0.238728	0.707579	0.225834	0	0.2109	-1.34031	0.35393	0.999965	0.565493	0.761928	0.999796	1.43867	0.315934	1	0.110985	0.950674	1	-0.449263	0.803142	1
MGP_C57BL6NJ_G0005979	1810007D17Rik	0.0400005	0	0	0	0	0	0	0	0	0	0	0.0807219	1.88149	0.640089	0.999965	2.01549	0.616464	1	NA	NA	NA	0.992816	0.805127	1	NA	NA	NA
MGP_C57BL6NJ_G0004713	1810008B01Rik	0.0358026	0	0	0.0305964	0	0	0.0333593	0	0.0757511	0	0	0	-2.63371	0.509423	0.999965	NA	NA	NA	1.58535	0.691306	1	NA	NA	NA	-0.0574887	0.988759	1
MGP_C57BL6NJ_G0007329	1810008I18Rik	0	0	0	0.0516587	0	0	0.0112647	0	0	0.0217709	0	0	0.776937	0.847345	0.999965	-1.24604	0.729688	0.999796	NA	NA	NA	1.81713	0.652515	1	3.05892	0.440083	1
MGP_C57BL6NJ_G0025234	1810009A15Rik	0.227515	0.0372819	0.0554004	0.0707023	0	0.0190032	0	0	0.109404	0.0744913	0	0.0417391	0.10488	0.970032	0.999965	0.359689	0.870058	0.999796	-1.58554	0.462994	1	-1.46767	0.396258	1	-1.81894	0.297322	1
MGP_C57BL6NJ_G0031058	1810009J06Rik	0	0	0	0	0	0	0	0	0	0	0	0	NA	NA	NA	NA	NA	NA	NA	NA	NA	NA	NA	NA	NA	NA	NA
MGP_C57BL6NJ_G0015791	1810010K12Rik	0	0.233724	0.127347	0.0554051	0.853395	0.0953068	0.314123	0.283852	0.0823036	0.513694	0.322629	0.183167	0.581961	0.458261	0.999965	0.0304992	0.975331	0.999796	0.910894	0.470716	0.986709	1.49881	0.153787	0.465651	1.47694	0.288386	0.999012
MGP_C57BL6NJ_G0021534	1810011H11Rik	0.261945	0.562961	0.377798	0.258294	0.326996	0.314721	0.413039	0.191782	0.149214	0.199566	0.364623	0.243974	0.101858	0.905832	0.999965	-0.143621	0.821076	0.999796	-0.676079	0.437299	0.986709	-0.565026	0.437803	0.736173	-0.417479	0.529096	0.999012
MGP_C57BL6NJ_G0033961	1810011O10Rik	1.56213	0.978107	2.31965	2.88073	0.933977	1.04244	1.17974	1.01729	0.3827	1.40651	1.33901	1.09505	0.572937	0.275264	0.999965	-0.334005	0.507004	0.999796	-0.912411	0.117783	0.864244	-0.332876	0.415166	0.719543	0.00189426	0.997334	0.999744
MGP_C57BL6NJ_G0006014	1810012K08Rik	1.03416	0.652433	1.06184	0.927967	1.11885	1.04518	1.1563	2.41154	3.50091	0.931141	0.701772	1.35652	-1.23976	0.0567305	0.999965	-0.0543638	0.922828	0.999796	1.3537	0.0502537	0.712986	0.121183	0.858456	0.948469	0.175153	0.77411	0.999012
MGP_C57BL6NJ_G0007451	1810012K16Rik	0.325562	0	0.0968916	0.18548	0.2446	0.149559	0	0.258222	0.459215	0.19542	0.122735	0.328495	-0.142742	0.928722	0.999965	0.145355	0.898509	0.999796	0.757251	0.724727	1	0.623546	0.71445	1	0.473619	0.775053	1
MGP_C57BL6NJ_G0003978	1810013D15Rik	0	0.0251762	0.0748231	0.0238724	0.0755554	0	0	0.106351	0	0	0.0421247	0	-1.31559	0.686566	0.999965	-1.19249	0.641673	0.999796	0.10057	0.970921	1	-1.21484	0.664259	1	-0.0100091	0.996349	1
MGP_C57BL6NJ_G0022915	1810013L24Rik	13.6139	15.0393	12.1289	16.3565	14.6498	14.9963	15.8679	16.1674	15.2592	18.5081	16.374	17.3529	0.146868	0.503021	0.999965	0.186428	0.27099	0.999796	0.208572	0.375799	0.980037	0.362508	0.0140498	0.142209	0.177666	0.343005	0.999012
MGP_C57BL6NJ_G0016118	1810019D21Rik	0	0	0.0341713	0.081768	0.0345057	0.035164	0.0713214	0.0182137	0	0.01723	0.0865715	0.193087	1.70792	0.347655	0.999965	0.961099	0.465909	0.999796	1.38332	0.699408	1	3.09585	0.146169	1	2.13214	0.358372	1
MGP_C57BL6NJ_G0007255	1810019N24Rik	0	0.0688096	0.10225	0.114181	0	0.0350735	0.0177845	0.0363337	0	0.137486	0.115132	0.0385181	2.41412	0.180937	0.999965	0.967302	0.508039	0.999796	-1.64898	0.516779	1	0.769763	0.623197	1	-0.198157	0.924234	1
MGP_C57BL6NJ_G0007147	1810020O05Rik	1.16227	0.0255489	0.126551	0.363387	0.204464	0.312546	0.369788	0.40472	4.28847	0.510482	0.235116	0.314638	-2.24382	0.0173023	0.999965	0.265839	0.715925	0.999796	1.92927	0.110743	0.859616	-0.299859	0.800435	0.926019	-0.568403	0.648826	0.999012
MGP_C57BL6NJ_G0015699	1810021B22Rik	1.8219	2.50779	2.09988	2.00991	4.44991	2.06957	2.12967	1.35572	2.17269	1.58076	1.57351	2.20598	-0.075487	0.871699	0.999965	-0.667981	0.141223	0.999796	-0.193754	0.686751	0.987075	-0.261567	0.511218	0.784535	0.411386	0.379668	0.999012
MGP_C57BL6NJ_G0027492	1810022K09Rik	10.3111	12.9095	13.6505	11.3872	10.1511	8.44691	14.2928	11.1999	9.42144	9.11626	11.8341	9.89149	-0.17625	0.541564	0.999965	0.0450507	0.845377	0.999796	-0.0831503	0.778407	0.989525	-0.251978	0.197901	0.524985	-0.294762	0.216925	0.999012
MGP_C57BL6NJ_G0026872	1810024B03Rik	0.37623	0.354151	0.470279	0.37868	0.324125	0.299582	0.163592	0.342177	0.256497	0.127973	0.138685	0.185592	-0.752069	0.243675	0.999965	-1.151	0.013672	0.996783	-0.659694	0.258113	0.955236	-1.40856	0.00616933	0.0910416	-0.256447	0.54379	0.999012
MGP_C57BL6NJ_G0016069	1810026B05Rik	2.63933	1.63964	2.24267	2.47932	2.07513	1.44041	1.91022	2.96465	2.78485	2.41674	1.79518	2.25287	-0.240555	0.416335	0.999965	0.112793	0.688418	0.999796	0.227222	0.481107	0.986709	-0.00709013	0.975421	0.990828	-0.117574	0.704757	0.999012
MGP_C57BL6NJ_G0034948	1810026J23Rik	33.5566	29.4669	29.0829	31.6615	28.0676	28.5772	29.0332	52.8987	33.3402	40.3638	29.3606	35.6634	-0.126109	0.686689	0.999965	0.258208	0.208362	0.999796	0.3215	0.295473	0.971672	0.199959	0.223585	0.553847	-0.0567496	0.746638	0.999012
MGP_C57BL6NJ_G0036068	1810030O07Rik	9.49025	9.36588	9.75948	9.57627	9.58731	7.87072	8.43274	8.86525	10.2142	8.0597	8.63974	7.21233	-0.197562	0.42233	0.999965	-0.172774	0.392808	0.999796	-0.0633001	0.794801	0.989525	-0.252727	0.104735	0.393245	-0.0780219	0.68733	0.999012
MGP_C57BL6NJ_G0019828	1810032O08Rik	1.11154	0.568324	1.0974	1.44313	0.578161	0.775766	1.14523	1.3021	1.06283	1.56859	1.70842	1.68234	0.50148	0.123336	0.999965	0.829085	0.0384305	0.999796	0.334776	0.450044	0.986709	0.843209	0.0148501	0.146685	0.0144864	0.976823	0.999012
MGP_C57BL6NJ_G0003299	1810034E14Rik	0	0.296396	0.0293627	0.0281046	0.1186	0.0302157	0.12257	0.719932	0.19135	0.0592216	0.161177	0.132733	-1.54542	0.117012	0.999965	1.00791	0.366681	0.999796	1.66556	0.230919	0.950394	0.117889	0.936774	1	-0.881069	0.607284	1
MGP_C57BL6NJ_G0028260	1810037I17Rik	11.9923	8.42993	10.5206	10.3601	11.0005	7.2255	9.61591	9.47452	5.2792	10.2096	9.06181	7.53968	0.139368	0.687513	0.999965	-0.0877283	0.745999	0.999796	-0.345916	0.333991	0.97558	-0.199749	0.384411	0.697596	-0.10985	0.699582	0.999012
MGP_C57BL6NJ_G0003379	1810041H14Rik	0.174385	0.1886	0.0622793	0.0596109	0.251555	0.256354	0.259975	0.199174	0.184482	0.125611	0.368158	0	-0.361803	0.803294	0.999965	-0.176105	0.900587	0.999796	0.596228	0.654367	1	0.238736	0.880323	1	0.421851	0.733851	1
MGP_C57BL6NJ_G0022588	1810041L15Rik	16.99	11.3516	13.7576	15.1079	6.40489	17.4915	10.8745	10.7634	11.1868	13.1477	10.3405	11.2459	0.0854225	0.711528	0.999965	-0.166032	0.658039	0.999796	-0.364646	0.158483	0.909991	-0.271645	0.14953	0.459848	-0.106112	0.782552	0.999012
MGP_C57BL6NJ_G0017808	1810043G02Rik	5.4192	4.71082	4.61891	4.46686	5.33733	5.34466	4.67858	5.98355	5.87959	5.3987	4.76366	5.04845	-0.11687	0.632254	0.999965	0.00864916	0.963758	0.999796	0.160168	0.529822	0.986709	0.0501125	0.741818	0.903765	0.0432131	0.828806	0.999012
MGP_C57BL6NJ_G0019883	1810043H04Rik	13.3811	14.2088	17.603	12.4997	16.3635	15.564	16.8449	12.9731	4.85665	10.6382	14.8118	11.9935	0.111053	0.804142	0.999965	-0.242585	0.333171	0.999796	-0.382732	0.394446	0.986335	-0.265311	0.235073	0.567153	-0.020581	0.933888	0.999012
MGP_C57BL6NJ_G0007160	1810044D09Rik	1.95426	1.4861	4.19853	1.77447	1.48662	3.08607	1.99161	0.930024	0.516853	0.604858	1.3814	2.3416	0.325834	0.693026	0.999965	-0.555895	0.387467	0.999796	-1.15159	0.139371	0.894183	-0.820539	0.232346	0.56401	-0.264243	0.6693	0.999012
MGP_C57BL6NJ_G0035293	1810046K07Rik	0	0	0	0	0	0	0	0	0.131102	0	0	0	-3.68719	0.350347	0.999965	NA	NA	NA	3.59945	0.36196	1	NA	NA	NA	NA	NA	NA
MGP_C57BL6NJ_G0022142	1810049J17Rik	0	0	0	0.109803	0.0579203	0	0	0.0611461	0.0679628	0.289218	0.0484388	0.0648221	1.65664	0.494999	0.999965	1.2552	0.53093	0.999796	1.95799	0.6275	1	3.61596	0.261903	1	2.35082	0.556404	1
MGP_C57BL6NJ_G0015724	1810053B23Rik	0.0196689	0	0	0	0	0	0	0	0	0	0	0	NA	NA	NA	NA	NA	NA	-1.88079	0.640713	1	-2.02109	0.616007	1	-2.00541	0.618755	1
MGP_C57BL6NJ_G0025041	1810055G02Rik	9.30469	9.83572	9.68751	8.05948	9.05718	7.78098	10.0069	11.588	8.07494	10.6355	9.41762	11.1867	0.0766703	0.77823	0.999965	0.330202	0.0938108	0.999796	0.0384679	0.889751	0.992335	0.120395	0.459823	0.750947	-0.207413	0.284749	0.999012
MGP_C57BL6NJ_G0007073	1810058I24Rik	8.13455	6.98406	8.95433	7.52792	11.0877	6.43143	9.03545	7.37563	4.13291	7.32421	8.69164	6.46908	0.131752	0.707578	0.999965	-0.150766	0.595676	0.999796	-0.230806	0.513245	0.986709	-0.0919264	0.632082	0.85086	0.0616294	0.82847	0.999012
MGP_C57BL6NJ_G0015789	1810059C17Rik	0.0609454	0.0549276	0.0544145	0.208332	0.329682	0.223981	0.113572	0.0580072	0.773688	0.164623	0	0	-2.51162	0.245161	0.999965	-2.21664	0.221708	0.999796	2.44844	0.206874	1	-0.0425696	0.988742	1	2.16757	0.170473	1
MGP_C57BL6NJ_G0016009	1810059H22Rik	0.147722	0.165089	0.100238	0.227235	0.197111	0.168298	0.297305	0.168721	0.218785	0.159608	0.151479	0.178864	-0.481961	0.380888	0.999965	-0.274317	0.531437	0.999796	0.723616	0.250761	0.955236	0.250816	0.657228	0.862604	0.526066	0.316624	0.999012
MGP_C57BL6NJ_G0027577	1810062G17Rik	0.13032	0.117452	0.46542	0.306267	0.411228	0	0.0607132	0.248075	0	0	0.19652	0.0657471	-0.229675	0.913567	0.999965	-1.4274	0.409284	0.999796	-1.19448	0.469404	1	-1.42013	0.353151	1	0.0107781	0.993955	0.999744
MGP_C57BL6NJ_G0003329	1810062O18Rik	0.832759	0.346399	0.381293	0.547434	0.462029	0.745502	0.298434	0.833258	1.01651	0.576771	0.611793	0.646356	-0.219288	0.732497	0.999965	0.066511	0.887673	0.999796	0.455273	0.547764	0.986709	0.243167	0.690311	0.878767	0.177996	0.77645	0.999012
MGP_C57BL6NJ_G0005350	1810063I02Rik	0.216645	0	0	0	0	0	0.403721	0.618602	0	0	0	0.218597	-2.27665	0.400209	0.999965	2.01549	0.616464	1	2.26919	0.438251	1	0.00547807	0.9989	1	-2.00541	0.618755	1
MGP_C57BL6NJ_G0004723	1810064F22Rik	0.0539055	0.0194332	0.0192516	0.0184268	0	0.0594326	0	0.0102613	0	0	0	0	NA	NA	NA	-3.89435	0.230145	0.999796	-3.03162	0.262673	1	-4.13392	0.142236	1	-0.241617	0.892366	1
MGP_C57BL6NJ_G0018744	1810065E05Rik	0	0	0	0	0	0	0	0	0	0	0.0483342	0	1.51598	0.708652	0.999965	1.65278	0.683708	1	NA	NA	NA	1.591	0.694944	1	NA	NA	NA
MGP_C57BL6NJ_G0015564	2010001A14Rik	4.22231	6.97657	4.13945	5.58937	14.9657	3.87937	7.9069	9.73169	1.05101	8.05067	7.55322	5.30457	0.160894	0.799575	0.999965	-0.218231	0.667333	0.999796	0.288844	0.664286	0.986709	0.453276	0.177414	0.4986	0.675924	0.213502	0.999012
MGP_C57BL6NJ_G0025079	2010003K11Rik	0.0509535	0	0	0.0870882	0	0	0	0	0	0	0.0384184	0	1.51598	0.708652	0.999965	-1.14141	0.764133	1	-1.88079	0.640713	1	-0.358122	0.928771	1	0.789973	0.840447	1
MGP_C57BL6NJ_G0023197	2010005H15Rik	0	0	0.556427	1.06517	0	0.501017	0	0.741456	0	0.490987	0.117474	0	-0.285937	0.908265	0.999965	-1.35866	0.444171	0.999796	0.426386	0.890972	1	0.135075	0.957967	1	1.48959	0.519417	1
MGP_C57BL6NJ_G0004741	2010007H06Rik	0.144401	0.10303	0.118183	0.174821	0.135613	0.11056	0.112122	0.154619	0.159126	0.0704254	0.145169	0.072851	-0.548641	0.434566	0.999965	-0.531007	0.378531	0.999796	0.214798	0.756281	0.989525	-0.326946	0.637102	0.852732	0.210114	0.715987	0.999012
MGP_C57BL6NJ_G0007232	2010013B24Rik	0.317862	0.179048	0	0.101865	0.179111	0.292045	0.185106	0	0	0.0715495	0.0599163	0.0801816	0.179626	0.941689	0.999965	-1.44078	0.25361	0.999796	-1.41952	0.584846	1	-1.22502	0.495374	1	0.21635	0.886022	1
MGP_C57BL6NJ_G0005393	2010015M23Rik	1.48526	0.557751	1.01667	1.45967	1.45067	0.773285	1.45309	0.989557	1.54506	1.5379	0.821238	1.34878	-0.10292	0.836174	0.999965	0.00960081	0.983532	0.999796	0.375896	0.519879	0.986709	0.282868	0.59789	0.834125	0.274559	0.622607	0.999012
MGP_C57BL6NJ_G0015910	2010016I18Rik	0	0	0.014367	0	0	0	0	0	0.0595803	0	0	0	-3.91022	0.321253	0.999965	NA	NA	NA	2.01536	0.588958	1	-1.87794	0.642262	1	-1.86377	0.64477	1
MGP_C57BL6NJ_G0002917	2010103J01Rik	0	0	0.0682986	0.0653723	0	0	0	0.36404	0.566474	0	0	0	-4.63386	0.118739	0.999965	NA	NA	NA	3.59313	0.205021	1	NA	NA	NA	-0.0574887	0.988759	1
MGP_C57BL6NJ_G0003532	2010106C02Rik	0	0	0	0	0	0	0	0	0	0	0	0	NA	NA	NA	NA	NA	NA	NA	NA	NA	NA	NA	NA	NA	NA	NA
MGP_C57BL6NJ_G0036529	2010106E10Rik	0	0	0	0	0	0	0	0.0228556	0.0508072	0.172969	0	0	1.24953	0.66667	0.999965	3.87458	0.325346	0.999796	2.56164	0.521034	1	3.81971	0.332232	1	NA	NA	NA
MGP_C57BL6NJ_G0020531	2010107E04Rik	193.614	209.967	193.195	153.993	285.774	152.635	234.119	233.194	90.8415	174.693	174.616	145.883	-0.171623	0.651436	0.999965	-0.254123	0.407607	0.999796	-0.0971104	0.797689	0.989525	-0.263305	0.0661449	0.315794	-0.00600722	0.984272	0.999227
MGP_C57BL6NJ_G0017687	2010107G23Rik	8.1743	8.14786	6.3116	7.35152	9.25486	8.37941	9.61102	8.78473	6.14073	6.77731	7.95005	7.93652	-0.112423	0.693509	0.999965	-0.137449	0.502192	0.999796	0.113251	0.706595	0.987075	0.00740355	0.967609	0.98885	0.147147	0.516578	0.999012
MGP_C57BL6NJ_G0030190	2010109A12Rik	0.0232787	0.167841	0.103921	0.139256	0.188888	0.021388	0.10845	0.0221565	0.246265	0	0.122864	0	-1.57151	0.435008	0.999965	-1.46112	0.434257	0.999796	0.327005	0.833175	1	-1.22973	0.553981	1	0.24269	0.860687	1
MGP_C57BL6NJ_G0022350	2010109I03Rik	0.0187732	0	0	0.0641732	0.033851	0.0431209	0.017492	0.0178681	0.0695104	0.0169031	0.0990836	0	0.177629	0.918779	0.999965	-0.253999	0.859246	0.999796	2.49438	0.311227	1	2.66939	0.300733	1	2.96082	0.127455	1
MGP_C57BL6NJ_G0007494	2010110E17Rik	0.0675322	0.060864	0	0.201992	0.182657	0.062047	0.125847	0	0.0714422	0.0608049	0.0509186	0.136281	0.323488	0.868591	0.999965	-0.866923	0.489828	0.999796	0.612553	0.820106	1	0.953087	0.639388	1	1.8139	0.281033	1
MGP_C57BL6NJ_G0005910	2010110K18Rik	0.020741	0.018693	0.0370368	0.0265875	0.0280495	0	0	0	0.0219419	0	0	0.0418558	0.945939	0.808607	0.999965	-0.405842	0.877413	0.999796	-1.84999	0.492538	1	-0.900236	0.69992	1	-0.479832	0.791129	1
MGP_C57BL6NJ_G0021056	2010111I01Rik	2.92643	2.01813	2.22884	2.04545	2.82386	2.23346	2.7485	2.3404	4.80206	2.42446	3.22164	3.57072	-0.0956645	0.786169	0.999965	0.379227	0.143645	0.999796	0.453147	0.204664	0.93809	0.366959	0.108551	0.397594	-0.00929952	0.972216	0.999012
MGP_C57BL6NJ_G0016161	2010204K13Rik	7.04979	8.06041	6.41152	10.1426	4.07389	10.9044	7.58194	6.87053	6.10918	6.00989	6.34748	5.2404	-0.221091	0.420897	0.999965	-0.511537	0.190963	0.999796	-0.0704348	0.805143	0.989525	-0.283767	0.166794	0.483838	0.226686	0.566418	0.999012
MGP_C57BL6NJ_G0016331	2010300C02Rik	58.5732	37.6642	56.5263	25.0962	7.27709	83.2889	38.0503	55.2646	128.947	54.146	37.2384	49.2717	-0.65242	0.126606	0.999965	0.278992	0.668161	0.999796	0.529254	0.218513	0.941877	-0.113357	0.592151	0.831079	-0.395405	0.544298	0.999012
MGP_C57BL6NJ_G0005410	2010300F17Rik	0.0209607	0	0	0.00895637	0.0188977	0	0.0195303	0	0.0221743	0.0943635	0.0158042	0.0211496	1.66593	0.376112	0.999965	2.23751	0.197268	0.999796	0.990405	0.78699	1	2.69017	0.224988	1	0.432369	0.902556	1
MGP_C57BL6NJ_G0007671	2010308F09Rik	0.168639	0.11399	0.225851	0.180145	0.190051	0.193677	0.15713	0.0802542	0.535207	0.0759197	0.254304	0.127619	-0.728469	0.596344	0.999965	-0.28012	0.802374	0.999796	0.581197	0.683527	1	-0.135329	0.920878	1	0.152866	0.89469	1
MGP_C57BL6NJ_G0004377	2010310C07Rik	0	0	0	0	0	0	0	0	0.0654688	0	0.0186645	0.0249773	-0.564508	0.849625	0.999965	2.84362	0.474184	1	3.33562	0.399203	1	2.78219	0.483796	1	NA	NA	NA
MGP_C57BL6NJ_G0035991	2010315B03Rik	2.47968	3.34884	2.80977	3.5448	3.80809	2.9332	2.60015	1.78995	4.74111	2.58088	2.83594	2.99172	-0.111953	0.774228	0.999965	-0.287222	0.186528	0.999796	0.0676621	0.865928	0.992116	-0.0344442	0.867317	0.953104	0.255396	0.300421	0.999012
MGP_C57BL6NJ_G0007480	2010320M18Rik	12.1781	7.50265	8.50936	8.19505	6.65665	6.27013	8.82544	6.97138	3.70313	6.40946	6.65374	7.15305	0.0523404	0.892451	0.999965	-0.0604323	0.797959	0.999796	-0.532862	0.198667	0.937848	-0.47372	0.0628214	0.30891	-0.411626	0.167782	0.999012
MGP_C57BL6NJ_G0015755	2010320O07Rik	0.904545	1.52856	0.201904	0.241566	0	0.46748	0.368732	0.37666	0.418651	0.407219	0.55414	0.456348	0.291675	0.767266	0.999965	1.00208	0.403804	0.999796	-1.1854	0.271568	0.958384	-0.886448	0.354985	1	-1.89102	0.150657	0.999012
MGP_C57BL6NJ_G0032429	2200002D01Rik	0.523772	1.04901	2.02646	1.02784	0.769546	0.534699	1.19295	0.295419	0.266787	0.69866	0.833718	0.391475	0.133227	0.860074	0.999965	-0.26742	0.599538	0.999796	-1.03963	0.184325	0.927469	-0.894891	0.136456	0.441753	-0.62395	0.306673	0.999012
MGP_C57BL6NJ_G0032489	2200002J24Rik	0	0	0.238737	0.152339	0.0803579	0	0	0	0	0	0	0	NA	NA	NA	-2.41903	0.54502	1	-2.32026	0.561674	1	-2.46046	0.538273	1	-0.0387064	0.990919	1
MGP_C57BL6NJ_G0005378	2210008F06Rik	4.14209	2.71947	3.4778	2.25045	2.89355	3.75525	2.76037	1.77538	4.38191	3.03791	3.04037	3.76424	0.149094	0.731123	0.999965	0.146637	0.652927	0.999796	-0.225094	0.624059	0.986709	-0.0662062	0.828964	0.936988	-0.211238	0.558772	0.999012
MGP_C57BL6NJ_G0031060	2210010C04Rik	0	0	0	0	0	0	0	0	0	0	0	0	NA	NA	NA	NA	NA	NA	NA	NA	NA	NA	NA	NA	NA	NA	NA
MGP_C57BL6NJ_G0034343	2210011C24Rik	0.588146	1.23053	1.33156	0.46672	3.18156	1.54393	1.15473	1.19955	0.0666642	0.8889	0.902752	0.635835	0.0015815	0.998486	0.999965	-1.09095	0.0932271	0.999796	-0.375326	0.665208	0.986709	-0.36998	0.464508	0.753215	0.725094	0.300439	0.999012
MGP_C57BL6NJ_G0005070	2210011K15Rik	0	0	0	0	0	0	0	0.0649041	0.144279	0.0613986	0	0	-1.75849	0.477327	0.999965	2.87386	0.469342	1	4.56459	0.15744	1	2.81884	0.477871	1	NA	NA	NA
MGP_C57BL6NJ_G0036690	2210013O21Rik	17.4609	15.125	15.5757	17.6202	20.2829	17.3046	16.3281	16.2134	12.7098	14.8544	14.6533	12.5845	-0.101466	0.691165	0.999965	-0.387438	0.0437774	0.999796	-0.0936897	0.718158	0.987075	-0.187969	0.237436	0.570432	0.201415	0.293455	0.999012
MGP_C57BL6NJ_G0021016	2210016F16Rik	5.18513	4.80585	5.09901	7.77471	5.61355	6.54201	6.42863	4.29448	1.73573	3.95837	7.08158	4.56328	0.325018	0.487237	0.999965	-0.348745	0.249018	0.999796	-0.277511	0.534687	0.986709	0.054843	0.825287	0.935699	0.405286	0.0704704	0.945721
MGP_C57BL6NJ_G0030383	2210016L21Rik	35.2516	32.7265	32.838	31.7689	39.7864	37.598	34.2776	37.914	32.9198	32.7837	34.4455	29.9206	-0.110169	0.62235	0.999965	-0.164952	0.385053	0.999796	0.0556451	0.80552	0.989525	-0.0476826	0.710022	0.889127	0.11918	0.52152	0.999012
MGP_C57BL6NJ_G0027923	2210017I01Rik	0	0	0	0	0	0	0	0	0	0	0	0	NA	NA	NA	NA	NA	NA	NA	NA	NA	NA	NA	NA	NA	NA	NA
MGP_C57BL6NJ_G0004333	2210019I11Rik	0	0	0	0	0	0	0	0	0	0	0	0	NA	NA	NA	NA	NA	NA	NA	NA	NA	NA	NA	NA	NA	NA	NA
MGP_C57BL6NJ_G0006747	2210406O10Rik	0.972144	1.34127	1.01799	1.33335	1.25518	1.74226	1.33074	0.9367	2.46315	0.886109	1.46598	1.39264	-0.329106	0.481883	0.999965	-0.206487	0.545745	0.999796	0.492657	0.300282	0.973769	0.173589	0.623124	0.846528	0.381677	0.257441	0.999012
MGP_C57BL6NJ_G0018755	2210407C18Rik	0.127293	0	0.359898	0	0.0382547	0.116954	0.0395352	0.0807705	0	0	0.0319925	0.0214066	-1.16787	0.656726	0.999965	-1.5231	0.49078	0.999796	-2.00418	0.313061	1	-3.16833	0.107343	1	-1.64809	0.38873	1
MGP_C57BL6NJ_G0016017	2210408F21Rik	2.49187	3.90239	3.22712	2.03464	2.44681	4.31826	3.42525	1.29154	2.14024	1.61053	3.53446	2.06623	0.0766387	0.869863	0.999965	-0.284365	0.506126	0.999796	-0.496578	0.249162	0.955236	-0.409156	0.229182	0.560533	-0.124587	0.743481	0.999012
MGP_C57BL6NJ_G0021170	2210408I21Rik	3.32097	3.24542	3.29068	3.17195	2.30723	3.60764	3.57365	1.89652	2.84504	3.10155	3.29446	3.09465	0.194495	0.541862	0.999965	0.0651552	0.795136	0.999796	-0.253014	0.432926	0.986709	-0.0487278	0.763862	0.911909	-0.113298	0.654635	0.999012
MGP_C57BL6NJ_G0006509	2210414B05Rik	0	0.24541	0	0	0.0920615	0	0.0317143	0	0	0	0.0256637	0	-0.147507	0.971163	0.999965	-1.50404	0.706487	1	-2.78478	0.471295	1	-2.92524	0.415762	1	-1.41355	0.689412	1
MGP_C57BL6NJ_G0006998	2210417A02Rik	0	0	0.0963631	0.276703	0	0	0.100563	0	0	0	0	0	-1.94858	0.629833	0.999965	-3.39221	0.390804	0.999796	0.0580039	0.988445	1	-1.87794	0.642262	1	1.51497	0.696575	1
MGP_C57BL6NJ_G0005933	2210420H20Rik	0	0	0	0	0	0.086708	0	0	0	0	0	0	NA	NA	NA	-1.91817	0.634397	1	NA	NA	NA	NA	NA	NA	1.84202	0.64795	1
MGP_C57BL6NJ_G0024047	2300002M23Rik	0	0	0	0	0	0.036287	0	0.112772	0	0	0	0	-3.55576	0.368262	0.999965	-1.91817	0.634397	1	3.49074	0.377031	1	NA	NA	NA	1.84202	0.64795	1
MGP_C57BL6NJ_G0019513	2300003K06Rik	0	0	0	0	0	0	0	0	0	0	0	0	NA	NA	NA	NA	NA	NA	NA	NA	NA	NA	NA	NA	NA	NA	NA
MGP_C57BL6NJ_G0035421	2300009A05Rik	1.27626	1.79223	1.93449	1.69942	2.32805	1.43166	1.65929	1.62435	2.99859	2.27152	1.48819	1.28776	-0.308223	0.471338	0.999965	-0.108567	0.766547	0.999796	0.317007	0.458759	0.986709	0.0182113	0.959275	0.9859	0.128886	0.720385	0.999012
MGP_C57BL6NJ_G0007213	2310001H17Rik	0.0450883	0.0258594	0.172006	0.112093	0.0480416	0.0790862	0.0534689	0.0780265	0.0693801	0.0295249	0.101988	0.0413587	-0.202674	0.806731	0.999965	-0.454031	0.540602	0.999796	-0.280999	0.765046	0.989525	-0.480298	0.610548	0.840175	-0.0204603	0.981569	0.999134
MGP_C57BL6NJ_G0003797	2310001K24Rik	0	0.0361483	0	0.0685525	0.0361611	0.0737018	0.0747429	0.038175	0.254585	0.10834	0.0302415	0	-1.3848	0.505122	0.999965	-0.355185	0.857944	0.999796	3.17597	0.244007	1	1.79995	0.627766	1	2.15769	0.436979	1
MGP_C57BL6NJ_G0016056	2310002F09Rik	0.0132148	0.291794	0.0471947	0.0621124	0.357425	0.0789193	0.10466	0.138355	0.0279598	0.0773394	0.144475	0.153339	0.464838	0.584372	0.999965	-0.403552	0.618087	0.999796	-0.37669	0.751862	0.989525	0.0922616	0.928234	0.975537	0.502802	0.663532	0.999012
MGP_C57BL6NJ_G0028808	2310002L09Rik	0	0.0247912	0	0	0	0	0	0	0	0	0	0	NA	NA	NA	NA	NA	NA	-1.75087	0.664842	1	-1.89103	0.639843	1	-1.87737	0.642256	1
MGP_C57BL6NJ_G0030127	2310003L06Rik	0.0370311	0.0667492	0.0330628	0.284816	0	0.119081	0	0.0352458	0	0	0.0279211	0	-0.310459	0.938396	0.999965	-3.76322	0.0791232	0.999796	-1.93837	0.473764	1	-2.21884	0.373852	1	1.56259	0.327688	1
MGP_C57BL6NJ_G0006177	2310005A03Rik	0.0424612	0.0191343	0.113733	0.145147	0.0765642	0	0.158254	0.0808283	0.157219	0.0573471	0.2081	0	-0.552031	0.71125	0.999965	0.280095	0.877174	0.999796	1.16363	0.432975	1	0.617073	0.729236	1	0.341329	0.846081	1
MGP_C57BL6NJ_G0005620	2310005E17Rik	0	0	0	0	0.0901742	0	0.0232981	0	0	0	0	0	NA	NA	NA	-2.88108	0.468278	1	NA	NA	NA	NA	NA	NA	2.81808	0.478025	1
MGP_C57BL6NJ_G0016731	2310007B03Rik	0.0250679	0.0112963	0	0.16067	0	0	0	0.0954375	0	0.124139	0.018901	0.0252938	0.812648	0.691523	0.999965	0.0692328	0.971267	0.999796	1.4148	0.647617	1	2.23525	0.244823	1	2.1542	0.427043	1
MGP_C57BL6NJ_G0016138	2310009A05Rik	0.593806	0.615449	0.980821	0.634322	0.803044	1.03659	1.00513	0.452143	0.638656	0.481188	0.917834	0.429395	-0.190578	0.718481	0.999965	-0.427613	0.334058	0.999796	-0.0705061	0.890703	0.992461	-0.250582	0.586384	0.827581	0.178923	0.665127	0.999012
MGP_C57BL6NJ_G0016953	2310009B15Rik	3.17156	4.09653	3.80083	3.85539	4.4038	4.00474	3.79267	4.61677	2.54779	4.44378	4.1049	3.1488	0.0965065	0.785981	0.999965	-0.0634764	0.800245	0.999796	-0.0162624	0.964452	0.997313	0.0860782	0.73258	0.899601	0.151265	0.543234	0.999012
MGP_C57BL6NJ_G0007378	2310010J17Rik	2.43498	3.38079	4.0543	3.99307	5.63664	3.4465	3.80178	4.32198	1.74051	2.7257	3.32456	2.45692	-0.212336	0.694752	0.999965	-0.612033	0.119235	0.999796	-0.000708031	0.999023	0.99968	-0.207678	0.643339	0.855733	0.408079	0.350738	0.999012
MGP_C57BL6NJ_G0017889	2310011J03Rik	21.2388	22.4834	21.036	20.3654	25.2338	19.7949	25.156	16.2576	11.8055	20.3062	22.148	20.5222	0.244534	0.460914	0.999965	-0.0505226	0.797535	0.999796	-0.286874	0.390534	0.983401	-0.0345902	0.800889	0.926298	0.0182986	0.927225	0.999012
MGP_C57BL6NJ_G0016079	2310014F06Rik	0.180154	0.324731	0.522759	0.923743	0.446663	0.537945	0.461614	0.171469	0.571754	0.283864	0.169793	0.545332	-0.273348	0.797956	0.999965	-0.950516	0.241618	0.999796	0.212667	0.851689	0.992116	-0.0510257	0.961731	1	0.891717	0.302246	0.999012
MGP_C57BL6NJ_G0005489	2310015A10Rik	3.47161	3.10671	2.80387	4.49735	4.60641	3.85461	2.67462	1.90899	2.66037	2.35814	2.33545	2.90876	0.073417	0.800431	0.999965	-0.766779	0.000320684	0.215929	-0.380571	0.190578	0.935782	-0.298994	0.126789	0.428871	0.470293	0.0267528	0.743374
MGP_C57BL6NJ_G0005767	2310015D24Rik	0.0391175	0	0.0349257	0	0	0.0628954	0.018224	0	0.0413823	0.0352208	0	0.0986749	1.17427	0.566816	0.999965	1.07926	0.637111	0.999796	-0.333875	0.889681	1	0.852227	0.666972	1	-0.228325	0.931516	1
MGP_C57BL6NJ_G0005001	2310015K22Rik	0	0	0.0725526	0.052083	0	0	0	0	0	0	0	0.0819927	2.89252	0.465729	0.999965	0.640117	0.856346	0.999796	-2.73398	0.49163	1	0.161202	0.964658	1	-0.478244	0.90218	1
MGP_C57BL6NJ_G0005470	2310016D03Rik	0	0	0.0513895	0	0.103785	0	0	0	0.0608898	0	0.0578636	0	-0.0339054	0.993021	0.999965	-0.809294	0.806957	0.999796	0.207078	0.957712	1	0.187856	0.961571	1	1.01412	0.785477	1
MGP_C57BL6NJ_G0004956	2310016D23Rik	0	0	0	0	0	0	0.0712754	0	0	0	0	0	NA	NA	NA	NA	NA	NA	NA	NA	NA	NA	NA	NA	NA	NA	NA
MGP_C57BL6NJ_G0005622	2310020H05Rik	0.164891	0.14861	0.220832	0.105685	0	0.151498	0.0768191	0	0.218047	0	0.310816	0.0415942	0.287608	0.8975	0.999965	0.4729	0.817117	0.999796	-0.886254	0.625763	1	-0.572563	0.736422	1	-1.05191	0.501001	1
MGP_C57BL6NJ_G0032366	2310022A10Rik	6.10009	5.83889	6.42079	6.47993	7.87704	6.07409	6.41852	5.72795	5.57905	7.12823	6.29268	6.7852	0.192186	0.412969	0.999965	-0.0124639	0.950516	0.999796	-0.0559607	0.816072	0.989556	0.143487	0.32465	0.651514	0.158444	0.438333	0.999012
MGP_C57BL6NJ_G0034767	2310022B05Rik	36.3961	32.5021	29.8917	41.4894	41.1817	49.1962	22.404	36.1922	14.009	26.4968	26.9061	21.8909	0.0541388	0.881793	0.999965	-0.805745	4.99063e-05	0.0978871	-0.443859	0.225398	0.946015	-0.385907	0.0121329	0.131795	0.421085	0.0291342	0.761118
MGP_C57BL6NJ_G0005908	2310026I22Rik	0.0913243	0.226344	0.163076	0	0	0.37758	0.0425459	0.0217304	0.4106	0.308351	0.120501	0.161258	0.333123	0.798815	0.999965	0.639585	0.702115	0.999796	-0.048137	0.973139	1	0.295405	0.772192	1	-0.345075	0.851906	0.999012
MGP_C57BL6NJ_G0006673	2310026L22Rik	3.26484	1.93936	1.58999	2.53644	4.41527	2.86331	2.90376	2.61308	2.7474	2.47195	2.90924	5.166	0.351494	0.508265	0.999965	0.103251	0.831177	0.999796	0.279575	0.645591	0.986709	0.638756	0.248596	0.583177	0.538457	0.320114	0.999012
MGP_C57BL6NJ_G0002865	2310030A07Rik	0	0	0	0	0	0	0	0	0	0	0.0366865	0	NA	NA	NA	NA	NA	NA	NA	NA	NA	NA	NA	NA	NA	NA	NA
MGP_C57BL6NJ_G0035280	2310030G06Rik	1.26655	1.29226	1.42954	2.85912	1.33581	1.58085	2.18211	3.09334	2.57865	1.57072	2.43247	2.24247	-0.326131	0.404366	0.999965	0.116556	0.782072	0.999796	0.972998	0.0200788	0.537775	0.652596	0.0778958	0.340624	0.537705	0.225612	0.999012
MGP_C57BL6NJ_G0005337	2310031A07Rik	0.689544	0.18914	0.481815	0.179345	0.405442	0.0275451	0.195539	0.228279	0.380592	0.323924	0.158234	0.151252	-0.336108	0.740874	0.999965	0.0545766	0.960693	0.999796	-0.767718	0.435002	0.986709	-1.09447	0.240288	1	-1.1445	0.295587	0.999012
MGP_C57BL6NJ_G0018784	2310033P09Rik	7.96866	6.01609	9.36259	10.8564	6.518	8.91304	8.37178	4.72657	6.10872	8.11071	8.41162	9.08922	0.418063	0.192397	0.999965	-0.0349871	0.896228	0.999796	-0.288164	0.417781	0.986709	0.138678	0.544957	0.803803	0.174926	0.573387	0.999012
MGP_C57BL6NJ_G0023409	2310034C09Rik	0	0	0	0	0	0	0	0	0	0	0	0	NA	NA	NA	NA	NA	NA	NA	NA	NA	NA	NA	NA	NA	NA	NA
MGP_C57BL6NJ_G0006851	2310034O05Rik	0	0.0474707	0.0235136	0.0675185	0.094975	0.0483934	0.0981539	0.0501322	0.111442	0.0474246	0.0198569	0	-1.92737	0.337471	0.999965	-1.62595	0.360453	0.999796	1.84657	0.394297	1	-0.070189	0.981453	1	1.55768	0.419589	1
MGP_C57BL6NJ_G0016766	2310035C23Rik	8.22303	7.88413	7.91369	7.91905	7.33484	8.72342	7.62692	8.87331	12.1365	9.31674	8.12466	9.94268	-0.0593597	0.828317	0.999965	0.194091	0.309023	0.999796	0.245854	0.360097	0.976911	0.194222	0.159185	0.473655	0.00160659	0.992608	0.999744
MGP_C57BL6NJ_G0034384	2310036O22Rik	86.3096	71.9031	82.444	82.4415	93.8824	86.3692	93.3003	81.673	64.2425	73.1229	74.8219	78.2139	-0.0784215	0.757357	0.999965	-0.212886	0.198586	0.999796	-0.0126469	0.961857	0.997099	-0.0842105	0.540214	0.800623	0.130833	0.475796	0.999012
MGP_C57BL6NJ_G0024238	2310039H08Rik	7.71767	5.98668	7.06205	9.05639	6.785	8.29026	7.33408	4.05652	3.45265	4.21772	7.12182	6.66368	0.279591	0.517323	0.999965	-0.419067	0.179946	0.999796	-0.487787	0.243018	0.954328	-0.199872	0.503522	0.779292	0.221351	0.417687	0.999012
MGP_C57BL6NJ_G0004219	2310040G07Rik	0.525317	0.5749	0.268014	0.224464	0.236807	0.482649	0.0699238	0.142855	0.635122	0.0675695	0.282917	0.416468	-0.13075	0.918793	0.999965	-0.302052	0.75785	0.999796	-0.714068	0.543611	0.986709	-0.834903	0.40982	1	-0.531654	0.53774	0.999012
MGP_C57BL6NJ_G0007141	2310040G24Rik	1.83827	1.38063	0.547093	1.76733	3.07299	1.82971	1.89124	1.09353	0.162058	0.896539	2.13681	1.2752	0.451094	0.582467	0.999965	-0.620073	0.215305	0.999796	-0.255223	0.776623	0.989525	0.205119	0.746128	0.904456	0.831989	0.158265	0.999012
MGP_C57BL6NJ_G0005160	2310043L19Rik	0	0	0	0	0	0.0781366	0.0792403	0	0	0	0.128245	0.0858104	1.422	0.654389	0.999965	1.46497	0.60094	0.999796	1.86398	0.644812	1	3.29998	0.403877	1	1.84202	0.64795	1
MGP_C57BL6NJ_G0005806	2310043M15Rik	0.11467	0.0688982	0	0.0326651	0.0516919	0.0702374	0	0.109142	1.03113	0.120455	0	0.154271	-2.04929	0.210862	0.999965	0.818316	0.586046	0.999796	2.61805	0.128563	0.881594	0.583699	0.759148	1	-0.237497	0.887805	1
MGP_C57BL6NJ_G0005716	2310043O21Rik	0.191178	0	0	0	0	0	0	0	0.101123	0	0	0	-2.09408	0.60334	0.999965	NA	NA	NA	-0.948133	0.80876	1	-3.02725	0.445581	1	-3.01149	0.447959	1
MGP_C57BL6NJ_G0004593	2310044K18Rik	0.096053	0.216422	0.08576	0.0820856	0.259798	0.220628	0	0.182845	0.35565	0.605392	0.181058	0.0969185	0.732143	0.641476	0.999965	0.658087	0.577366	0.999796	0.416382	0.825645	1	1.15485	0.407972	1	0.497626	0.715588	1
MGP_C57BL6NJ_G0027920	2310046K23Rik	0	0	0	0	0	0	0	0	0	0	0	0	NA	NA	NA	NA	NA	NA	NA	NA	NA	NA	NA	NA	NA	NA	NA
MGP_C57BL6NJ_G0007010	2310047D07Rik	0.180318	0.455038	0.225394	0.0924585	0.0975426	0.29821	0.13441	0	0	0.129885	0.3263	0.145554	2.14743	0.261011	0.999965	0.318139	0.772441	0.999796	-2.66658	0.153187	1	-0.50226	0.646658	1	-0.819512	0.461485	0.999012
MGP_C57BL6NJ_G0027938	2310050C09Rik	0	0	0	0	0	0	0	0	0	0	0	0	NA	NA	NA	NA	NA	NA	NA	NA	NA	NA	NA	NA	NA	NA	NA
MGP_C57BL6NJ_G0017506	2310057J18Rik	0	0	0	0.027303	0.0576086	0.0293538	0	0	0.0168993	0	0	0.0322366	0.919705	0.819211	0.999965	-1.89303	0.380803	0.999796	NA	NA	NA	1.9546	0.627165	1	3.8052	0.18563	1
MGP_C57BL6NJ_G0033596	2310057M21Rik	9.08912	8.6991	7.91165	11.044	9.71743	9.42244	9.15583	12.8871	9.16154	13.0118	10.8053	12.7691	0.232469	0.397848	0.999965	0.280399	0.154087	0.999796	0.276938	0.328707	0.97558	0.514727	0.00196998	0.048523	0.236143	0.228573	0.999012
MGP_C57BL6NJ_G0023410	2310057N15Rik	0	0	0	0	0	0	0	0	0	0	0	0	NA	NA	NA	NA	NA	NA	NA	NA	NA	NA	NA	NA	NA	NA	NA
MGP_C57BL6NJ_G0015566	2310058D17Rik	1.26102	0.685248	0.562946	0.570522	0.894481	0.724124	0.768911	0.573638	0.882816	0.434125	0.845932	0.973	0.0224013	0.961611	0.999965	0.0445542	0.916369	0.999796	-0.180207	0.712798	0.987075	-0.149532	0.747202	0.90478	-0.190407	0.673916	0.999012
MGP_C57BL6NJ_G0024061	2310061I04Rik	19.8227	22.2028	23.0496	21.3587	32.1788	30.1626	26.1713	18.833	32.5155	24.6136	27.8284	23.5395	-0.023729	0.934311	0.999965	-0.136563	0.568318	0.999796	0.243401	0.399291	0.986709	0.229224	0.130339	0.43442	0.367772	0.127445	0.999012
MGP_C57BL6NJ_G0023406	2310061N02Rik	0	0	0	0	0	0	0	0	0	0	0	0	NA	NA	NA	NA	NA	NA	NA	NA	NA	NA	NA	NA	NA	NA	NA
MGP_C57BL6NJ_G0005363	2310065F04Rik	0	0.0183469	0	0	0	0	0	0	0	0	0	0.0205403	1.88149	0.640089	0.999965	2.01549	0.616464	1	-1.75087	0.664842	1	0.13554	0.972863	1	-1.87737	0.642256	1
MGP_C57BL6NJ_G0003420	2310068J16Rik	0.528121	0.333182	0.282916	0.812384	0.523757	0.655054	0.492079	0.703724	0.474893	0.475511	0.358378	0.479591	-0.348039	0.607773	0.999965	-0.603142	0.259739	0.999796	0.546649	0.483713	0.986709	0.205133	0.775047	0.915586	0.808108	0.200368	0.999012
MGP_C57BL6NJ_G0007136	2310069B03Rik	0	0	0	0.0133357	0.0422069	0	0.116319	0.0594101	0	0.0281007	0	0.0629818	-0.974584	0.642307	0.999965	0.700443	0.753562	0.999796	4.45829	0.176994	1	3.50553	0.361528	1	2.79839	0.481204	1
MGP_C57BL6NJ_G0006724	2310074N15Rik	1.17294	0.78135	2.45875	1.00237	0.91956	1.17138	0.902822	2.08716	1.78035	2.11219	1.11509	1.08059	-0.141789	0.825242	0.999965	0.480203	0.378876	0.999796	0.106409	0.884343	0.992116	-0.029843	0.964086	0.987798	-0.509787	0.43995	0.999012
MGP_C57BL6NJ_G0007657	2310075C17Rik	2.54924	1.23082	2.11348	1.71171	0	1.33839	0.254493	1.03986	3.65999	1.96739	0.480525	0.183729	-0.897668	0.446905	0.999965	-0.211379	0.876965	0.999796	-0.269538	0.786719	0.989525	-1.15296	0.226403	0.557184	-0.945674	0.406841	0.999012
MGP_C57BL6NJ_G0023403	2310079G19Rik	0	0	0	0	0	0	0	0	0	0	0	0	NA	NA	NA	NA	NA	NA	NA	NA	NA	NA	NA	NA	NA	NA	NA
MGP_C57BL6NJ_G0006565	2310081O03Rik	0.0782092	0.0704868	0.104742	0.133673	0.211535	0	0	0	0	0	0	0	NA	NA	NA	-4.17414	0.167165	0.999796	-3.59034	0.293958	1	-3.73065	0.227053	1	0.450141	0.796933	1
MGP_C57BL6NJ_G0032638	2410002F23Rik	7.88265	5.12845	6.09041	6.40227	4.10421	5.36284	4.84009	7.14378	8.70835	6.04758	4.6063	4.97369	-0.399668	0.19561	0.999965	-0.0193675	0.940219	0.999796	0.108526	0.739633	0.987638	-0.283644	0.185862	0.509433	-0.263403	0.349889	0.999012
MGP_C57BL6NJ_G0015595	2410003L11Rik	0	0.0935305	0.0694926	0	0	0.0476742	0.0725215	0.0493872	0	0.0233599	0.0782474	0.183247	1.20369	0.524728	0.999965	2.58619	0.208339	0.999796	-0.415645	0.87065	1	0.792155	0.661399	1	-1.78069	0.546924	1
MGP_C57BL6NJ_G0028378	2410004B18Rik	15.6959	15.0822	15.6335	13.3135	20.3233	13.9103	18.2503	18.6288	8.92909	16.4241	15.7721	14.2876	0.0225659	0.947122	0.999965	-0.0286704	0.907365	0.999796	-0.0201217	0.953255	0.996969	0.0082245	0.954382	0.984425	0.0393962	0.873244	0.999012
MGP_C57BL6NJ_G0005418	2410004I01Rik	0.250045	0.495783	0.915327	0.299159	1.21735	0.551366	0.931925	0.809168	0.105809	0.85552	1.94188	0.706436	0.922549	0.247942	0.999965	0.770939	0.253779	0.999796	0.1553	0.868414	0.992116	1.08282	0.109294	0.398083	0.317795	0.688874	0.999012
MGP_C57BL6NJ_G0020006	2410004P03Rik	0.722478	1.43856	0.397535	1.75175	1.50724	1.92192	0.994104	0.775602	0.195521	0.506791	1.10849	0.906996	0.358767	0.552485	0.999965	-1.03379	0.00424823	0.66219	-0.379711	0.573355	0.986709	-0.0155183	0.97557	0.990828	1.02118	0.0344966	0.782541
MGP_C57BL6NJ_G0015570	2410006H16Rik	63.1511	48.578	55.122	72.1404	47.4368	38.4254	69.4365	69.1562	27.7968	68.6604	70.6723	65.4703	0.300592	0.424224	0.999965	0.378813	0.181722	0.999796	-0.00442846	0.990899	0.998866	0.301786	0.0661452	0.315794	-0.0752705	0.80167	0.999012
MGP_C57BL6NJ_G0005690	2410012E07Rik	0	0	0	0	0	0	0	0	0	0	0	0	NA	NA	NA	NA	NA	NA	NA	NA	NA	NA	NA	NA	NA	NA	NA
MGP_C57BL6NJ_G0024335	2410015M20Rik	45.4444	57.3259	55.1758	53.8532	62.3082	49.1937	63.2216	48.7538	24.4952	43.112	45.9431	29.0752	-0.206886	0.593323	0.999965	-0.480781	0.0604304	0.999796	-0.212866	0.567598	0.986709	-0.412683	0.0515344	0.277712	0.0700324	0.74233	0.999012
MGP_C57BL6NJ_G0020308	2410016O06Rik	4.87082	4.0022	6.21267	3.49221	3.63861	5.80032	5.16318	5.32237	3.96166	4.69317	4.43568	4.60834	-0.0704353	0.798518	0.999965	0.0888057	0.756104	0.999796	-0.0657672	0.836668	0.992116	-0.129855	0.56311	0.815274	-0.217713	0.501617	0.999012
MGP_C57BL6NJ_G0003527	2410021H03Rik	0.505033	0.210076	0.485599	0.431594	0.0350251	0.428319	0.0361975	0.110927	3.61662	0.244851	0.117166	0.195994	-2.74228	NA	1	-0.687807	0.544355	0.999796	1.62379	NA	1	-1.10551	0.284884	1	-0.418296	0.70505	0.999012
MGP_C57BL6NJ_G0003360	2410022M11Rik	2.10254	1.58291	1.96016	2.05658	1.93367	2.05589	1.44765	1.74399	2.65304	2.22001	1.72536	2.0874	0.051704	0.881904	0.999965	-0.0015506	0.994642	0.999796	0.0410731	0.910032	0.992536	0.100716	0.677557	0.872896	0.103652	0.67638	0.999012
MGP_C57BL6NJ_G0005949	2410080I02Rik	1.00368	1.93839	0.640093	0.980268	0.969536	0.988031	1.13559	0.204706	0.910111	0.710051	1.0811	0.940391	0.286028	0.762072	0.999965	-0.0985026	0.875635	0.999796	-0.682958	0.499686	0.986709	-0.385028	0.62632	0.847695	-0.283265	0.703885	0.999012
MGP_C57BL6NJ_G0022112	2410089E03Rik	4.7195	4.42599	3.36632	4.06907	3.3449	4.8276	3.22966	3.60106	14.135	3.92357	3.90046	3.99216	-0.818216	0.103848	0.999965	-0.0488473	0.822123	0.999796	0.729517	0.149832	0.900469	-0.0769932	0.652497	0.860342	-0.0272076	0.91346	0.999012
MGP_C57BL6NJ_G0037600	2410124H12Rik	0.0840804	0.227335	0	0	1.06127	0	1.29265	0.0400134	0	0	0.887542	0.169676	-0.332723	0.855733	0.999965	0.00894299	0.996661	0.999796	2.09322	0.300031	1	1.77277	0.338069	1	1.77371	0.458277	0.999012
MGP_C57BL6NJ_G0030426	2410131K14Rik	11.3562	8.07548	8.29963	11.5733	9.54369	6.75841	7.93349	15.7091	8.70248	12.8638	8.69296	10.3053	-0.0187758	0.956361	0.999965	0.197227	0.484847	0.999796	0.220843	0.525037	0.986709	0.206218	0.321368	0.64909	0.0110748	0.968888	0.999012
MGP_C57BL6NJ_G0024094	2410137M14Rik	0.101068	0	0	0	0.121495	0.154765	0.125561	0.320653	0.46332	0.151667	0.0762046	0	-1.97372	0.165154	0.999965	-0.265332	0.8898	0.999796	3.19496	0.0841039	1	1.20131	0.670744	1	1.47453	0.590508	1
MGP_C57BL6NJ_G0015771	2410152P15Rik	0	0	0	0	0	0	0	0	0	0	0	0	NA	NA	NA	NA	NA	NA	NA	NA	NA	NA	NA	NA	NA	NA	NA
MGP_C57BL6NJ_G0007474	2500002B13Rik	0.328774	0.367834	0.161955	0.174393	0.490619	0.135411	0.348591	0.161857	0.179902	0.142908	0.43595	0.606278	0.778409	0.291582	0.999965	0.570507	0.443054	0.999796	-0.318044	0.674682	0.987032	0.46821	0.496602	0.773576	-0.0959975	0.897498	0.999012
MGP_C57BL6NJ_G0015873	2500004C02Rik	3.35638	2.94997	2.76143	2.61941	2.81347	3.50428	2.76549	2.01971	3.22792	1.98555	2.41565	2.12714	-0.289733	0.389228	0.999965	-0.449208	0.0863294	0.999796	-0.186929	0.581761	0.986709	-0.466786	0.0538512	0.283439	-0.0162405	0.95113	0.999012
MGP_C57BL6NJ_G0023035	2510002D24Rik	5.74775	5.16254	6.56804	6.65544	7.90572	8.23677	6.08663	6.03079	6.99366	6.58821	7.18841	4.92862	-0.025439	0.930884	0.999965	-0.28096	0.268901	0.999796	0.122176	0.672011	0.986709	0.105179	0.656655	0.862478	0.387604	0.104362	0.991445
MGP_C57BL6NJ_G0023077	2510009E07Rik	17.2599	17.5034	14.2711	17.4663	13.5661	18.7519	15.0859	16.8053	18.618	15.375	15.5663	16.157	-0.0965714	0.667179	0.999965	-0.0775933	0.70814	0.999796	0.0365124	0.880074	0.992116	-0.0527552	0.709179	0.888436	0.0259307	0.906911	0.999012
MGP_C57BL6NJ_G0004143	2510017J16Rik	0.1175	0.254154	0.25178	0	0.127122	0.0863647	0	0.0894679	1.64079	0.0423179	0.177187	0.237117	-1.90811	0.189007	0.999965	1.1024	0.427647	0.999796	1.446	0.314743	0.97398	-0.451062	0.677609	1	-1.54769	0.246226	0.999012
MGP_C57BL6NJ_G0029541	2510039O18Rik	16.2802	14.5551	14.5065	14.5815	13.0905	15.7667	13.2047	17.8124	12.8079	13.8952	13.5534	14.7162	-0.0527078	0.837796	0.999965	-0.0404305	0.824672	0.999796	-0.0522742	0.844778	0.992116	-0.0994783	0.474512	0.759553	-0.057574	0.759292	0.999012
MGP_C57BL6NJ_G0004620	2510046G10Rik	0.225706	0.20342	0.377849	0.506324	0.737658	0.777652	0.289167	0.402797	0.477549	0.101611	0.170181	0.427013	-0.748177	0.428794	0.999965	-1.54744	0.0355026	0.999796	0.5258	0.570712	0.986709	-0.215003	0.830475	1	1.32632	0.0536248	0.896789
MGP_C57BL6NJ_G0003641	2600006K01Rik	0.232208	0.399534	0.358106	0.469044	0.380643	0.387904	0.0786767	0.321474	2.2332	0.570208	0.286499	0.213	-1.28459	0.208298	0.999965	-0.206192	0.743272	0.999796	1.38878	0.183068	0.926905	0.117295	0.876694	0.957079	0.323353	0.608722	0.999012
MGP_C57BL6NJ_G0003704	2600014E21Rik	0.262505	0.265184	0.108173	0.036978	0.202859	0.225281	0.123639	0.164736	0.424185	0.0727247	0.152251	0.0931413	-1.15029	0.0582025	0.999965	-0.542983	0.429613	0.999796	0.150694	0.806867	0.989525	-0.988541	0.060777	0.303363	-0.445276	0.52578	0.999012
MGP_C57BL6NJ_G0030899	2610001J05Rik	8.42408	8.34869	8.51581	8.12413	9.49018	6.52915	11.1233	6.68163	4.66336	6.575	8.1259	6.56889	-0.07758	0.829884	0.999965	-0.17824	0.449009	0.999796	-0.174206	0.624729	0.986709	-0.243479	0.126797	0.428871	-0.0627932	0.777388	0.999012
MGP_C57BL6NJ_G0036512	2610002M06Rik	11.845	13.2081	10.5715	10.6749	10.5229	13.8263	10.9013	11.2784	11.1583	10.7452	11.2053	9.84398	-0.0645604	0.767639	0.999965	-0.137221	0.511043	0.999796	-0.10119	0.664615	0.986709	-0.158426	0.285072	0.617549	-0.0201653	0.926511	0.999012
MGP_C57BL6NJ_G0017834	2610008E11Rik	10.2467	6.94519	8.24634	7.23927	5.73276	6.20322	5.9181	7.04066	9.9416	6.38868	5.32878	5.92017	-0.371267	0.201534	0.999965	-0.117708	0.564415	0.999796	-0.159552	0.606568	0.986709	-0.522702	0.00675665	0.0956228	-0.403562	0.0935595	0.967795
MGP_C57BL6NJ_G0005951	2610016A17Rik	0	0	0	0.0924866	0.0487861	0.0497168	0	0	0	0	0	0	NA	NA	NA	-3.85609	0.135027	0.999796	NA	NA	NA	NA	NA	NA	3.78542	0.189287	1
MGP_C57BL6NJ_G0005765	2610020C07Rik	0.416033	0.256066	0.289913	0.520296	0.429977	0.298335	0.274185	0.405634	1.57799	0.328908	0.313685	0.163817	-1.4707	0.0411066	0.999965	-0.620782	0.218692	0.999796	1.21474	0.0942482	0.831958	-0.241661	0.675297	0.871537	0.383205	0.4493	0.999012
MGP_C57BL6NJ_G0005774	2610020F03Rik	0.201907	0.0909855	0	0	0	0.0927539	0	0.192173	0	0	0	0	-2.97164	0.454644	0.999965	-1.91817	0.634397	1	-0.587862	0.850308	1	-3.56824	0.353316	1	-1.65565	0.585815	1
MGP_C57BL6NJ_G0033413	2610020H08Rik	0.384815	0.274098	0.254913	0.254599	0.162279	0.136862	0.329638	0.212669	0.689435	0.273832	0.257388	0.26303	-0.623834	0.26281	0.999965	0.522054	0.244635	0.999796	0.417092	0.479325	0.986709	-0.195146	0.653698	0.860939	-0.716086	0.152577	0.999012
MGP_C57BL6NJ_G0015586	2610027K06Rik	0.0230617	0.0519614	0	0.0394164	0	0.0211885	0.0537196	0	0.0731907	0.0207644	0	0	-2.60862	0.320119	0.999965	-1.55091	0.578186	0.999796	0.739469	0.741284	1	-1.85001	0.536594	1	-0.303678	0.893152	1
MGP_C57BL6NJ_G0006639	2610028E06Rik	0.755209	0.590289	0.352058	0.622545	0.518192	0.251758	0.442129	0.368942	0.636319	0.601751	0.413208	0.168587	-0.281425	0.613851	0.999965	-0.227153	0.688698	0.999796	-0.238984	0.628998	0.986709	-0.510033	0.334025	0.658506	-0.280751	0.577555	0.999012
MGP_C57BL6NJ_G0017777	2610028H24Rik	0.219043	0	0.130381	0.124794	0.493712	0.33542	0	0.0694944	0.154484	0.361576	0.0275261	0.0368362	0.945535	0.628372	0.999965	-1.16349	0.359391	0.999796	-0.65749	0.776445	1	0.297575	0.871761	1	1.463	0.290981	0.999012
MGP_C57BL6NJ_G0005429	2610035D17Rik	3.68031	7.13831	8.08364	7.96451	10.5725	9.82273	6.37587	7.97805	7.46111	7.50936	9.52758	6.83392	0.134512	0.626615	0.999965	-0.244525	0.316813	0.999796	0.201236	0.578763	0.986709	0.342014	0.247631	0.582571	0.589081	0.0872724	0.966633
MGP_C57BL6NJ_G0015680	2610035F20Rik	1.07263	1.7401	1.14923	1.33724	3.0946	1.75073	1.84601	1.41728	0.280347	1.10213	2.54996	2.43199	0.777951	0.211499	0.999965	-0.0186373	0.967466	0.999796	-0.159451	0.801525	0.989525	0.622976	0.117249	0.413071	0.64591	0.136914	0.999012
MGP_C57BL6NJ_G0005745	2610037D02Rik	0.301534	0.261103	0.374799	0.28295	0.287848	0.195559	0.126706	0.140685	1.89519	0.282143	0.271933	0.387771	-1.18663	NA	1	0.297132	0.458007	0.999796	1.18381	NA	1	0.00844446	0.983945	0.993672	-0.286489	0.50779	0.999012
MGP_C57BL6NJ_G0015482	2610203C22Rik	0.0785835	0.0871682	0.0377798	0.0516587	0.0653993	0.0777546	0.107015	0.0287673	0.27498	0.0108854	0.0364623	0.0121987	-2.75116	0.0132409	0.999965	-1.67495	0.0819611	0.999796	0.994332	0.320311	0.975265	-1.74336	0.119253	1	-0.0580915	0.942529	0.999012
MGP_C57BL6NJ_G0016073	2610206C17Rik	0.0538013	0.016163	0.0960719	0.107282	0.0970122	0.0494314	0.100259	0.102415	0.0379442	0.0968837	0.0270438	0.0361907	-0.594495	0.680278	0.999965	-0.667563	0.575323	0.999796	0.537477	0.733184	1	-0.049519	0.974937	1	0.616005	0.640646	1
MGP_C57BL6NJ_G0028457	2610301B20Rik	20.8421	20.7531	18.398	22.6381	18.3095	22.0575	19.9055	18.6321	17.0586	21.8395	20.329	22.7333	0.226391	0.321575	0.999965	0.0454545	0.810598	0.999796	-0.114704	0.628432	0.986709	0.118687	0.393176	0.704374	0.0746582	0.70013	0.999012
MGP_C57BL6NJ_G0007633	2610303G11Rik	0	0	0	0	0	0	0	0	0	0	0	0	NA	NA	NA	NA	NA	NA	NA	NA	NA	NA	NA	NA	NA	NA	NA
MGP_C57BL6NJ_G0004871	2610306M01Rik	6.83617	5.51938	5.18807	5.40394	6.85672	6.98752	4.80377	3.19908	3.31466	2.94936	5.11146	4.42607	0.144918	0.708141	0.999965	-0.620007	0.0470226	0.999796	-0.636969	0.0782373	0.792985	-0.483638	0.105985	0.394284	0.13886	0.611062	0.999012
MGP_C57BL6NJ_G0022984	2610318N02Rik	1.07929	0.422921	5.94937	1.1429	1.03652	1.59522	1.31169	0.803938	0.397139	0.866145	1.57447	0.497158	0.228685	0.735483	0.999965	-0.350947	0.507455	0.999796	-1.56926	0.0672052	0.763795	-1.33392	0.0937259	0.373897	-0.977046	0.23796	0.999012
MGP_C57BL6NJ_G0019163	2610507B11Rik	41.3764	40.6445	41.2287	29.0835	33.8733	40.1668	34.9662	28.7568	41.1989	32.5527	37.4497	33.1237	-0.0203352	0.934444	0.999965	0.0023451	0.991083	0.999796	-0.240061	0.321303	0.975265	-0.251729	0.0371212	0.236381	-0.252539	0.209255	0.999012
MGP_C57BL6NJ_G0015567	2610507I01Rik	0.414652	4.16981	5.14409	3.65546	6.31596	7.45905	4.75826	2.97035	6.16433	2.69202	5.41368	3.6554	-0.233331	0.575707	0.999965	-0.563903	0.153221	0.999796	0.503155	0.463125	0.986709	0.278274	0.659183	0.864028	0.845319	0.232905	0.999012
MGP_C57BL6NJ_G0030378	2610524H06Rik	15.0752	9.53186	9.53275	8.69392	10.3525	11.4138	8.82203	8.59628	9.90981	10.3691	7.94901	10.5698	0.0835261	0.772498	0.999965	-0.075084	0.766242	0.999796	-0.32703	0.320314	0.975265	-0.23571	0.376896	0.69286	-0.15922	0.595835	0.999012
MGP_C57BL6NJ_G0021572	2610528A11Rik	2.43752	0.193839	1.18417	0.214434	0.45245	0.395212	0.233797	0.409413	0.189606	1.12963	0.378385	0.578702	1.32253	0.133283	0.999965	0.975856	0.187371	0.999796	-2.19246	0.027077	0.60806	-0.863743	0.319626	0.647568	-1.83839	0.0487497	0.867406
MGP_C57BL6NJ_G0029094	2610528J11Rik	0.049385	0.0445087	0.0220465	0.0844075	0	0.0453738	0	0.0470041	0	0	0.0744717	0	0.674925	0.864079	0.999965	-0.764384	0.775033	0.999796	-1.28274	0.676222	1	-0.596599	0.82181	1	0.171825	0.931944	1
MGP_C57BL6NJ_G0007581	2700012I20Rik	0.0433924	0.156431	0.464909	0.111248	0.547703	0.239208	0.404311	0.247803	0.367238	0	0.425327	0	-1.23117	0.472351	0.999965	-1.04615	0.544783	0.999796	0.602984	0.649054	1	-0.622547	0.754113	1	0.431599	0.737842	0.999012
MGP_C57BL6NJ_G0006674	2700016F22Rik	0	0	0.0147017	0	0	0.0151288	0	0	0	0	0	0	NA	NA	NA	-1.91817	0.634397	1	-1.73773	0.6673	1	-1.87794	0.642262	1	0.0357302	0.992865	1
MGP_C57BL6NJ_G0006125	2700033N17Rik	4.19889	2.07765	5.1456	1.51272	1.22476	4.16042	0.6137	1.29297	16.7664	2.70573	0.558693	0.706121	-2.22049	0.0236797	0.999965	-0.798682	0.29013	0.999796	0.687176	0.450258	0.986709	-1.51831	0.0186329	0.166192	-0.722612	0.23412	0.999012
MGP_C57BL6NJ_G0006723	2700038G22Rik	0.804243	0.517737	0.940317	0.474561	0.189904	0.21112	0.107051	0.20048	1.68136	0.706886	0.534202	0.231854	-0.416235	0.668692	0.999965	0.755968	0.278539	0.999796	-0.208563	0.825045	0.991489	-0.607539	0.315599	0.6445	-1.36313	0.0326617	0.780309
MGP_C57BL6NJ_G0005924	2700046A07Rik	1.17808	1.31094	2.35053	2.08545	2.23264	1.29224	1.18729	1.54463	0.521406	1.06072	0.861069	1.22508	-0.0497966	0.919318	0.999965	-0.832807	0.0151793	0.999796	-0.571661	0.278129	0.958876	-0.618819	0.101485	0.387657	0.216297	0.59933	0.999012
MGP_C57BL6NJ_G0005955	2700046G09Rik	1.15755	2.16802	1.63101	2.67401	2.26662	2.21016	2.34249	0.86074	2.21954	1.38423	1.73193	1.18623	-0.327118	0.503314	0.999965	-0.725339	0.017186	0.999796	0.118238	0.820064	0.990471	-0.197475	0.606525	0.838493	0.530886	0.141325	0.999012
MGP_C57BL6NJ_G0020207	2700049A03Rik	1.33786	1.85187	1.35226	1.45827	1.84797	1.54925	1.25127	0.845707	2.37134	1.17277	1.98702	1.70141	0.129122	0.763924	0.999965	0.00595841	0.983408	0.999796	-0.0365091	0.931558	0.995742	0.103297	0.70316	0.885944	0.10005	0.707766	0.999012
MGP_C57BL6NJ_G0021410	2700060E02Rik	28.9531	40.4789	42.1892	41.9437	52.7564	34.7643	47.7642	55.6758	25.1399	48.1204	44.5945	42.1253	0.0701701	0.834745	0.999965	0.0628986	0.782176	0.999796	0.203121	0.56919	0.986709	0.278076	0.125406	0.425992	0.21783	0.41304	0.999012
MGP_C57BL6NJ_G0024607	2700062C07Rik	10.1884	8.51362	9.861	9.68239	9.08269	8.75776	8.66874	14.6408	9.66118	10.6638	10.6514	10.5105	-0.0478797	0.878228	0.999965	0.212861	0.27001	0.999796	0.204696	0.537426	0.986709	0.16199	0.391284	0.70324	-0.0490642	0.822108	0.999012
MGP_C57BL6NJ_G0004040	2700068H02Rik	0.190259	0.0571576	0.0707795	0.0270988	0.0571778	0.0582685	0.0590916	0.0301811	0.23482	0.0142755	0.0478178	0.0479933	-1.54064	0.290693	0.999965	-0.365308	0.787186	0.999796	0.00756682	0.9955	1	-1.51998	0.26336	1	-1.15034	0.342576	1
MGP_C57BL6NJ_G0003827	2700069I18Rik	0.260812	0.305577	0.535586	0.579504	0.470285	0.455293	0.0972052	0.322709	0.44146	0.563594	0.255645	0.289478	0.374226	0.685446	0.999965	-0.440975	0.481763	0.999796	-0.368726	0.708869	0.987075	0.0112656	0.988719	0.995888	0.450875	0.502808	0.999012
MGP_C57BL6NJ_G0025204	2700081O15Rik	10.0285	6.83199	8.56949	6.88216	4.25438	7.20521	6.41033	4.85287	7.86757	6.88615	6.37756	7.67434	0.135093	0.625714	0.999965	0.192994	0.47508	0.999796	-0.419133	0.156259	0.907405	-0.275086	0.132148	0.436713	-0.467282	0.107389	0.99336
MGP_C57BL6NJ_G0005980	2700089I24Rik	0	0	0	0	0	0.0149259	0	0	0.034372	0	0.0122489	0.0327836	0.409679	0.909862	0.999965	1.5252	0.650771	1	2.00705	0.618535	1	2.42889	0.542857	1	NA	NA	NA
MGP_C57BL6NJ_G0026320	2700094K13Rik	14.0923	13.9543	14.5972	12.5813	18.9515	13.3817	13.9375	16.9347	8.21755	16.5399	12.3865	14.0074	0.136707	0.69193	0.999965	-0.0616747	0.814857	0.999796	-0.126415	0.712933	0.987075	0.0148677	0.936088	0.977962	0.0792666	0.752657	0.999012
MGP_C57BL6NJ_G0020130	2700097O09Rik	1.10865	1.27612	1.01136	0.834153	1.05385	0.824844	1.00492	0.946237	5.08653	0.922257	0.985828	0.705227	-1.41843	0.0170422	0.999965	-0.0478532	0.866599	0.999796	1.03384	0.0806266	0.800534	-0.370008	0.17093	0.489639	-0.320064	0.25104	0.999012
MGP_C57BL6NJ_G0003099	2810001G20Rik	7.07612	11.3629	9.82776	13.4861	17.7466	15.5311	11.7998	10.3163	9.65432	12.5655	12.9149	11.6731	0.229028	0.379251	0.999965	-0.328125	0.123689	0.999796	0.163114	0.606193	0.986709	0.399295	0.0829501	0.35064	0.729861	0.00871121	0.496634
MGP_C57BL6NJ_G0015841	2810002D19Rik	0.130943	2.13736	1.62376	1.46716	2.79397	1.59073	2.69771	0.858563	0.692621	1.42789	2.04041	1.60015	0.254362	0.647635	0.999965	-0.201374	0.587139	0.999796	0.121211	0.883122	0.992116	0.385102	0.570996	0.819179	0.591225	0.444243	0.999012
MGP_C57BL6NJ_G0034772	2810004N23Rik	8.97714	11.7683	10.8147	13.1594	9.08109	9.88575	11.9664	8.31949	6.56604	8.27624	11.1246	8.6463	0.0650247	0.844936	0.999965	-0.19161	0.462897	0.999796	-0.237127	0.477824	0.986709	-0.16422	0.439875	0.738012	0.02889	0.910929	0.999012
MGP_C57BL6NJ_G0030521	2810006K23Rik	3.36784	2.90495	2.87781	2.5338	2.35645	3.06582	2.81073	0.865282	1.67213	1.57199	3.11573	2.02223	0.330804	0.492444	0.999965	-0.24118	0.47	0.999796	-0.782748	0.0792318	0.795825	-0.439915	0.13395	0.438213	-0.197244	0.422057	0.999012
MGP_C57BL6NJ_G0037579	2810013P06Rik	12.1805	10.7775	12.4377	11.5843	15.9028	13.4753	8.7481	8.39421	7.59625	7.67823	10.0113	8.25422	0.0721357	0.780819	0.999965	-0.654994	0.00502386	0.725439	-0.521471	0.0380271	0.661058	-0.441879	0.0131603	0.137833	0.215308	0.329103	0.999012
MGP_C57BL6NJ_G0018771	2810021J22Rik	3.33224	3.28243	2.8065	2.88643	2.3026	2.83249	2.19662	3.10687	3.70103	2.91866	2.07379	2.06616	-0.345837	0.294326	0.999965	-0.181859	0.485645	0.999796	-0.0723428	0.818575	0.989813	-0.41059	0.0705875	0.324961	-0.227815	0.320689	0.999012
MGP_C57BL6NJ_G0005537	2810029C07Rik	2.48098	3.69009	5.21843	3.23884	2.37402	5.13229	3.06331	3.44789	9.0493	3.6728	3.99374	3.24051	-0.50397	0.258924	0.999965	0.0234653	0.946254	0.999796	0.436912	0.369211	0.979433	-0.0571006	0.85147	0.946108	-0.0802539	0.847122	0.999012
MGP_C57BL6NJ_G0007449	2810030D12Rik	0.104361	0.206925	0.0559068	0.142697	0.18818	0.153416	0.136135	0	0	0.112758	0.157375	0.168483	1.67321	0.338424	0.999965	-0.139521	0.864331	0.999796	-1.42764	0.478862	1	0.259882	0.813598	1	0.401839	0.692487	0.999012
MGP_C57BL6NJ_G0005458	2810032G03Rik	1.32827	1.73667	1.62022	0.95926	1.73728	2.97362	1.91745	1.19301	1.86038	1.85289	1.87606	1.28361	0.0177783	0.960689	0.999965	-0.176241	0.68998	0.999796	0.0766986	0.832875	0.991988	0.104474	0.709121	0.888436	0.280157	0.529374	0.999012
MGP_C57BL6NJ_G0005611	2810049E08Rik	2.66639	2.039	1.39473	1.56514	0.849884	1.31152	1.83195	1.87134	8.0634	1.79452	0.974755	1.00551	-1.63003	0.0100486	0.999965	0.0199615	0.96631	0.999796	0.931729	0.138581	0.894166	-0.685647	0.138946	0.445496	-0.705346	0.129211	0.999012
MGP_C57BL6NJ_G0003330	2810402E24Rik	1.89303	2.25419	2.0755	2.3973	2.48491	2.18986	1.43484	1.14828	1.36968	1.11275	1.48649	1.42514	0.0301231	0.928998	0.999965	-0.809182	0.00129453	0.423185	-0.661514	0.0432628	0.678549	-0.623391	0.0150884	0.147945	0.188166	0.427658	0.999012
MGP_C57BL6NJ_G0027825	2810403A07Rik	7.23459	6.38889	7.83954	8.77187	6.2677	6.98379	5.73674	4.40557	17.774	8.82043	6.17747	9.21609	-0.1968	0.682152	0.999965	0.139736	0.586594	0.999796	0.364527	0.437508	0.986709	0.179113	0.354996	0.677121	0.0408691	0.8547	0.999012
MGP_C57BL6NJ_G0005807	2810404F17Rik	0	0	0	0	0	0	0	0	0	0	0	0	NA	NA	NA	NA	NA	NA	NA	NA	NA	NA	NA	NA	NA	NA	NA
MGP_C57BL6NJ_G0007468	2810404M03Rik	0	0.0859429	0.04257	0.0407461	0.06448	0.26284	0.0444255	0	0.10088	0.214649	0.0359498	0.048109	1.0571	0.560402	0.999965	-0.30342	0.817364	0.999796	0.147942	0.953677	1	1.21188	0.501557	1	1.50941	0.368186	1
MGP_C57BL6NJ_G0006672	2810405F17Rik	1.59429	1.79609	1.09131	1.70307	1.41342	1.04977	2.30251	0.632263	1.91148	1.72257	1.28222	1.4746	-0.109515	0.84644	0.999965	0.105927	0.782754	0.999796	0.102344	0.865373	0.992116	0.00412429	0.992113	0.996647	-0.100478	0.819481	0.999012
MGP_C57BL6NJ_G0005801	2810407A14Rik	0.180834	0.127548	0.105297	0.241886	0.0425312	0.086685	0.0732579	0.0448998	0.133081	0.141583	0.0889222	0.0634656	0.239353	0.791637	0.999965	-0.332582	0.694118	0.999796	-0.733883	0.412997	0.986709	-0.482204	0.522886	0.789833	-0.15049	0.859144	0.999012
MGP_C57BL6NJ_G0018957	2810408A11Rik	0	0.101667	0.201435	0	0.0452013	0	0.0116786	0.0715781	0.0397789	0	0.0472524	0.0252938	-0.745353	0.693681	0.999965	0.699981	0.78897	0.999796	-1.30554	0.438137	1	-2.04813	0.25661	1	-2.74448	0.21953	1
MGP_C57BL6NJ_G0015494	2810408I11Rik	0.139464	0.125693	0.135839	0.0433395	0.0571533	0.0698923	0.200826	0.0482691	0.0804754	0.0799087	0.0955948	0.179098	0.0989249	0.924	0.999965	1.05403	0.244178	0.999796	-0.286975	0.787046	0.989525	-0.180012	0.83776	1	-1.23221	0.178322	0.999012
MGP_C57BL6NJ_G0015618	2810410L24Rik	2.42109	1.71382	2.01287	2.41247	2.47443	2.04432	1.991	1.94985	2.36424	1.76511	1.65549	1.51322	-0.348595	0.243773	0.999965	-0.486183	0.0387121	0.999796	0.0299746	0.926442	0.995335	-0.310248	0.22327	0.553847	0.178091	0.507551	0.999012
MGP_C57BL6NJ_G0005111	2810414N06Rik	0.666251	1.00723	1.28565	1.46934	2.80962	1.57971	2.10265	0.920512	0.750298	1.54808	1.65288	1.23608	0.234276	0.65939	0.999965	-0.394274	0.318309	0.999796	0.346356	0.570734	0.986709	0.589355	0.171313	0.490089	0.987605	0.0377262	0.809891
MGP_C57BL6NJ_G0035460	2810417H13Rik	0.102192	0.241766	0.079836	0.0600406	0.0345503	0.0997599	0.0535601	0.0182372	0.182433	0.0402553	0.0337102	0.0773346	-0.741607	0.495702	0.999965	-0.371697	0.66339	0.999796	-0.761055	0.454558	0.986709	-1.49427	0.0763341	0.337543	-1.12302	0.172082	0.999012
MGP_C57BL6NJ_G0005245	2810425M01Rik	0	0.0289186	0.0143242	0	0.0144644	0	0.0149486	0.03054	0	0.101117	0.0241932	0.016188	1.62353	0.446543	0.999965	3.20575	0.150977	0.999796	0.0784644	0.980902	1	1.70334	0.420591	1	-1.4946	0.692953	1
MGP_C57BL6NJ_G0034204	2810428I15Rik	21.177	23.8575	27.5907	19.782	32.1639	26.4914	28.945	25.7532	12.494	25.829	25.8424	19.8228	0.0909012	0.799553	0.999965	-0.130319	0.620713	0.999796	-0.113783	0.751354	0.989525	-0.0166711	0.926621	0.974895	0.115747	0.65877	0.999012
MGP_C57BL6NJ_G0015798	2810430I11Rik	0.0173773	0.10963	0.0310303	0.0297008	0.203671	0.0798292	0.11334	0	0	0.0312924	0.0393069	0.0175339	-0.36562	0.853746	0.999965	-1.80875	0.0876073	0.999796	-0.48215	0.808998	1	-0.831394	0.535934	1	0.985946	0.399026	0.999012
MGP_C57BL6NJ_G0004303	2810432F15Rik	0	0	0	0	0	0	0	0	0	0	0	0	NA	NA	NA	NA	NA	NA	NA	NA	NA	NA	NA	NA	NA	NA	NA
MGP_C57BL6NJ_G0005416	2810433D01Rik	0.197048	0.266387	0.527798	0.063148	0.0888272	0.407348	0.137701	0.140661	0	0.177419	0.35286	0.0994119	1.17384	0.39615	0.999965	0.183791	0.863431	0.999796	-1.82057	0.167907	0.916901	-0.63813	0.496726	1	-0.825288	0.431617	0.999012
MGP_C57BL6NJ_G0002883	2810442N19Rik	0.415781	0.230601	0.228447	0.273324	0.230683	0.117542	0.178803	0.152206	0.27068	0.431957	0.120575	0.2259	0.375665	0.73039	0.999965	0.3206	0.732829	0.999796	-0.549087	0.620202	0.986709	-0.164078	0.869154	1	-0.483471	0.60681	0.999012
MGP_C57BL6NJ_G0004488	2810454H06Rik	0.320563	0.263419	0.244122	0.531783	0.306014	0.363826	0.254762	0.341004	0.329149	0.254674	0.213266	0.228319	-0.405819	0.468662	0.999965	-0.78625	0.0878924	0.999796	0.154774	0.79505	0.989525	-0.244218	0.649112	0.858176	0.543032	0.269964	0.999012
MGP_C57BL6NJ_G0004712	2810455O05Rik	12.9709	6.54902	9.57505	2.87994	3.51303	6.35378	4.05583	5.7802	15.8758	7.33283	4.28783	3.94936	-0.714843	0.157426	0.999965	0.289531	0.478347	0.999796	-0.191512	0.701272	0.987075	-0.895194	0.00523535	0.0830426	-1.18516	0.00331025	0.318407
MGP_C57BL6NJ_G0016634	2810459M11Rik	3.90273	5.25197	3.93798	2.60421	3.52665	5.28856	3.42884	2.10323	1.2914	2.20625	3.5943	1.27667	0.054704	0.909741	0.999965	-0.686947	0.116218	0.999796	-0.942854	0.0200838	0.537775	-0.879478	0.0104693	0.121116	-0.192619	0.564774	0.999012
MGP_C57BL6NJ_G0015734	2810468N07Rik	15.3352	19.869	14.0259	9.92767	29.5561	17.9507	17.6302	15.4126	15.5947	9.60787	14.5653	7.25941	-0.625327	0.0572887	0.999965	-0.865216	0.0466591	0.999796	-0.0231365	0.932735	0.995742	-0.640328	0.0197948	0.172386	0.227614	0.572775	0.999012
MGP_C57BL6NJ_G0005312	2810471M01Rik	0	0	0	0.0317651	0	0	0.0173168	0	0	0	0.028026	0	0.554196	0.891346	0.999965	-0.147466	0.970731	1	NA	NA	NA	1.591	0.694944	1	1.74207	0.666559	1
MGP_C57BL6NJ_G0031954	2810474O19Rik	1.89291	1.67813	1.80605	1.89784	1.34688	1.24754	1.42655	2.01656	1.92725	1.68207	1.67911	1.91309	-0.0219676	0.935647	0.999965	0.234895	0.347269	0.999796	-0.00702235	0.979965	0.99768	-0.0229631	0.890589	0.96283	-0.255629	0.313246	0.999012
MGP_C57BL6NJ_G0015983	2900005J15Rik	0.279223	0.326216	0.387803	0.468403	0.195799	0.484583	0.616694	0.206704	1.59729	0.400391	0.350886	0.281739	-1.21724	0.0803899	0.999965	-0.149978	0.773676	0.999796	1.26662	0.079673	0.797547	0.0628703	0.900697	0.966066	0.21273	0.705204	0.999012
MGP_C57BL6NJ_G0002839	2900009J06Rik	0.0590067	0.159541	0	0.0504263	0.106398	0.162642	0.274899	0.617782	0.312116	0.584416	0.177962	0.476307	0.0339169	0.975704	0.999965	1.95553	0.106376	0.999796	2.46052	0.158531	1	2.50222	0.117854	1	0.548461	0.792759	1
MGP_C57BL6NJ_G0022955	2900011O08Rik	36.0831	30.9651	30.3677	27.9484	29.8661	35.0833	32.0416	37.1822	29.5733	32.8783	29.5483	29.163	-0.106033	0.64664	0.999965	-0.0180286	0.924367	0.999796	0.0163288	0.946141	0.996342	-0.0832972	0.543927	0.803002	-0.063948	0.745021	0.999012
MGP_C57BL6NJ_G0030344	2900026A02Rik	6.04708	8.02492	8.02751	7.82792	2.55844	10.5576	9.59152	7.86392	9.15416	7.30449	8.28559	8.3513	-0.148645	0.525576	0.999965	0.193422	0.669368	0.999796	0.261363	0.309928	0.973769	0.120492	0.47836	0.762644	-0.073624	0.87273	0.999012
MGP_C57BL6NJ_G0015614	2900041M22Rik	0	0.554787	0.653584	0.781975	0.839975	0.580856	1.08511	0.443378	0.352005	0.674086	1.99452	0.537181	0.772403	0.264515	0.999965	0.551438	0.343689	0.999796	0.631919	0.566625	0.986709	1.41175	0.148819	0.459177	0.867156	0.412993	0.999012
MGP_C57BL6NJ_G0037594	2900042K21Rik	0	0	0	0.0776859	0	0	0	0	0.528924	0	0	0	-4.56323	0.209432	0.999965	-1.81288	0.653868	1	4.47578	0.254691	1	NA	NA	NA	1.74207	0.666559	1
MGP_C57BL6NJ_G0015619	2900052L18Rik	2.26154	2.18984	2.58657	2.30005	3.62294	4.20722	2.17686	1.8323	4.66632	1.78383	2.18432	2.90426	-0.329028	0.473413	0.999965	-0.558958	0.118548	0.999796	0.288802	0.52513	0.986709	-0.0316098	0.918816	0.971873	0.529793	0.120934	0.999012
MGP_C57BL6NJ_G0007577	2900052N01Rik	12.9273	14.024	10.9112	12.89	5.4511	11.7255	9.23254	17.8928	6.54183	15.2495	8.34966	7.84105	-0.0968364	0.821686	0.999965	0.0666612	0.869436	0.999796	-0.168382	0.667908	0.986709	-0.261774	0.317419	0.645607	-0.329253	0.347352	0.999012
MGP_C57BL6NJ_G0024780	2900055J20Rik	1.43681	2.40489	2.56568	2.66625	0.777238	6.33652	2.14201	2.93044	10.2926	3.28965	2.4143	3.39657	-0.746101	0.212199	0.999965	-0.106191	0.872306	0.999796	1.24487	0.0517899	0.717372	0.507073	0.224572	0.555511	0.613772	0.389454	0.999012
MGP_C57BL6NJ_G0002836	2900060B14Rik	0	0	0	0	0.0865993	0	0	0	0	0	0.0362116	0	NA	NA	NA	-0.918653	0.819985	1	NA	NA	NA	NA	NA	NA	1.81697	0.652598	1
MGP_C57BL6NJ_G0006094	2900072N19Rik	4.34527	3.9494	5.85232	3.08401	5.3784	4.5675	5.4898	2.94412	6.38884	3.28245	5.19209	3.60414	-0.287961	0.503712	0.999965	-0.103214	0.776235	0.999796	0.0566624	0.895974	0.992536	-0.220307	0.511482	0.784535	-0.114628	0.753977	0.999012
MGP_C57BL6NJ_G0007373	2900076A07Rik	1.78708	0.805311	1.32965	0.941781	0.819022	1.14935	0.790932	0.765415	3.49751	1.0593	0.84215	0.721272	-0.934934	0.136941	0.999965	-0.146205	0.688659	0.999796	0.34928	0.591843	0.986709	-0.57223	0.180717	0.502931	-0.424673	0.330968	0.999012
MGP_C57BL6NJ_G0007658	2900079G21Rik	0.90128	0.545507	0.828367	0.336028	0.235009	0.645412	0.551615	0.462555	0.906724	0.568844	0.522992	0.543857	-0.224968	0.56015	0.999965	0.427941	0.320049	0.999796	-0.25457	0.542372	0.986709	-0.470008	0.114951	0.408985	-0.898446	0.0520113	0.890572
MGP_C57BL6NJ_G0004332	2900089D17Rik	0.137888	0.0621364	0.266742	0.235674	0.0310792	0.179475	0.117771	0.174987	1.04541	0.124152	0.0259916	0.13913	-2.2082	0.0270301	0.999965	-0.636607	0.531272	0.999796	1.49868	0.130101	0.88246	-0.69679	0.494506	1	-0.0615704	0.951066	0.999012
MGP_C57BL6NJ_G0032089	2900092C05Rik	0	0	0.328634	0	0	0	0	0	0.0707978	0	0	0	-2.09408	0.60334	0.999965	NA	NA	NA	-2.25549	0.511013	1	-4.33098	0.261658	1	-4.31679	0.272255	1
MGP_C57BL6NJ_G0003796	2900093K20Rik	3.50721	3.06655	3.0379	4.24977	5.0498	2.83758	3.36541	1.89326	2.71348	2.54512	1.49981	4.48953	0.0967981	0.864255	0.999965	-0.510486	0.30788	0.999796	-0.276468	0.574449	0.986709	-0.172728	0.726068	0.896468	0.341553	0.387701	0.999012
MGP_C57BL6NJ_G0016189	3010001F23Rik	0.72231	0.355085	0.351768	0.476986	0.976829	0.301656	0.703608	0.437492	0.833597	0.561672	0.247552	0.231897	-0.917751	0.255946	0.999965	-0.749116	0.33713	0.999796	0.459807	0.572753	0.986709	-0.447692	0.600504	1	0.305187	0.6994	0.999012
MGP_C57BL6NJ_G0018631	3010026O09Rik	2.62014	2.03345	2.35236	3.55774	3.16281	2.92891	2.83466	3.72688	2.83344	3.07998	2.63408	2.43813	-0.201362	0.521276	0.999965	-0.239574	0.324391	0.999796	0.420268	0.213352	0.941377	0.225459	0.379967	0.69476	0.46676	0.0748818	0.951692
MGP_C57BL6NJ_G0029172	3100002H09Rik	0	0	0	0	0	0.0624734	0	0	0	0	0	0	NA	NA	NA	-1.91817	0.634397	1	NA	NA	NA	NA	NA	NA	1.84202	0.64795	1
MGP_C57BL6NJ_G0007408	3100003L05Rik	0.0446994	0.0805715	0	0.152798	0.0806	0.0410688	0.0832978	0	0	0.0402466	0.202218	0.811839	3.62604	0.0704251	0.999965	1.92994	0.164046	0.999796	-0.584698	0.882516	1	3.07209	0.0824572	1	1.13889	0.587132	1
MGP_C57BL6NJ_G0022948	3110001I22Rik	1.17205	1.42914	1.18495	1.84121	1.75598	1.07685	1.30084	0.918683	0.784059	1.35015	0.922701	0.991304	0.120552	0.793094	0.999965	-0.514988	0.174088	0.999796	-0.337624	0.470112	0.986709	-0.20958	0.575439	0.821302	0.307627	0.41944	0.999012
MGP_C57BL6NJ_G0024563	3110002H16Rik	4.37899	4.2295	3.55598	3.35965	5.19596	4.09423	4.68905	3.14917	5.91722	3.97057	5.75764	4.19	0.0224764	0.945138	0.999965	0.141823	0.604822	0.999796	0.167821	0.592472	0.986709	0.200489	0.322752	0.649987	0.0611511	0.809832	0.999012
MGP_C57BL6NJ_G0005328	3110004A20Rik	0	0	0	0.263527	0	0	0	0	0	0	0	0	NA	NA	NA	-2.80877	0.479886	1	NA	NA	NA	NA	NA	NA	2.7379	0.491039	1
MGP_C57BL6NJ_G0016808	3110009E18Rik	0.600222	0.496797	0.382788	0.586219	0.265052	0.360144	0.285337	0.454697	0.414677	0.121321	0.424854	0.444953	-0.215671	0.752264	0.999965	-0.286527	0.657891	0.999796	-0.362401	0.535675	0.986709	-0.572759	0.358	0.679789	-0.282813	0.596727	0.999012
MGP_C57BL6NJ_G0020483	3110018I06Rik	0	0	0	0	0	0	0	0	0	0	0	0	NA	NA	NA	NA	NA	NA	NA	NA	NA	NA	NA	NA	NA	NA	NA
MGP_C57BL6NJ_G0028982	3110021N24Rik	0.131039	0.191913	0.365616	0.559921	0.443033	0.346138	0.259455	0.763921	0.537176	0.309712	0.469311	0.380132	-0.422196	0.518753	0.999965	-0.212341	0.673299	0.999796	1.174	0.144152	0.898202	0.754386	0.288154	0.620587	0.969889	0.151851	0.999012
MGP_C57BL6NJ_G0016217	3110035E14Rik	30.1362	42.4578	29.7798	8.3899	9.13889	51.8676	51.3942	29.8546	39.9814	29.7441	38.8123	34.004	-0.237798	0.412504	0.999965	0.56004	0.361942	0.999796	0.236634	0.437274	0.986709	0.00778294	0.967211	0.988842	-0.554502	0.369287	0.999012
MGP_C57BL6NJ_G0005477	3110039M20Rik	1.59936	0.887038	0.906212	0.499403	0	1.7803	1.34692	0.526933	2.79824	0.858483	0.672522	0.589646	-1.12899	0.103192	0.999965	-0.107099	0.925864	0.999796	0.446586	0.528856	0.986709	-0.668582	0.233215	0.565049	-0.567724	0.628057	0.999012
MGP_C57BL6NJ_G0032917	3110040N11Rik	5.07971	6.7114	8.7383	8.59118	6.78571	9.92068	8.62356	6.7333	6.52735	6.13018	8.14137	5.66218	-0.130672	0.678077	0.999965	-0.339668	0.228513	0.999796	0.0866244	0.802433	0.989525	-0.0362915	0.898327	0.965279	0.304637	0.333825	0.999012
MGP_C57BL6NJ_G0028548	3110043O21Rik	7.27985	7.45465	5.85326	7.03515	9.47452	6.39489	7.49416	7.99057	6.5627	8.18745	8.23833	8.51045	0.180652	0.438925	0.999965	0.126549	0.575673	0.999796	0.0946582	0.71494	0.987075	0.281905	0.076631	0.337998	0.15815	0.526629	0.999012
MGP_C57BL6NJ_G0002894	3110045C21Rik	0.1046	0.84845	0.793828	0.692773	0.84875	0.816889	1.02335	0.248894	0.470291	0.565084	0.788678	0.474943	0.0736334	0.921592	0.999965	-0.355304	0.465572	0.999796	-0.0131283	0.989027	0.998684	0.070583	0.930163	0.976291	0.432804	0.583109	0.999012
MGP_C57BL6NJ_G0003249	3110056K07Rik	1.93396	2.25879	1.93815	2.46224	2.47309	2.84663	2.39038	1.27724	5.88728	2.57642	2.58903	3.08638	-0.202693	0.702132	0.999965	0.0860123	0.741868	0.999796	0.62421	0.257078	0.955236	0.43214	0.124545	0.424791	0.347621	0.227734	0.999012
MGP_C57BL6NJ_G0031001	3110062M04Rik	0.43801	0.526348	0.434525	0.451557	0.639362	0.82403	0.518245	0.271312	0.522211	0.363077	0.288318	0.322698	-0.425066	0.380311	0.999965	-0.974038	0.011163	0.944322	-0.10262	0.833624	0.991988	-0.518408	0.180544	0.502823	0.45673	0.242804	0.999012
MGP_C57BL6NJ_G0021358	3110070M22Rik	0.898605	0.595497	1.88779	0.790521	0.42891	1.18986	1.30517	1.71057	1.03451	0.499732	1.09602	0.773363	-0.768029	0.166948	0.999965	-0.0187843	0.974668	0.999796	0.257763	0.679929	0.987075	-0.506038	0.415459	0.719789	-0.485944	0.465568	0.999012
MGP_C57BL6NJ_G0016659	3110079O15Rik	0.312425	0.120676	0.0796988	0.19071	0.160958	0.328056	0.166345	0.0849609	0.708244	0	0	0.0900686	-3.48055	0.078339	0.999965	-3.01178	0.0911494	0.999796	0.887694	0.54451	1	-2.56898	0.247623	1	0.419875	0.732704	1
MGP_C57BL6NJ_G0030713	3110082I17Rik	2.68512	3.45846	3.04036	3.49036	1.7623	2.74114	3.9014	4.01466	3.04737	3.3532	3.14931	2.95845	-0.209988	0.453536	0.999965	0.245969	0.431756	0.999796	0.251696	0.405976	0.986709	0.0481421	0.818306	0.933631	-0.197029	0.54998	0.999012
MGP_C57BL6NJ_G0029812	3110082J24Rik	0.348271	0.697516	0.5528	0.330697	0.732651	0.533305	0.649006	0.294649	0.0818744	0.383261	0.525186	0.351409	0.293403	0.776707	0.999965	-0.33	0.637199	0.999796	-0.637988	0.552851	0.986709	-0.335695	0.674869	1	-0.00136896	0.998554	0.999744
MGP_C57BL6NJ_G0005677	3110083C13Rik	0.138693	0.437496	0.464366	0.385208	1.53178	0.987569	1.61535	0.132007	0.696937	0.124877	0.862732	0.804673	-0.445366	0.660189	0.999965	-0.690871	0.407745	0.999796	1.21954	0.248501	0.955007	0.785331	0.41916	0.723063	1.47988	0.0756514	0.952012
MGP_C57BL6NJ_G0006124	3110099E03Rik	0.202251	0.0546843	0.0541734	0.0345682	0	0.0743296	0.0471122	0	0.0855845	0.00910519	0	0.0204074	-2.19273	0.316602	0.999965	-1.92528	0.348619	0.999796	-1.24899	0.394803	1	-3.45477	0.0245502	1	-1.50755	0.275227	0.999012
MGP_C57BL6NJ_G0005913	3222401L13Rik	0.31605	0.408133	0.446437	0.423278	0.365749	0.255707	0.364805	0.480403	0.219572	0.271824	0.291649	0.376014	-0.181783	0.697183	0.999965	-0.152153	0.678546	0.999796	-0.137	0.776917	0.989525	-0.315751	0.385564	0.698532	-0.160995	0.675112	0.999012
MGP_C57BL6NJ_G0003263	3300002A11Rik	0.163528	0	0.182506	0.838494	0.626593	1.31465	0.304737	0.116733	0.0864981	0.184048	0.369897	0.288753	0.727689	0.55208	0.999965	-1.7118	0.0147237	0.998925	0.555434	0.760876	1	1.29534	0.366794	1	3.01723	0.00390769	0.353147
MGP_C57BL6NJ_G0007250	3300002P13Rik	18.9172	11.9786	6.79483	7.50249	4.23932	11.5621	11.5988	13.3745	20.8463	14.561	6.02505	9.10502	-0.620317	0.122537	0.999965	0.349529	0.443511	0.999796	0.273263	0.518503	0.986709	-0.337983	0.389291	0.701686	-0.688749	0.149939	0.999012
MGP_C57BL6NJ_G0005810	3300005D01Rik	0	0	0	0	0	0.0395212	0.080159	0	0	0	0	0	-2.94449	0.458921	0.999965	-1.91817	0.634397	1	2.85951	0.472017	1	NA	NA	NA	1.84202	0.64795	1
MGP_C57BL6NJ_G0021533	3425401B19Rik	0.0428057	0.0530462	0.028664	0.0548717	0.0675372	0.0786578	0.0199422	0.0305565	0	0.0385415	0.0887565	0.0323935	1.65465	0.217482	0.999965	-0.312685	0.681102	0.999796	-1.28857	0.39375	1	0.374693	0.69897	1	0.69555	0.389643	0.999012
MGP_C57BL6NJ_G0021620	3632451O06Rik	8.42686	14.6857	8.47879	6.72369	27.6139	10.3629	16.4812	11.7918	4.99741	8.14188	15.3957	14.651	0.199388	0.65111	0.999965	-0.222373	0.657678	0.999796	0.0729706	0.868458	0.992116	0.2781	0.333059	0.658106	0.505983	0.314728	0.999012
MGP_C57BL6NJ_G0021382	3830406C13Rik	7.6208	9.42774	7.8205	6.61503	10.0901	8.62016	9.23317	7.56133	4.91835	5.42674	7.90529	5.47693	-0.204993	0.547432	0.999965	-0.425018	0.129954	0.999796	-0.198779	0.542829	0.986709	-0.396474	0.0678116	0.319421	0.0306136	0.904439	0.999012
MGP_C57BL6NJ_G0021304	3830408C21Rik	0.426442	0.292095	0.167528	0.189504	0.184546	0.376133	0.206617	0.162353	1.75039	0.276453	0.180059	0.413073	-1.27547	0.173096	0.999965	0.206918	0.761824	0.999796	1.23764	0.205061	0.93809	-0.0259278	0.972372	0.990262	-0.233453	0.755814	0.999012
MGP_C57BL6NJ_G0036263	3830417A13Rik	0	0	0.179965	0	0.0302877	0	0.0313015	0.0319745	0	0	0	0	-2.95812	0.456771	0.999965	-1.88043	0.641352	1	-1.49996	0.592855	1	-4.45647	0.234806	1	-2.56911	0.442355	1
MGP_C57BL6NJ_G0005060	3830432H09Rik	0	0.020288	0.0502462	0	0.0202952	0	0	0.0428509	0.0476281	0.0202683	0.0509186	0.0113568	-0.106378	0.955284	0.999965	2.04945	0.354026	0.999796	0.343694	0.884621	1	0.237132	0.90329	1	-1.79892	0.546602	1
MGP_C57BL6NJ_G0007443	3930402G23Rik	0.917735	0.234977	0.316583	0.793196	0.169243	0.182053	0.485855	0.446671	0.0551631	0.619736	0.290939	0.484048	0.492822	0.519709	0.999965	0.28702	0.682996	0.999796	-0.566939	0.511437	0.986709	-0.0681409	0.913489	0.970864	-0.355506	0.663701	0.999012
MGP_C57BL6NJ_G0025430	4430402I18Rik	0.684511	0.607051	1.06586	0.613052	0.75538	0.835196	0.729639	0.745328	0.863178	0.705073	0.685401	0.679628	-0.170865	0.592759	0.999965	-0.0869367	0.748998	0.999796	-0.0189422	0.960987	0.997099	-0.182563	0.565884	0.816351	-0.0935519	0.791858	0.999012
MGP_C57BL6NJ_G0015839	4631405J19Rik	0.0583931	0.0225546	0.0297918	0.0213865	0.0752085	0.0153286	0.0466355	0.0158794	0.0441243	0.0300436	0	0	-1.82685	0.379391	0.999965	-1.89787	0.314627	0.999796	-0.0613076	0.966128	1	-1.87655	0.354641	1	0.0250875	0.984438	1
MGP_C57BL6NJ_G0005205	4631405K08Rik	0	0	0	0	0	0	0	0	0	0	0	0	NA	NA	NA	NA	NA	NA	NA	NA	NA	NA	NA	NA	NA	NA	NA
MGP_C57BL6NJ_G0006367	4632404H12Rik	3.54818	3.45459	3.78767	4.13887	2.89074	4.72103	2.77031	2.75593	6.21949	3.44191	3.54623	3.33973	-0.178437	0.631203	0.999965	-0.183954	0.471116	0.999796	0.11092	0.766605	0.989525	-0.0574684	0.705815	0.886729	0.127031	0.62262	0.999012
MGP_C57BL6NJ_G0037459	4632404M16Rik	0	0.0371266	0	0	0.0835645	0.0378482	0	0.0196041	0	0	0.01553	0.0207827	0.880117	0.798572	0.999965	-1.74019	0.374217	0.999796	-0.90865	0.817276	1	-0.0362786	0.990786	1	1.70645	0.503911	1
MGP_C57BL6NJ_G0006733	4632411P08Rik	0.238397	0.181802	0.180104	0.235074	0.372	0.412794	0.341735	0.314174	0.271599	0.189881	0.304191	0.286803	-0.245171	0.659853	0.999965	-0.380168	0.433708	0.999796	0.625268	0.315981	0.97398	0.387158	0.501042	0.777394	0.770538	0.149535	0.999012
MGP_C57BL6NJ_G0006260	4632415L05Rik	8.20488	8.44058	8.32188	9.82793	9.56356	7.72299	6.03694	8.21288	7.02736	9.05526	7.82415	9.16448	0.29525	0.246681	0.999965	-0.0546399	0.786774	0.999796	-0.235187	0.359385	0.976911	0.0658091	0.651417	0.859599	0.122879	0.530132	0.999012
MGP_C57BL6NJ_G0004595	4632427E13Rik	0.260105	0.208782	0.116116	0.218809	0.245497	0.220308	0.136324	0.119914	0.54173	0.0805042	0.199181	0.0984181	-1.06214	0.138057	0.999965	-0.843236	0.083361	0.999796	0.431151	0.540145	0.986709	-0.616505	0.28791	0.620511	0.233325	0.615863	0.999012
MGP_C57BL6NJ_G0005779	4632428C04Rik	0.329782	0.902666	0.817896	1.05424	2.35657	0.718213	0.933209	0.883523	0.658988	0.81381	1.0867	0.690156	0.0699279	0.871631	0.999965	-0.664456	0.185695	0.999796	0.266795	0.628425	0.986709	0.342671	0.479791	0.763633	1.01237	0.0886438	0.966633
MGP_C57BL6NJ_G0003888	4731419I09Rik	0.0210499	0.0379429	0	0.00899448	0	0.00967009	0	0.0200351	0.189284	0.0473825	0	0.0106198	-1.84197	0.368043	0.999965	1.6279	0.509462	0.999796	1.80284	0.396383	1	-0.0221176	0.992671	1	-1.65486	0.526285	1
MGP_C57BL6NJ_G0005374	4732414G09Rik	0.208326	0.154623	0.153178	0.230395	0.176774	0.303997	0.365382	0.268265	0.337064	0.08827	0.258714	0.309123	-0.562687	0.432666	0.999965	-0.115264	0.864949	0.999796	0.906446	0.207102	0.940616	0.351046	0.651734	0.859786	0.468666	0.473403	0.999012
MGP_C57BL6NJ_G0007546	4732419C18Rik	0.459176	0.140881	0.244238	0.250472	0.176163	0.260309	0.600797	0.0929871	0.516768	0.0967614	0.184157	0.246444	-1.19578	0.130743	0.999965	-0.382664	0.520925	0.999796	0.509665	0.532529	0.986709	-0.673958	0.346656	0.669895	-0.289538	0.657394	0.999012
MGP_C57BL6NJ_G0002746	4732440D04Rik	0.643194	0.307183	0.436838	0.657718	0.609628	0.303052	0.348311	0.486609	1.7447	0.589021	0.518122	0.382737	-0.780894	0.18749	0.999965	-0.0700018	0.864069	0.999796	0.879934	0.15939	0.912803	0.112275	0.779842	0.91687	0.184443	0.696768	0.999012
MGP_C57BL6NJ_G0005495	4732463B04Rik	0.0708604	0.0364935	0.0903815	0.0519054	0.0365064	0.0465035	0.0565925	0.0770791	0.224889	0.0638016	0.0305303	0.112355	-0.794364	0.456191	0.999965	0.601646	0.550117	0.999796	0.841816	0.454062	0.986709	0.0573196	0.958831	1	-0.546248	0.608684	0.999012
MGP_C57BL6NJ_G0005264	4732465J04Rik	0.0179772	0.0162021	0.0160508	0.0153631	0.0567276	0	0.0167504	0.0342211	0.00950903	0.0161864	0.0542186	0.0544176	1.04145	0.491663	0.999965	0.800273	0.592106	0.999796	0.273904	0.887404	1	1.31954	0.375714	1	0.526676	0.777543	1
MGP_C57BL6NJ_G0005498	4732487G21Rik	3.4538	2.7312	1.85021	2.18035	2.89289	2.46696	1.85819	5.20664	3.21767	2.79877	2.12531	2.41696	-0.482701	0.244391	0.999965	-0.0360211	0.88839	0.999796	0.354332	0.430864	0.986709	-0.124354	0.670873	0.868818	-0.0865367	0.792113	0.999012
MGP_C57BL6NJ_G0005430	4732490B19Rik	0	0.0218633	0	0.103655	0.043742	0	0.0226031	0	0	0.0546051	0.073163	0	2.48556	0.345098	0.999965	-0.18836	0.915351	0.999796	0.0448577	0.991061	1	2.54696	0.331762	1	2.74154	0.290355	1
MGP_C57BL6NJ_G0005815	4732491K20Rik	1.63422	1.60907	1.75429	1.54996	2.58053	1.77921	1.88356	1.56442	1.72883	1.70957	1.93018	1.76332	0.0657709	0.825242	0.999965	-0.124824	0.670116	0.999796	0.0447823	0.887531	0.992125	0.118634	0.607856	0.839143	0.246176	0.423986	0.999012
MGP_C57BL6NJ_G0007402	4732496C06Rik	1.27628	0.770921	0.654616	2.08856	0.697747	1.02292	0.974119	1.79628	3.7489	2.11492	1.1261	1.64398	-0.408391	0.434292	0.999965	0.360829	0.456551	0.999796	1.25995	0.0249141	0.592064	0.86131	0.0369773	0.23583	0.500296	0.350944	0.999012
MGP_C57BL6NJ_G0006726	4831440E17Rik	0.404208	0.546444	1.0569	1.06096	0.75488	1.24676	0.564934	0.632041	2.07697	0.519917	0.82723	0.55351	-0.769541	0.281811	0.999965	-0.678906	0.175799	0.999796	0.687325	0.381938	0.980316	-0.072372	0.913519	0.970864	0.610025	0.315095	0.999012
MGP_C57BL6NJ_G0005975	4833407H14Rik	0.119921	0.216159	0	0.0341609	0.0360393	0.0367268	0.167605	0	0	0	0.0602794	0.121001	0.101321	0.966886	0.999965	0.75558	0.647831	0.999796	-1.0038	0.672068	1	-0.893912	0.631807	1	-1.64816	0.325953	1
MGP_C57BL6NJ_G0007332	4833412C05Rik	0.496881	0.716511	0.62109	0.339702	0.0597303	0.700002	0.216054	0.0630569	0.63078	0.417559	0.174834	0.267391	-0.0692351	0.950926	0.999965	-0.358741	0.720423	0.999796	-1.03614	0.312886	0.97398	-1.09441	0.165233	0.482232	-0.736152	0.430976	0.999012
MGP_C57BL6NJ_G0005843	4833413E03Rik	0.0432344	0	0.0386014	0.0738949	0.0389792	0.0198614	0	0	0.160081	0	0	0	-3.91022	0.321253	0.999965	-3.65404	0.184976	0.999796	0.940818	0.755531	1	-2.95246	0.457271	1	0.710832	0.722999	1
MGP_C57BL6NJ_G0004145	4833413G10Rik	1.22016	1.3746	0.640027	0.977561	1.34759	1.065	1.26479	1.3065	2.42026	1.56552	1.12699	1.6005	-0.21151	0.622547	0.999965	0.341497	0.30851	0.999796	0.615454	0.221815	0.941877	0.412732	0.31485	0.644433	0.0725368	0.869056	0.999012
MGP_C57BL6NJ_G0015589	4833417C18Rik	0.280666	0.147556	0.146177	0.279828	0.105434	0.150424	0.130756	0.489747	0.346402	0.421178	0.264524	0.49559	0.290117	0.726909	0.999965	1.13442	0.129243	0.999796	0.751253	0.462867	0.986709	1.04632	0.203301	1	-0.0906973	0.924321	0.999012
MGP_C57BL6NJ_G0005888	4833418N02Rik	0.741472	0.852273	0.6908	1.34995	0.716937	1.00706	0.330417	1.45236	2.14858	0.870795	0.737316	0.791525	-0.704087	0.240992	0.999965	-0.355529	0.326345	0.999796	0.7732	0.21375	0.941469	0.0755243	0.826626	0.93593	0.431938	0.267815	0.999012
MGP_C57BL6NJ_G0021357	4833420G17Rik	10.1125	9.34266	9.94516	11.8545	9.63705	8.65552	8.35877	8.0556	25.0068	11.0882	7.98992	10.3549	-0.484882	0.277239	0.999965	-0.0313806	0.89661	0.999796	0.481029	0.271876	0.958384	0.00656174	0.971205	0.989988	0.0399889	0.851976	0.999012
MGP_C57BL6NJ_G0003309	4833422C13Rik	1.96197	1.8406	1.70244	1.45797	0.945507	1.56749	2.02911	1.34681	2.57985	1.53159	2.13383	1.3417	-0.243894	0.493088	0.999965	0.338113	0.291274	0.999796	0.103822	0.755219	0.989525	-0.128981	0.589309	0.829357	-0.467104	0.102451	0.987723
MGP_C57BL6NJ_G0005746	4833422M21Rik	0.144313	0.028903	0.057266	0.0342578	0.0144566	0.0294648	0.0448215	0.0152617	0.0763343	0.0577499	0.0302252	0.0647171	0.168221	0.888037	0.999965	0.95689	0.365306	0.999796	-0.770436	0.539949	1	-0.590897	0.582381	1	-1.54885	0.179737	0.999012
MGP_C57BL6NJ_G0026345	4833423E24Rik	0.365779	0.25902	0.0933093	0.357246	0.212001	0.204042	0.146064	0.323278	0.0829194	0.0823355	0.137897	0.0922688	-0.817689	0.387783	0.999965	-1.29457	0.0573009	0.999796	-0.371903	0.695814	0.987075	-1.18609	0.171898	1	0.114858	0.878294	0.999012
MGP_C57BL6NJ_G0005855	4833427F10Rik	0	0.19949	0.107796	0	0.0725673	0	0	0	0	0	0	0.0406072	1.88149	0.640089	0.999965	-0.855695	0.816822	0.999796	-4.82861	0.105646	1	-2.97636	0.216645	1	-2.0819	0.390043	1
MGP_C57BL6NJ_G0035289	4833427G06Rik	0.229784	0.483221	0.82064	0.556381	1.07037	0.914853	0.713674	0.76547	0	0.482752	1.41491	0.850132	0.889542	0.412761	0.999965	0.123206	0.844339	0.999796	-0.0466045	0.970923	0.99755	0.845637	0.284275	0.617054	0.727772	0.33351	0.999012
MGP_C57BL6NJ_G0007575	4833428L15Rik	0.165022	0.0424936	0	0	0.106272	0.0866391	0.0219657	0	0.0748185	0.0212262	0	0.095148	0.266865	0.918819	0.999965	-0.754086	0.715732	0.999796	-1.12394	0.656192	1	-0.847217	0.712758	1	-0.0931356	0.964725	1
MGP_C57BL6NJ_G0020954	4833439L19Rik	49.6108	46.9298	44.473	42.8436	43.6882	42.5859	46.698	49.1219	37.5972	43.9903	47.32	46.7527	0.0522396	0.82614	0.999965	0.0998748	0.519908	0.999796	-0.0836784	0.732989	0.987221	-0.0250483	0.840674	0.942295	-0.122947	0.445168	0.999012
MGP_C57BL6NJ_G0007651	4833445I07Rik	1.40991	1.88975	1.80754	2.20896	1.483	2.05934	2.4758	1.6	3.80534	2.99462	2.67127	2.22511	0.00944229	0.981794	0.999965	0.459773	0.134559	0.999796	0.613514	0.169138	0.917205	0.633092	0.0360425	0.232755	0.174255	0.612394	0.999012
MGP_C57BL6NJ_G0023926	4921501E09Rik	0	0	0.0541366	0	0.0136666	0.0139273	0.014124	0	0	0	0.0342882	0	1.27995	0.73841	0.999965	0.34317	0.899718	0.999796	-1.93554	0.604357	1	-0.640261	0.841185	1	-0.972613	0.732954	1
MGP_C57BL6NJ_G0004152	4921504A21Rik	0.495591	0.880905	1.10621	0.635287	0.843982	0.619765	0.679827	0.628931	0.946625	1.004	0.934178	0.694523	0.231436	0.606746	0.999965	0.333252	0.370043	0.999796	-0.149311	0.778808	0.989525	0.0898411	0.840534	0.942295	-0.240283	0.610311	0.999012
MGP_C57BL6NJ_G0025799	4921504E06Rik	0	0	0.161796	0	0.0350099	0.0237851	0.0241211	0	0.0136933	0	0.0195192	0.143666	2.10222	0.355068	0.999965	1.46766	0.463644	0.999796	-2.10954	0.452038	1	0.00449958	0.998458	1	-1.45907	0.576602	1
MGP_C57BL6NJ_G0005533	4921507G05Rik	0.143644	0.0323651	0.0320627	0	0	0	0.0669204	0	0	0	0	0	-2.94449	0.458921	0.999965	NA	NA	NA	-1.62549	0.487005	1	-4.56531	0.0772446	1	-4.55	0.0735618	1
MGP_C57BL6NJ_G0031167	4921507P07Rik	0.861206	0.652433	1.783	1.26929	1.17029	0.653646	0.721027	1.10479	0.950679	0.921508	0.959896	1.07046	0.0919385	0.819152	0.999965	-0.064342	0.863277	0.999796	-0.25285	0.632392	0.986709	-0.155379	0.727774	0.897069	-0.0886103	0.863733	0.999012
MGP_C57BL6NJ_G0006147	4921508D12Rik	0.110439	0	0	0.0943793	0.0995691	0	0.0514509	0	0	0.198874	0.0416349	0.0557169	2.4998	0.278757	0.999965	0.610914	0.698	0.999796	-1.0912	0.781304	1	1.44977	0.506835	1	0.830631	0.763841	1
MGP_C57BL6NJ_G0020072	4921508M14Rik	0	0	0.0964507	0	0	0	0	0	0	0	0	0	NA	NA	NA	NA	NA	NA	-2.73398	0.49163	1	-2.87419	0.469688	1	-2.86005	0.471874	1
MGP_C57BL6NJ_G0004766	4921509A06Rik	0	0	0	0	0	0	0	0	0	0	0	0	NA	NA	NA	NA	NA	NA	NA	NA	NA	NA	NA	NA	NA	NA	NA
MGP_C57BL6NJ_G0003873	4921511C10Rik	0	0.0731367	0	0	0	0	0	0	0.0214619	0.0547992	0.0152965	0.122821	3.17073	0.200913	0.999965	4.26651	0.0834611	0.999796	-1.78629	0.653138	1	1.38535	0.543089	1	-2.87461	0.469544	1
MGP_C57BL6NJ_G0036546	4921511C20Rik	0	0	0.0990031	0	0.0666481	0	0	0	0	0.0332799	0.0557378	0	3.1667	0.42335	0.999965	0.441947	0.868792	0.999796	-3.31756	0.401296	1	-0.139732	0.960418	1	-0.568577	0.875678	1
MGP_C57BL6NJ_G0029709	4921511H03Rik	0	0	0.160915	0	0.0738592	0.0677414	0	0	0.0173331	0	0.0370611	0	1.13577	0.764568	0.999965	-1.89552	0.379651	0.999796	-3.25991	0.264138	1	-2.09163	0.43348	1	-0.180282	0.937275	0.999012
MGP_C57BL6NJ_G0024455	4921513D11Rik	0.132305	0	0	0	0.0198805	0	0	0	0.09331	0	0	0	-3.10007	0.434725	0.999965	NA	NA	NA	-0.530034	0.882821	1	-3.61443	0.359927	1	-2.63671	0.497675	1
MGP_C57BL6NJ_G0018170	4921513I03Rik	0	0	0	0	0.0697763	0	0	0	0.0818744	0	0	0	-3.10007	0.434725	0.999965	-2.88108	0.468278	1	3.01252	0.44785	1	NA	NA	NA	2.81808	0.478025	1
MGP_C57BL6NJ_G0004580	4921513I08Rik	0	0	0	0	0	0	0	0.0326207	0	0	0	0	NA	NA	NA	NA	NA	NA	NA	NA	NA	NA	NA	NA	NA	NA	NA
MGP_C57BL6NJ_G0004100	4921514A10Rik	0.0280533	0.0252833	0.0751413	0.023974	0.0632306	0.0515495	0.143763	0.0267008	0.35613	0	0.0211519	0.0849182	-2.32427	0.114563	0.999965	-0.40545	0.797529	0.999796	2.01071	0.137922	0.894166	-0.29219	0.873531	1	0.109359	0.937191	1
MGP_C57BL6NJ_G0021024	4921517D22Rik	0	0	0.0168681	0	0	0	0.0352067	0	0	0	0	0	-2.94449	0.458921	0.999965	NA	NA	NA	1.05353	0.789012	1	-1.87794	0.642262	1	-1.86377	0.64477	1
MGP_C57BL6NJ_G0003246	4921518K17Rik	0	0	0	0	0	0	0	0	0	0	0	0	NA	NA	NA	NA	NA	NA	NA	NA	NA	NA	NA	NA	NA	NA	NA
MGP_C57BL6NJ_G0006419	4921521D15Rik	0	0	0.0275037	0	0	0	0	0	0	0	0	0	NA	NA	NA	NA	NA	NA	-1.73773	0.6673	1	-1.87794	0.642262	1	-1.86377	0.64477	1
MGP_C57BL6NJ_G0004807	4921523L03Rik	0	0	0	0.0213865	0	0	0	0	0.0529491	0	0	0.0505022	-0.0650959	0.986927	0.999965	1.05371	0.793432	1	2.00705	0.618535	1	1.9546	0.627165	1	NA	NA	NA
MGP_C57BL6NJ_G0034398	4921524J17Rik	4.624	4.13733	4.41167	4.80755	4.7107	4.43247	5.59941	4.48052	3.33767	4.8247	4.17871	5.47415	0.110647	0.734956	0.999965	0.0550985	0.806752	0.999796	0.0234201	0.943817	0.996342	0.140211	0.516383	0.787338	0.0872022	0.688587	0.999012
MGP_C57BL6NJ_G0024538	4921524L21Rik	0	0	0.214864	0	0	0	0	0	0	0	0	0	NA	NA	NA	NA	NA	NA	-4.31609	0.272078	1	-4.45647	0.234806	1	-4.44218	0.258318	1
MGP_C57BL6NJ_G0016023	4921529L05Rik	0.0218238	0.0196689	0.0389704	0.00932516	0	0	0.0203345	0	0	0	0.0493649	0.0440409	2.182	0.432533	0.999965	3.16482	0.217935	0.999796	-1.97225	0.467105	1	0.220261	0.902894	1	-2.94149	0.224928	1
MGP_C57BL6NJ_G0022015	4921530L21Rik	0	0.0462798	0.36678	0.0438831	0.0462962	0	0.0956916	0	0	0	0.0774351	0	-0.294779	0.937345	0.999965	-0.18171	0.949137	0.999796	-2.10633	0.409026	1	-2.37154	0.322253	1	-2.19159	0.300801	1
MGP_C57BL6NJ_G0015891	4921531C22Rik	1.12178	1.67098	1.68319	1.58445	1.19398	1.78935	1.23394	0.726627	0.939492	1.03809	1.19823	1.27337	0.27786	0.517829	0.999965	-0.378189	0.245757	0.999796	-0.633322	0.166743	0.916022	-0.347523	0.317429	0.645607	0.0318445	0.930306	0.999012
MGP_C57BL6NJ_G0004784	4921534H16Rik	0	0	0.107287	0	0.0406263	0	0	0.0142963	0	0	0.0226505	0	0.674925	0.864079	0.999965	-0.809294	0.806957	0.999796	-2.89065	0.357965	1	-2.21116	0.442368	1	-1.39699	0.649206	1
MGP_C57BL6NJ_G0018358	4921536K21Rik	0.460697	0.207604	0.668409	0.255908	0.207677	0.497351	0.568765	0.15347	0.231501	0.155551	0.477622	0.534575	0.291793	0.697996	0.999965	0.282485	0.663665	0.999796	-0.492043	0.519975	0.986709	-0.19082	0.774366	0.915442	-0.471963	0.476344	0.999012
MGP_C57BL6NJ_G0028929	4921539E11Rik	0	0	0.365648	0	0.0388659	0	0.0401668	0	0	0.0388144	0.0406295	0	0.979745	0.717886	0.999965	1.05055	0.67232	0.999796	-3.1816	0.213448	1	-2.18568	0.296463	1	-3.2302	0.235837	0.999012
MGP_C57BL6NJ_G0006326	4921539H07Rik	0.0549001	0.0309246	0.0551442	0.0234584	0	0.0882717	0.0383651	0	0.0871181	0.0123578	0.0465685	0.0900166	0.257058	0.861238	0.999965	0.409051	0.773199	0.999796	-0.190264	0.899006	1	0.077502	0.945516	1	-0.3311	0.816901	0.999012
MGP_C57BL6NJ_G0031780	4922502D21Rik	0	0.0591481	3.2374	0	0.665652	0	0.152874	0	0	0	0.494831	0	1.69155	0.487042	0.999965	-0.416165	0.911382	0.999796	-4.43351	NA	1	-2.72932	NA	1	-2.30128	NA	1
MGP_C57BL6NJ_G0007221	4922502N22Rik	0	0	0	0	0	0	0.0481373	0	0	0.0465165	0	0	-0.0623676	0.987554	0.999965	1.87243	0.642696	1	1.86398	0.644812	1	1.81713	0.652515	1	NA	NA	NA
MGP_C57BL6NJ_G0006905	4930401G09Rik	0	0	0	0	0	0	0	0	0	0	0	0	NA	NA	NA	NA	NA	NA	NA	NA	NA	NA	NA	NA	NA	NA	NA
MGP_C57BL6NJ_G0005373	4930401O10Rik	0	0	0.0673439	0	0	0	0	0	0	0	0	0	NA	NA	NA	NA	NA	NA	-1.73773	0.6673	1	-1.87794	0.642262	1	-1.86377	0.64477	1
MGP_C57BL6NJ_G0005557	4930401O12Rik	0	0	0	0	0	0	0	0.0749323	0	0	0	0	-1.97394	0.625186	0.999965	NA	NA	NA	1.90766	0.636747	1	NA	NA	NA	NA	NA	NA
MGP_C57BL6NJ_G0006333	4930402C01Rik	0	0	0	0	0	0	0	0	0	0	0	0	NA	NA	NA	NA	NA	NA	NA	NA	NA	NA	NA	NA	NA	NA	NA
MGP_C57BL6NJ_G0026072	4930402F06Rik	0	0	0.0386295	0	0	0	0.0403132	0	0	0	0	0	-1.94858	0.629833	0.999965	NA	NA	NA	0.0580039	0.988445	1	-1.87794	0.642262	1	-1.86377	0.64477	1
MGP_C57BL6NJ_G0026937	4930402H24Rik	7.15132	7.8569	7.37005	5.33028	6.4511	7.38808	4.96745	2.85139	10.3981	4.3325	6.10247	4.91614	-0.239525	0.582742	0.999965	-0.317703	0.191781	0.999796	-0.310447	0.464236	0.986709	-0.538066	0.00171686	0.0447925	-0.218773	0.301408	0.999012
MGP_C57BL6NJ_G0036052	4930402K13Rik	0	0	0.119034	0	0	0	0	0	0	0	0.0251305	0	1.51598	0.708652	0.999965	1.65278	0.683708	1	-3.73187	0.343708	1	-2.20229	0.528575	1	-3.85796	0.327651	1
MGP_C57BL6NJ_G0003042	4930403D09Rik	0	0	0	0.039944	0.0421405	0	0	0	0	0	0	0	NA	NA	NA	-1.84694	0.647545	1	NA	NA	NA	NA	NA	NA	1.77988	0.659499	1
MGP_C57BL6NJ_G0015524	4930403O15Rik	0	0	0	0	0	0	0	0	0	0	0	0	NA	NA	NA	NA	NA	NA	NA	NA	NA	NA	NA	NA	NA	NA	NA
MGP_C57BL6NJ_G0004917	4930403P22Rik	0.0832549	0	0.0743334	0.142297	0.0750609	0	0	0.0792412	0.132113	0	0	0.33602	0.669618	0.802498	0.999965	0.616774	0.805153	0.999796	0.412094	0.881658	1	1.08654	0.693571	1	0.474849	0.843401	1
MGP_C57BL6NJ_G0004295	4930404A12Rik	0	0	0	0	0	0	0	0	0	0	0	0	NA	NA	NA	NA	NA	NA	NA	NA	NA	NA	NA	NA	NA	NA	NA
MGP_C57BL6NJ_G0027119	4930404H24Rik	0	0	0	0	0	0	0	0	0.189721	0	0	0	-2.09408	0.60334	0.999965	NA	NA	NA	2.00705	0.618535	1	NA	NA	NA	NA	NA	NA
MGP_C57BL6NJ_G0015718	4930404I05Rik	0.118894	0.0389654	0.028951	0.0184737	0.0779583	0.0397227	0.010071	0.0308625	0.674629	0.0486594	0.18744	0.0763419	-1.17347	0.369794	0.999965	1.21589	0.245565	0.999796	1.91717	0.177154	0.923218	0.763043	0.499862	1	-0.445819	0.722586	1
MGP_C57BL6NJ_G0017949	4930404N11Rik	0	0.0458305	0.0756706	0.0724284	0.0152822	0	0.0315875	0.0161333	0.179319	0	0.0766833	0.0513098	-0.80231	0.656332	0.999965	0.551999	0.789276	0.999796	0.870051	0.653853	1	0.0781526	0.970815	1	-0.470063	0.836009	1
MGP_C57BL6NJ_G0015875	4930405A21Rik	0.391562	0.517585	0.349602	0.290007	1.012	0.551629	0.535099	0.447221	0.497079	0.423067	0.649515	0.605805	0.186636	0.775487	0.999965	-0.136899	0.830822	0.999796	0.226588	0.76448	0.989525	0.42066	0.519374	0.788373	0.562011	0.434661	0.999012
MGP_C57BL6NJ_G0005402	4930405D11Rik	0	0.0859199	0	0.0543136	0.0859503	0.0583933	0	0	0	0	0	0	NA	NA	NA	-3.6798	0.169312	0.999796	-2.33401	0.559272	1	-2.47416	0.535926	1	1.20121	0.612257	1
MGP_C57BL6NJ_G0004233	4930405H06Rik	0	0	0	0	0	0	0	0	0	0	0	0	NA	NA	NA	NA	NA	NA	NA	NA	NA	NA	NA	NA	NA	NA	NA
MGP_C57BL6NJ_G0006769	4930405L22Rik	0	0	0.0905977	0.043358	0	0	0	0	0	0	0	0	NA	NA	NA	NA	NA	NA	-1.73773	0.6673	1	-1.87794	0.642262	1	-0.902001	0.823437	1
MGP_C57BL6NJ_G0037415	4930405O22Rik	0	0.0528651	0	0.0501274	0	0	0.0546539	0	0.062053	0	0	0.0591854	-1.00293	0.76462	0.999965	0.21524	0.956936	1	1.11775	0.762768	1	0.13554	0.972863	1	-0.0778187	0.984492	1
MGP_C57BL6NJ_G0015906	4930406D18Rik	0	0	0.258851	0	0	0	0.0675332	0	0	0	0	0	-1.94858	0.629833	0.999965	NA	NA	NA	-1.93554	0.604357	1	-3.87208	0.325885	1	-3.85796	0.327651	1
MGP_C57BL6NJ_G0006621	4930407G08Rik	0	0	0.151862	0	0.0766739	0	0	0	0	0	0	0	NA	NA	NA	-1.88043	0.641352	1	-2.73398	0.49163	1	-2.87419	0.469688	1	-0.985599	0.801981	1
MGP_C57BL6NJ_G0022541	4930407I10Rik	0	0.0114486	0.720197	0.0217115	0.148885	0	0.011836	0	0	0.0114375	0.0478895	0.0256348	2.82061	0.189177	0.999965	-0.989441	0.503805	0.999796	-5.9427	NA	1	-3.09477	NA	1	-2.09504	NA	1
MGP_C57BL6NJ_G0006410	4930408K08Rik	0	0	0	0	0	0	0	0	0	0	0	0	NA	NA	NA	NA	NA	NA	NA	NA	NA	NA	NA	NA	NA	NA	NA
MGP_C57BL6NJ_G0020467	4930408O17Rik	0	0.387677	0.0853457	0.122534	0.344724	0.131737	0.0890656	0.0909806	0.101123	0.1291	0.144146	0.337576	1.11591	0.463849	0.999965	0.0203671	0.985876	0.999796	-0.762336	0.710737	1	0.359549	0.828275	1	0.336832	0.837292	1
MGP_C57BL6NJ_G0006132	4930412B13Rik	0.0232605	0	0	0	0	0	0	0	0	0	0	0	NA	NA	NA	NA	NA	NA	NA	NA	NA	NA	NA	NA	NA	NA	NA
MGP_C57BL6NJ_G0015925	4930412C18Rik	0.304142	0.53952	0.40948	0.693108	0.922731	0.452424	0.652237	0.436516	0.44943	0.521609	0.702521	0.755028	0.365562	0.332427	0.999965	-0.0591061	0.870081	0.999796	0.289467	0.510715	0.986709	0.662378	0.0563416	0.291095	0.725558	0.0813129	0.962008
MGP_C57BL6NJ_G0006268	4930412E21Rik	0	0	0.068123	0	0	0	0	0	0	0	0	0	NA	NA	NA	NA	NA	NA	-1.73773	0.6673	1	-1.87794	0.642262	1	-1.86377	0.64477	1
MGP_C57BL6NJ_G0007053	4930412F09Rik	0	0	0	0	0	0	0	0	0	0	0	0	NA	NA	NA	NA	NA	NA	NA	NA	NA	NA	NA	NA	NA	NA	NA
MGP_C57BL6NJ_G0015940	4930412L05Rik	0.294047	0.132506	0	0.109939	0.314814	0.185738	0.27398	0.0699678	0.48605	0.0496416	0.0554272	0.0556306	-2.35828	0.0362473	0.999965	-1.92018	0.0455705	0.999796	0.94871	0.487572	0.986709	-1.39873	0.359738	1	0.527892	0.685926	0.999012
MGP_C57BL6NJ_G0005351	4930412M03Rik	0	0.0963087	0.0477045	0	0	0	0.0746756	0.0508542	0.197832	0	0.141	0.0539115	-0.701792	0.68914	0.999965	3.90036	0.226526	0.999796	1.13983	0.556169	1	0.443653	0.844554	1	-3.4536	0.382228	1
MGP_C57BL6NJ_G0025749	4930412O13Rik	0	0	0.0383778	0	0	0	0	0.0204558	0	0.0967551	0.0324095	0.0433712	2.93391	0.248344	0.999965	4.02999	0.106807	0.999796	-0.775956	0.847785	1	2.15531	0.375422	1	-1.86377	0.64477	1
MGP_C57BL6NJ_G0006920	4930413E15Rik	0	0	0	0	0.0414871	0	0	0	0	0	0	0	NA	NA	NA	-1.88043	0.641352	1	NA	NA	NA	NA	NA	NA	1.81697	0.652598	1
MGP_C57BL6NJ_G0036393	4930415L06Rik	0	0	0	0	0	0	0	0	0	0	0	0	NA	NA	NA	NA	NA	NA	NA	NA	NA	NA	NA	NA	NA	NA	NA
MGP_C57BL6NJ_G0022712	4930415O20Rik	0.157317	0.094522	1.03003	0.761829	0	0	0.0977204	0.64884	0.4438	0.18886	0.23723	0.211645	-0.892402	0.46924	0.999965	-0.251792	0.889571	0.999796	-0.113087	0.934617	0.995742	-1.00346	0.442241	1	-0.749991	0.702133	0.999012
MGP_C57BL6NJ_G0015857	4930417H01Rik	0.0314577	0.113406	0.0561735	0.120975	0.0850849	0.086708	0.117244	0.0898235	0.216314	0.113296	0.142313	0.0634824	-0.389401	0.70576	0.999965	0.137896	0.877564	0.999796	1.05587	0.396842	1	0.673452	0.572439	1	0.540417	0.630155	1
MGP_C57BL6NJ_G0003172	4930417O22Rik	0	0	0	0	0	0	0	0	0	0	0	0.0505875	1.88149	0.640089	0.999965	2.01549	0.616464	1	NA	NA	NA	1.9546	0.627165	1	NA	NA	NA
MGP_C57BL6NJ_G0003841	4930419G24Rik	0	0.0505666	0	0.023974	0.0252922	0.0515495	0	0.0534017	0.11871	0.0252587	0	0.0566121	-1.0828	0.674442	0.999965	-0.337121	0.874864	0.999796	1.7417	0.600361	1	0.677748	0.851911	1	0.986025	0.72645	1
MGP_C57BL6NJ_G0004786	4930422M22Rik	0.281776	0.225736	0.223627	0.347825	0.225816	0.0575309	0	0.178794	5.13377	0.253706	0.141638	0.126362	-3.33299	NA	1	-0.272238	0.793511	0.999796	2.83733	NA	1	-0.479243	0.644767	1	-0.204679	0.844155	0.999012
MGP_C57BL6NJ_G0006512	4930423M02Rik	0	0	0.0879663	0	0	0	0	0	0	0	0	0	NA	NA	NA	NA	NA	NA	-2.73398	0.49163	1	-2.87419	0.469688	1	-2.86005	0.471874	1
MGP_C57BL6NJ_G0004211	4930425K10Rik	0.0398394	0	0	0	0	0.0732071	0	0	0	0.143483	0.0600772	0	3.2482	0.411204	0.999965	1.48594	0.595179	0.999796	NA	NA	NA	2.36511	0.471651	1	0.880243	0.827273	1
MGP_C57BL6NJ_G0007219	4930425L21Rik	0.0625289	0	0	0.0356242	0	0	0.233047	0.0595144	0.0440995	0.150133	0.172869	0.126185	0.412295	0.730389	0.999965	3.62874	0.0242493	0.999796	2.4527	0.261549	1	2.89031	0.0992525	1	-0.794794	0.840568	1
MGP_C57BL6NJ_G0006461	4930425O10Rik	0.0418623	0	0	0.0178875	0.0377422	0	0	0	0.022143	0	0	0	NA	NA	NA	-2.44258	0.540967	1	-0.919015	0.81961	1	-2.02109	0.616007	1	0.432369	0.902556	1
MGP_C57BL6NJ_G0003542	4930426D05Rik	0.346156	0.178272	0.362044	0.08452	0.419088	0.508864	0.202735	0.329468	1.83099	0.356198	0.238627	0.129731	-1.69108	0.0373603	0.999965	-0.478229	0.521513	0.999796	1.39595	0.0865918	0.814827	-0.280452	0.662255	0.864926	0.197574	0.792933	0.999012
MGP_C57BL6NJ_G0005486	4930426I24Rik	0.512534	0.25196	0.540813	0.358367	0.504098	0.256857	0.390728	0.177391	0.788668	0.377573	0.24592	0.0940277	-0.901115	0.433032	0.999965	-0.628073	0.512227	0.999796	0.0391042	0.971338	0.99755	-0.848342	0.431563	1	-0.215659	0.809507	0.999012
MGP_C57BL6NJ_G0025795	4930426L09Rik	1.40366	0.550029	0.526727	0.521544	0.69695	0.953223	0.985643	0.580867	0.387374	0.604444	0.828274	0.903156	0.255764	0.665803	0.999965	0.107857	0.815387	0.999796	-0.34343	0.624195	0.986709	-0.078451	0.890826	0.962913	-0.184053	0.761822	0.999012
MGP_C57BL6NJ_G0020560	4930427A07Rik	0.580208	0.510467	0.567369	0.802784	0.523103	0.545774	0.765867	0.828354	0.752637	0.852025	0.567671	0.836337	-0.0557099	0.878679	0.999965	0.269764	0.441624	0.999796	0.496799	0.190763	0.935782	0.447582	0.180021	0.502422	0.179407	0.613659	0.999012
MGP_C57BL6NJ_G0005647	4930428N03Rik	0	0	0.110186	0	0	0	0	0	0	0	0.0697882	0	2.09148	0.601816	0.999965	2.22838	0.578234	1	-2.73398	0.49163	1	-0.635737	0.870555	1	-2.86005	0.471874	1
MGP_C57BL6NJ_G0006875	4930428O21Rik	0	0	0	0	0	0	0	0	0	0	0	0	NA	NA	NA	NA	NA	NA	NA	NA	NA	NA	NA	NA	NA	NA	NA
MGP_C57BL6NJ_G0006858	4930429D17Rik	0	0	0	0	0	0	0	0	0	0	0	0	NA	NA	NA	NA	NA	NA	NA	NA	NA	NA	NA	NA	NA	NA	NA
MGP_C57BL6NJ_G0016141	4930429F24Rik	1.77692	0.82713	1.29012	1.06798	0.369699	1.39936	0.982475	1.67267	3.96617	1.65265	0.82448	0.827506	-0.993376	0.0925914	0.999965	0.220591	0.707656	0.999796	0.753497	0.206903	0.940469	-0.229292	0.640151	0.854606	-0.451665	0.450976	0.999012
MGP_C57BL6NJ_G0007352	4930429H19Rik	0.479965	0.209309	0.359414	0.410171	0.530438	0.241828	0.216392	0.27999	0.671545	0.236987	0.280172	0.374934	-0.379751	0.60059	0.999965	-0.406166	0.47504	0.999796	0.142262	0.855651	0.992116	-0.22861	0.728537	0.897491	0.180473	0.779107	0.999012
MGP_C57BL6NJ_G0007648	4930429P21Rik	0.143384	0.352434	0.384056	0.0334182	0.740373	0.167666	0.291487	0.707168	0.358529	0.0938911	0.147423	0.197285	-1.63129	0.0231171	0.999965	-1.09782	0.279823	0.999796	0.622112	0.39673	0.986709	-1.00592	0.187551	0.511838	0.101428	0.921572	0.999012
MGP_C57BL6NJ_G0026673	4930430A15Rik	0	0	0.207371	0	0	0	0	0	0	0	0	0	NA	NA	NA	NA	NA	NA	-4.97881	0.15235	1	-5.11921	0.117297	1	-5.10477	0.16151	1
MGP_C57BL6NJ_G0003980	4930430E12Rik	0.0784504	0.542065	0.163435	0.0223475	0	0.0480523	0.316752	0.0497788	0.0553283	0.0706355	0.45349	0	0.321962	0.842734	0.999965	2.91087	0.134044	0.999796	-0.897027	0.509864	0.986709	-0.562587	0.697608	1	-3.48084	0.0262701	0.741959
MGP_C57BL6NJ_G0018092	4930430F08Rik	5.72995	5.52909	4.43672	7.17209	6.99124	6.25658	5.30461	4.44938	6.46408	6.58427	5.13444	6.53677	0.175295	0.54225	0.999965	-0.159183	0.457568	0.999796	0.039217	0.894697	0.992536	0.222875	0.282273	0.615947	0.38395	0.083393	0.962008
MGP_C57BL6NJ_G0004265	4930430O22Rik	0	0	0	0	0	0	0.0955263	0	0.108459	0	0.231904	0	0.213144	0.943206	0.999965	3.21787	0.416237	1	2.93776	0.45957	1	3.15582	0.425293	1	NA	NA	NA
MGP_C57BL6NJ_G0006766	4930431F12Rik	0	0	0	0	0	0	0	0	0	0	0	0	NA	NA	NA	NA	NA	NA	NA	NA	NA	NA	NA	NA	NA	NA	NA
MGP_C57BL6NJ_G0006276	4930431L21Rik	0	0	0	0	0	0	0	0	0	0	0	0	NA	NA	NA	NA	NA	NA	NA	NA	NA	NA	NA	NA	NA	NA	NA
MGP_C57BL6NJ_G0015662	4930431P03Rik	0.0280202	0.0252535	0.0500351	0.0119728	0.0442092	0.0321804	0	0	0.0148213	0.0252289	0.0422539	0.0141363	2.51696	0.252712	0.999965	-0.091645	0.937668	0.999796	-2.85913	0.196031	1	-0.322581	0.801185	1	-0.225128	0.850992	1
MGP_C57BL6NJ_G0005214	4930432B10Rik	0.0326697	0	0.0875064	0.0139595	0.0441814	0.0900484	0.0304401	0	0.207367	0.0147076	0.0431071	0.024723	-1.50285	0.337494	0.999965	-0.828047	0.485353	0.999796	0.958841	0.607171	1	-0.531347	0.744526	1	0.305498	0.84276	0.999012
MGP_C57BL6NJ_G0006868	4930432H08Rik	0	0.0416663	0	0	0	0	0	0	0.0733617	0	0	0	-2.68296	0.501234	0.999965	NA	NA	NA	0.776464	0.844149	1	-1.89103	0.639843	1	-1.87737	0.642256	1
MGP_C57BL6NJ_G0034353	4930432K21Rik	1.12257	1.20074	1.97152	1.52861	1.89072	1.46209	1.20688	0.998008	1.48772	1.59943	1.39518	1.2945	0.222077	0.542869	0.999965	-0.182413	0.511982	0.999796	-0.227219	0.596582	0.986709	0.00303559	0.9929	0.996747	0.187885	0.604033	0.999012
MGP_C57BL6NJ_G0015998	4930432L08Rik	0.0738318	0	0	0	0	0	0	0	0	0.0332385	0	0.0558728	3.15681	0.424839	0.999965	3.28948	0.371511	1	-2.88694	0.466952	1	0.276551	0.925442	1	-3.01149	0.447959	1
MGP_C57BL6NJ_G0028248	4930432M17Rik	0.0526248	0	0.0234928	0.0899448	0.0948908	0	0	0	0	0	0	0.0265495	NA	NA	NA	-2.88401	0.279987	0.999796	-2.42133	0.54414	1	-1.59949	0.678837	1	1.29751	0.584735	1
MGP_C57BL6NJ_G0006259	4930433B08Rik	0	0	0	0	0	0	0	0	0	0	0	0	NA	NA	NA	NA	NA	NA	NA	NA	NA	NA	NA	NA	NA	NA	NA
MGP_C57BL6NJ_G0005183	4930433J02Rik	0	0	0.0764786	0.0366009	0	0.0787003	0	0	0	0	0	0	NA	NA	NA	-3.46983	0.326831	0.999796	-2.73398	0.49163	1	-2.87419	0.469688	1	0.589143	0.840301	1
MGP_C57BL6NJ_G0005020	4930434B07Rik	0.0290984	0	0.155881	0.198937	0.183642	0.0534699	0	0	0	0.0523995	0	0	1.73872	0.666604	0.999965	-3.06669	0.0960894	0.999796	-3.56305	0.366499	1	-1.8175	0.552663	1	1.23503	0.460654	1
MGP_C57BL6NJ_G0007226	4930434O05Rik	0	0	0	0	0	0	0	0	0	0	0	0	NA	NA	NA	NA	NA	NA	NA	NA	NA	NA	NA	NA	NA	NA	NA
MGP_C57BL6NJ_G0023236	4930435E12Rik	0	0	0.415684	0	0.0699587	0	0	0	0	0	0.0292533	0	1.51598	0.708652	0.999965	-1.21272	0.747621	0.999796	-5.31575	0.102166	1	-3.76551	0.167	1	-2.56731	0.378545	1
MGP_C57BL6NJ_G0015667	4930438E09Rik	0	0	0	0	0	0	0	0	0	0	0	0	NA	NA	NA	NA	NA	NA	NA	NA	NA	NA	NA	NA	NA	NA	NA
MGP_C57BL6NJ_G0002768	4930439A04Rik	0	0.0621364	0	0	0	0	0	0	0.145871	0	0	0	-3.10007	0.434725	0.999965	NA	NA	NA	1.19339	0.761316	1	-1.89103	0.639843	1	-1.87737	0.642256	1
MGP_C57BL6NJ_G0002874	4930439D14Rik	1.3228	0.447071	0.221447	0.565224	0.745382	0.911521	0.462198	0.314758	1.04954	1.71211	0.249345	0.750781	0.578901	0.60202	0.999965	0.283989	0.756734	0.999796	-0.136054	0.913019	0.992536	0.455044	0.687422	1	0.170558	0.867521	0.999012
MGP_C57BL6NJ_G0005035	4930440C22Rik	0	0	0.131922	0	0	0	0	0	0	0	0	0	NA	NA	NA	NA	NA	NA	-3.73187	0.343708	1	-3.87208	0.325885	1	-3.85796	0.327651	1
MGP_C57BL6NJ_G0007341	4930441H08Rik	0	0	0	0	0	0	0	0	0	0	0	0	NA	NA	NA	NA	NA	NA	NA	NA	NA	NA	NA	NA	NA	NA	NA
MGP_C57BL6NJ_G0006072	4930441J16Rik	0	0	0	0	0	0	0	0	0	0	0	0	NA	NA	NA	NA	NA	NA	NA	NA	NA	NA	NA	NA	NA	NA	NA
MGP_C57BL6NJ_G0017934	4930442H23Rik	0	0.0214857	0.021285	0	0	0	0.111064	0	0	0	0	0.048109	-1.23825	0.743596	0.999965	2.01549	0.616464	1	1.36752	0.706259	1	0.141213	0.971337	1	-1.87058	0.64351	1
MGP_C57BL6NJ_G0003905	4930442L01Rik	0	0	0.255174	0	0	0.0262587	0	0	0	0	0	0	NA	NA	NA	-1.91817	0.634397	1	-5.05279	0.140269	1	-5.19319	0.107108	1	-3.28318	0.280293	1
MGP_C57BL6NJ_G0002788	4930444A19Rik	0	0	0	0.00951404	0	0	0	0.0317886	0	0.0200478	0	0	-0.671194	0.865109	0.999965	0.910645	0.821488	1	2.49173	0.532899	1	1.81713	0.652515	1	NA	NA	NA
MGP_C57BL6NJ_G0003765	4930444E06Rik	0	0	0	0	0	0	0	0	0	0	0	0	NA	NA	NA	NA	NA	NA	NA	NA	NA	NA	NA	NA	NA	NA	NA
MGP_C57BL6NJ_G0005692	4930444M15Rik	0.0716053	0	0.0958981	0.0917893	0	0.0986839	0	0.391881	0.776449	0.177299	0.0269949	0	-2.50339	0.113752	0.999965	0.1019	0.956378	0.999796	2.7912	0.0826302	0.805257	0.297525	0.882833	1	0.190985	0.922952	1
MGP_C57BL6NJ_G0016243	4930444P10Rik	0.028886	0.156203	0.528707	0.0863996	0.104172	0.159239	0.121116	0.164961	0.779241	0.0260085	0.152459	0	-2.53461	0.0442994	0.999965	-0.938016	0.47575	0.999796	0.555971	0.620283	0.986709	-1.97135	0.164931	1	-1.02857	0.34831	0.999012
MGP_C57BL6NJ_G0006103	4930445B16Rik	0	0	0.0943895	0	0	0	0	0	0.0838793	0	0	0	-2.68296	0.501234	0.999965	NA	NA	NA	-0.206646	0.957549	1	-2.87419	0.469688	1	-2.86005	0.471874	1
MGP_C57BL6NJ_G0003701	4930445N08Rik	0	0	0	0	0	0	0	0	0	0.0853794	0	0	NA	NA	NA	NA	NA	NA	NA	NA	NA	NA	NA	NA	NA	NA	NA
MGP_C57BL6NJ_G0005934	4930445N18Rik	0	0	0	0.0301062	0	0.0647351	0	0.0335306	0	0	0.0265623	0	-0.310459	0.938396	0.999965	-1.77698	0.524867	0.999796	1.90766	0.636747	1	1.591	0.694944	1	3.39517	0.39012	1
MGP_C57BL6NJ_G0022209	4930447A16Rik	0	0	0	0	0	0	0	0	0	0	0	0	NA	NA	NA	NA	NA	NA	NA	NA	NA	NA	NA	NA	NA	NA	NA
MGP_C57BL6NJ_G0020220	4930447C04Rik	0.308239	0.45255	0.337351	0.862476	0.45271	0.4111	0.250145	0.52051	2.82432	0.425252	0.239906	0.356163	-1.80479	0.012034	0.999965	-0.756078	0.0808507	0.999796	1.69213	0.0188428	0.529248	-0.102612	0.798423	0.925567	0.655161	0.131515	0.999012
MGP_C57BL6NJ_G0036269	4930447F04Rik	0	0	0	0	0	0	0	0	0	0	0	0	NA	NA	NA	NA	NA	NA	NA	NA	NA	NA	NA	NA	NA	NA	NA
MGP_C57BL6NJ_G0016153	4930447F24Rik	0.138232	0.925473	0.0881565	0.0337518	3.32932	0.036287	1.32478	0.432294	0.605832	0.124462	1.80162	0.537985	0.0659054	0.939186	0.999965	-0.45431	0.809617	0.999796	1.02768	0.283355	0.963717	1.10201	0.286262	0.618969	1.56561	NA	1
MGP_C57BL6NJ_G0006004	4930447M23Rik	1.27011	1.95803	1.65624	1.61384	0.949228	3.05555	2.30457	1.59062	3.0232	1.17368	2.0161	1.09606	-0.681625	0.120161	0.999965	-0.387477	0.445236	0.999796	0.491258	0.246132	0.954328	-0.180005	0.643991	0.855733	0.20564	0.679103	0.999012
MGP_C57BL6NJ_G0015916	4930447N08Rik	0.539643	0.0972718	0.30515	0.245958	0.0486531	0.446231	0.0670421	0.0684836	0.228355	0.0971773	0.0135629	0	-1.70259	0.298837	0.999965	-2.7413	0.0441774	0.999796	-1.39028	0.203404	0.93809	-3.07746	0.0186283	1	-0.339515	0.737862	0.999012
MGP_C57BL6NJ_G0007415	4930448A20Rik	0.0574089	0	0.0512569	0.0245304	0	0	0.053491	0	0.0303664	0	0.0649287	0	-0.338914	0.923351	0.999965	1.2666	0.751996	1	-0.381299	0.900877	1	-0.704637	0.830741	1	-1.97511	0.570261	1
MGP_C57BL6NJ_G0003564	4930448D08Rik	0	0	0	0	0	0	0	0	0	0	0	0	NA	NA	NA	NA	NA	NA	NA	NA	NA	NA	NA	NA	NA	NA	NA
MGP_C57BL6NJ_G0007576	4930448E22Rik	0.0374989	0.135185	0.251104	0.352506	0.0676164	0.0861329	0.244579	0.178455	0.0793401	0.151935	0.325149	0.227021	0.486662	0.600896	0.999965	0.480494	0.599058	0.999796	0.241992	0.840417	0.992116	0.734162	0.463065	1	0.255559	0.826621	0.999012
MGP_C57BL6NJ_G0004922	4930448I06Rik	0	0	0	0	0	0	0	0	0	0	0	0	NA	NA	NA	NA	NA	NA	NA	NA	NA	NA	NA	NA	NA	NA	NA
MGP_C57BL6NJ_G0006770	4930448I18Rik	0	0	0	0	0	0	0	0	0	0	0	0	NA	NA	NA	NA	NA	NA	NA	NA	NA	NA	NA	NA	NA	NA	NA
MGP_C57BL6NJ_G0015674	4930449E01Rik	0.0500512	0	0.0893755	0	0	0	0	0.0476383	0	0	0	0	-1.97394	0.625186	0.999965	NA	NA	NA	-1.53116	0.650366	1	-3.51171	0.367518	1	-3.49699	0.376114	1
MGP_C57BL6NJ_G0030804	4930449I24Rik	0	0	0	0	0	0	0	0	0	0	0	0	NA	NA	NA	NA	NA	NA	NA	NA	NA	NA	NA	NA	NA	NA	NA
MGP_C57BL6NJ_G0003296	4930451E10Rik	0	0	0.117777	0.0563654	0.0297324	0	0	0	0.13955	0	0.0248653	0.133101	0.192094	0.948755	0.999965	0.85569	0.721968	0.999796	0.210287	0.956565	1	0.409086	0.892745	1	-0.452161	0.890024	1
MGP_C57BL6NJ_G0022894	4930451G09Rik	1.87016	1.11558	1.15321	1.04631	1.15237	1.34741	0.902607	1.20374	1.75071	0.496679	1.51153	1.15393	-0.278575	0.59189	0.999965	-0.160277	0.728941	0.999796	-0.110029	0.811293	0.989525	-0.380742	0.415179	0.719543	-0.21705	0.561516	0.999012
MGP_C57BL6NJ_G0033496	4930451I11Rik	0	0.210628	0.52165	0	0.632107	0	0	0.222437	0	0	0	0.353714	0.653858	0.845509	0.999965	-0.844	0.772483	0.999796	-1.70429	0.517099	1	-1.07044	0.655443	1	-0.209729	0.93148	1
MGP_C57BL6NJ_G0021378	4930452B06Rik	1.57203	3.6418	4.57644	3.97354	3.54327	7.09967	2.90887	4.52034	6.12517	3.91736	3.35556	3.89847	-0.27307	0.42914	0.999965	-0.387251	0.243276	0.999796	0.460795	0.311063	0.973874	0.194684	0.579017	0.823004	0.582138	0.202137	0.999012
MGP_C57BL6NJ_G0005117	4930452N14Rik	0.0484974	0.174835	0	0	0	0.133675	0.180751	0.0461593	0.359137	0	0.0731331	0	-2.9111	0.201947	0.999965	-0.839784	0.832227	1	1.37015	0.504445	1	-1.56441	0.638184	1	-0.740954	0.812451	1
MGP_C57BL6NJ_G0023358	4930453N24Rik	4.27641	4.38483	5.23938	5.04048	4.86326	3.42934	4.41697	5.35733	3.71106	5.1893	4.65785	4.97956	0.139439	0.595418	0.999965	0.157257	0.494663	0.999796	-0.0468069	0.866717	0.992116	0.0981489	0.540886	0.801018	-0.0564793	0.818313	0.999012
MGP_C57BL6NJ_G0002821	4930453O03Rik	0	0	0	0	0	0	0	0	0	0	0	0	NA	NA	NA	NA	NA	NA	NA	NA	NA	NA	NA	NA	NA	NA	NA
MGP_C57BL6NJ_G0005640	4930455B14Rik	0	0	0.456431	0.051397	0.0542233	0.0552577	0.0560382	0.0286216	0.159062	0.0270757	0.113367	0	-0.750944	0.715119	0.999965	-0.1531	0.933442	0.999796	-0.927495	0.676727	1	-1.67594	0.495183	1	-1.5034	0.485934	1
MGP_C57BL6NJ_G0005907	4930455D15Rik	0	0	0	0	0	0	0	0	0	0	0	0.0370641	1.88149	0.640089	0.999965	2.01549	0.616464	1	NA	NA	NA	1.9546	0.627165	1	NA	NA	NA
MGP_C57BL6NJ_G0004107	4930455G09Rik	0.329782	0.636898	0.0841265	1.08705	1.5291	0.173141	0.307276	0.538085	0.0996788	0.763536	1.10118	0.237681	1.15503	0.271064	0.999965	-0.39292	0.667897	0.999796	-0.147007	0.911352	1	1.01272	0.333492	1	1.41184	0.193586	0.999012
MGP_C57BL6NJ_G0028237	4930455H04Rik	0	0	0.0395225	0	0.0399093	0.0813413	0	0	0	0	0.0333762	0	1.51598	0.708652	0.999965	-1.79948	0.518741	0.999796	-1.73773	0.6673	1	-0.214966	0.957343	1	1.6097	0.599984	1
MGP_C57BL6NJ_G0006612	4930456L15Rik	0.100187	0.0451472	0	0	0	0	0.0933498	0	0.0529938	0.0451034	0	0	-1.69881	0.581641	0.999965	1.87243	0.642696	1	0.00453995	0.998573	1	-1.67982	0.585256	1	-3.55325	0.36359	1
MGP_C57BL6NJ_G0004239	4930458D05Rik	0.0390146	0.237346	0.165461	0.283402	0.422097	0.232997	0.199937	0.194952	0.196049	0.254679	0.191208	0.157465	0.034875	0.957262	0.999965	-0.631222	0.226878	0.999796	0.409891	0.64367	0.986709	0.451436	0.576852	0.822162	1.0853	0.155752	0.999012
MGP_C57BL6NJ_G0006780	4930459L07Rik	0	0	0	0	0	0	0	0	0	0	0	0	NA	NA	NA	NA	NA	NA	NA	NA	NA	NA	NA	NA	NA	NA	NA
MGP_C57BL6NJ_G0015713	4930461C15Rik	0.22796	0.123271	0.142472	0.136368	0.143867	0.146611	0.127442	0	0.168811	0.0410503	0.017188	0.138008	-0.600943	0.73436	0.999965	-1.15473	0.327041	0.999796	-0.754698	0.61681	1	-1.35337	0.305095	1	-0.201741	0.83159	0.999012
MGP_C57BL6NJ_G0007586	4930461G14Rik	0.266362	0.0685891	0.0679483	0.0975555	0.137227	0.244728	0.21273	0	1.04663	0.0685224	0.286907	0.307157	-0.911036	0.532151	0.999965	0.471372	0.670041	0.999796	1.62635	0.321569	1	0.731866	0.59123	1	0.265028	0.842252	1
MGP_C57BL6NJ_G0005251	4930463O16Rik	0.0284295	0	0.0126915	0	0	0	0	0	0	0	0	0	NA	NA	NA	NA	NA	NA	-2.42133	0.54414	1	-2.5616	0.521065	1	-2.54637	0.52355	1
MGP_C57BL6NJ_G0005523	4930465M20Rik	0	0	0	0	0	0	0	0	0	0	0	0	NA	NA	NA	NA	NA	NA	NA	NA	NA	NA	NA	NA	NA	NA	NA
MGP_C57BL6NJ_G0004436	4930466I24Rik	0.0131097	0	0.0702293	0	0	0	0.0244301	0.0249554	0	0.0236075	0	0.0264557	-0.00488048	0.998542	0.999965	2.9519	0.456976	1	-0.74648	0.781977	1	-0.749876	0.762693	1	-3.68896	0.338881	1
MGP_C57BL6NJ_G0006842	4930467D21Rik	0.0305668	0	0.0181942	0	0.00918613	0.0655296	0.0759488	0.0193955	0.0215577	0	0.0307295	0	-1.87989	0.387921	0.999965	-1.24682	0.635162	0.999796	1.26729	0.52698	1	-0.630004	0.835673	1	0.626623	0.788897	1
MGP_C57BL6NJ_G0005232	4930467K11Rik	0	0	0.109655	0.349854	0.295274	0.11284	0.610314	0.116894	0.259852	0.258022	0.0926017	0.0413073	-1.32861	0.320607	0.999965	-0.944221	0.425255	0.999796	3.14431	0.104813	1	1.83255	0.426239	1	2.77233	0.131553	1
MGP_C57BL6NJ_G0002881	4930469G21Rik	0.125552	0.135785	0.269034	0.300425	0.0226389	0.161495	0	0.191198	1.80636	0.113045	0	0.253366	-2.44591	0.125628	0.999965	-0.418805	0.779325	0.999796	1.88862	0.177903	0.924197	-0.547763	0.701257	1	-0.12765	0.914565	0.999012
MGP_C57BL6NJ_G0015558	4930469K13Rik	0.0850441	0.153294	0.113896	0.0726775	0.575054	0	0.0396202	0.0809441	0	0	0.0641225	0.0858104	0.302528	0.915407	0.999965	-2.10678	0.288209	0.999796	-1.53114	0.49539	1	-1.23472	0.530654	1	0.881342	0.607975	1
MGP_C57BL6NJ_G0015639	4930470G03Rik	0.0121293	0	0.0758067	0.0207311	0.021871	0.0334324	0.0113015	0.0692672	0.0641578	0	0.0182908	0.0122386	-2.21995	0.262792	0.999965	-1.29285	0.490859	0.999796	0.707727	0.721832	1	-1.51384	0.552265	1	-0.211258	0.911819	1
MGP_C57BL6NJ_G0027360	4930470P17Rik	0.17021	0.42186	0.265948	0.127277	0	0.351867	1.18946	0.222756	0.337622	0.134098	0.625642	0.729911	-0.233745	0.792031	0.999965	1.63554	0.159341	0.999796	1.02081	0.263924	0.956139	0.796513	0.341229	0.665181	-0.838653	0.508554	0.999012
MGP_C57BL6NJ_G0003366	4930471C04Rik	0.274501	0.0927737	0.245085	0	0.123742	0	0.0319709	0.0653167	0.181496	0	0	0.0346218	-3.08692	0.232313	0.999965	-1.91927	0.621344	1	-1.15649	0.447538	1	-4.2285	0.0356976	1	-2.30378	0.215617	1
MGP_C57BL6NJ_G0006640	4930471C06Rik	0	0	0.0796988	0	0	0	0	0	0	0	0	0	NA	NA	NA	NA	NA	NA	-1.73773	0.6673	1	-1.87794	0.642262	1	-1.86377	0.64477	1
MGP_C57BL6NJ_G0005261	4930471D02Rik	0	0	0.025542	0	0	0	0	0	0	0	0	0	NA	NA	NA	NA	NA	NA	-1.73773	0.6673	1	-1.87794	0.642262	1	-1.86377	0.64477	1
MGP_C57BL6NJ_G0007159	4930471M09Rik	0.0569026	0.0205136	0.020322	0.0486281	0.0205209	0	0.0424154	0.0541593	0.0240789	0.0102468	0.0686464	0	-0.585485	0.74883	0.999965	0.216553	0.91761	0.999796	0.312267	0.848005	1	-0.272769	0.886348	1	-0.485186	0.786533	1
MGP_C57BL6NJ_G0015864	4930473A02Rik	0.69514	0.360713	0.357343	0.702068	0.512774	0.580617	0.765465	0.741825	1.15879	1.02419	0.667074	0.998969	0.0171964	0.973294	0.999965	0.581403	0.19004	0.999796	0.909633	0.155716	0.906201	0.936222	0.094374	0.374848	0.354086	0.543924	0.999012
MGP_C57BL6NJ_G0003005	4930473D10Rik	0	0	0	0	0	0	0	0	0	0.219497	0	0	2.74023	0.490249	0.999965	2.87386	0.469342	1	NA	NA	NA	2.81884	0.477871	1	NA	NA	NA
MGP_C57BL6NJ_G0015624	4930474H06Rik	0	0	0	0	0	0	0	0	0	0	0	0	NA	NA	NA	NA	NA	NA	NA	NA	NA	NA	NA	NA	NA	NA	NA
MGP_C57BL6NJ_G0021566	4930474N05Rik	0	0	0.0494862	0	0	0	0	0	0	0	0.0104476	0	NA	NA	NA	NA	NA	NA	-2.73398	0.49163	1	-1.91241	0.630476	1	-2.86005	0.471874	1
MGP_C57BL6NJ_G0006380	4930477E14Rik	0	0	0	0	0	0	0	0	0	0	0	0	NA	NA	NA	NA	NA	NA	NA	NA	NA	NA	NA	NA	NA	NA	NA
MGP_C57BL6NJ_G0005525	4930478K11Rik	1.07929	0.299298	0.148251	0.709495	0.187127	0.114418	0.0386781	0.118529	0.878289	0.186879	0.0625979	0.335081	-0.818706	0.565268	0.999965	-0.807016	0.484918	0.999796	-0.582813	0.66928	0.986709	-1.39267	0.239424	1	-0.584671	0.614183	0.999012
MGP_C57BL6NJ_G0006745	4930478P22Rik	0	0	0.0418474	0.0100136	0	0	0	0	0	0	0	0	NA	NA	NA	NA	NA	NA	-2.73398	0.49163	1	-2.87419	0.469688	1	-1.89828	0.633003	1
MGP_C57BL6NJ_G0007235	4930479D17Rik	2.16587	1.40978	1.18175	0.651249	1.59109	1.03182	1.19589	1.45065	1.86696	1.0834	1.02821	1.2141	-0.435692	0.420472	0.999965	0.0256136	0.961657	0.999796	-0.0825717	0.887192	0.992125	-0.510567	0.325115	0.651695	-0.533083	0.359782	0.999012
MGP_C57BL6NJ_G0036376	4930480E11Rik	0	0	0.106998	0	0	0	0	0	0	0	0	0	NA	NA	NA	NA	NA	NA	-3.31756	0.401296	1	-3.45776	0.381694	1	-3.44364	0.38364	1
MGP_C57BL6NJ_G0003989	4930480G23Rik	0	0	0	0	0	0	0	0	0	0	0	0.059127	1.88149	0.640089	0.999965	2.01549	0.616464	1	NA	NA	NA	1.9546	0.627165	1	NA	NA	NA
MGP_C57BL6NJ_G0015749	4930480K15Rik	0.0539889	0	0	0	0	0	0	0	0.242738	0	0	0.0272377	-3.18159	0.25676	0.999965	2.01549	0.616464	1	2.15308	0.459372	1	-1.00067	0.798038	1	-3.01149	0.447959	1
MGP_C57BL6NJ_G0005688	4930480K23Rik	1.25677	0.876223	0.804522	1.31044	0.505966	1.10386	0.59655	0.481483	1.83961	1.04618	0.661529	0.805521	-0.205782	0.708381	0.999965	-0.215417	0.618497	0.999796	-0.0251386	0.964135	0.997313	-0.219265	0.522497	0.789451	-0.00398276	0.992878	0.999744
MGP_C57BL6NJ_G0003571	4930481A15Rik	0.0397683	0.394257	0.532601	0.623066	0.76489	0.876916	0.457003	0.441595	0.448755	0.358067	0.779608	0.481519	0.272769	0.621258	0.999965	-0.474847	0.294748	0.999796	0.47028	0.585582	0.986709	0.747393	0.349563	0.672618	1.22856	0.118153	0.999012
MGP_C57BL6NJ_G0015904	4930481B07Rik	0.318716	0.179528	0.444628	0.442601	0.520817	0.732071	0.371206	0.398147	0.526826	0.591868	0.750965	0.984861	0.849592	0.13936	0.999965	0.457938	0.335191	0.999796	0.450725	0.56298	0.986709	1.30698	0.0327461	0.221195	0.850525	0.187085	0.999012
MGP_C57BL6NJ_G0015698	4930483J18Rik	0	0	0.112383	0	0	0	0.258018	0.0479211	0.0532635	0	0	0	-4.87617	0.0466382	0.999965	NA	NA	NA	1.66372	0.453796	1	-3.19529	0.419943	1	-3.18116	0.422	1
MGP_C57BL6NJ_G0002978	4930483K19Rik	0	0.0432494	0	0	0	0.022045	0	0	0.152298	0.0432074	0.0180911	0	-1.28353	0.669943	0.999965	1.42495	0.676588	1	1.78016	0.64608	1	0.508543	0.891116	1	-0.915598	0.820765	1
MGP_C57BL6NJ_G0002994	4930486F22Rik	0	0	0	0	0	0	0	0	0.0627558	0	0	0.0199519	-1.72119	0.666136	0.999965	NA	NA	NA	2.59559	0.515321	1	NA	NA	NA	NA	NA	NA
MGP_C57BL6NJ_G0002758	4930486I03Rik	0	0	0.100888	0	0	0	0	0	0	0	0	0	NA	NA	NA	NA	NA	NA	-2.32026	0.561674	1	-2.46046	0.538273	1	-2.44632	0.540609	1
MGP_C57BL6NJ_G0021036	4930486L24Rik	2.02366	0.921728	3.32219	4.79767	0.411982	0.159939	0.892092	2.02966	0.805688	2.95842	1.14847	2.87622	0.904975	0.106491	0.999965	0.385478	NA	1	-0.748148	0.229099	0.949919	0.159622	0.761387	0.910821	-0.223322	0.824253	0.999012
MGP_C57BL6NJ_G0006752	4930487D11Rik	0	0	0	0	0	0	0	0	0	0	0	0	NA	NA	NA	NA	NA	NA	NA	NA	NA	NA	NA	NA	NA	NA	NA
MGP_C57BL6NJ_G0005180	4930488B22Rik	0	0	0.061556	0	0	0	0	0	0	0	0	0	NA	NA	NA	NA	NA	NA	-2.73398	0.49163	1	-2.87419	0.469688	1	-2.86005	0.471874	1
MGP_C57BL6NJ_G0016012	4930500F04Rik	0	0	0.0706035	0	0	0	0.0245603	0.0250884	0.0278853	0	0.168934	0	1.14143	0.59565	0.999965	4.71401	0.180666	0.999796	0.122866	0.962065	1	1.26615	0.657614	1	-3.44364	0.38364	1
MGP_C57BL6NJ_G0004794	4930500F10Rik	0.703212	0.917883	0.541255	0.994684	0.612138	1.38131	0.542252	0.692389	2.46265	1.00432	0.493649	0.489344	-0.884294	0.221771	0.999965	-0.587585	0.291803	0.999796	0.756667	0.30004	0.973769	-0.116166	0.845867	0.944018	0.470362	0.392815	0.999012
MGP_C57BL6NJ_G0006976	4930500L23Rik	0	0.286476	0.07095	0.271641	0.3224	0.109517	0.111064	0.0756345	0	0.286198	0.239665	0.120272	1.7777	0.277239	0.999965	-0.111414	0.911194	0.999796	-0.931792	0.700885	1	0.855215	0.585904	1	0.971694	0.524394	1
MGP_C57BL6NJ_G0002895	4930500M09Rik	0.0569681	0.102686	0.101727	0.0324561	0.119843	0.157023	0	0.0361478	0.0602665	0.239368	0.100225	0.0766419	2.13426	0.166662	0.999965	0.434153	0.67838	0.999796	-1.46159	0.428162	1	0.674846	0.557299	1	0.241522	0.838165	1
MGP_C57BL6NJ_G0015585	4930502E09Rik	0	0	0	0	0.0354426	0	0	0	0	0.0353957	0	0	NA	NA	NA	-0.0126395	0.997529	1	NA	NA	NA	NA	NA	NA	NA	NA	NA
MGP_C57BL6NJ_G0036227	4930502E18Rik	0.415983	0.149963	0.482828	0.159972	0.825091	0.114659	0.445734	0.712671	0.176027	0.449453	0.282283	0.188879	-0.535392	0.512501	0.999965	-0.247707	0.784702	0.999796	0.352646	0.691409	0.987075	-0.178454	0.824312	0.935444	0.0742965	0.939559	0.999012
MGP_C57BL6NJ_G0028391	4930503B20Rik	0	0	0	0	0	0	0	0	0	0	0	0	NA	NA	NA	NA	NA	NA	NA	NA	NA	NA	NA	NA	NA	NA	NA
MGP_C57BL6NJ_G0024955	4930503L19Rik	3.31653	3.23425	3.81709	4.69425	2.74483	3.32092	3.23505	2.4538	6.71559	4.0593	3.00858	3.46407	-0.228654	0.5843	0.999965	-0.0283504	0.924515	0.999796	0.245968	0.55743	0.986709	0.0272436	0.904395	0.967246	0.0570856	0.847831	0.999012
MGP_C57BL6NJ_G0005206	4930503O07Rik	0	0	0	0	0	0	0	0	0	0	0	0	NA	NA	NA	NA	NA	NA	NA	NA	NA	NA	NA	NA	NA	NA	NA
MGP_C57BL6NJ_G0007139	4930504D19Rik	0	0	0	0	0	0	0	0	0	0	0	0	NA	NA	NA	NA	NA	NA	NA	NA	NA	NA	NA	NA	NA	NA	NA
MGP_C57BL6NJ_G0018746	4930504O13Rik	0	0	0.627501	0	0	0	0.201493	0	0	0	0	0	-2.94449	0.458921	0.999965	NA	NA	NA	-1.63864	0.605919	1	-4.57191	0.211274	1	-4.55754	0.245946	1
MGP_C57BL6NJ_G0018507	4930505A04Rik	0.179881	0.297219	0.695955	0.0512413	0.162177	0.275451	0.279342	0.570697	1.45894	0.296931	0.226048	0.363004	-1.37511	0.107157	0.999965	0.858951	0.357995	0.999796	0.958369	0.310305	0.973769	-0.407999	0.650799	1	-1.26419	0.231259	0.999012
MGP_C57BL6NJ_G0015675	4930505G20Rik	0	0	0	0	0	0	0	0	0	0	0	0	NA	NA	NA	NA	NA	NA	NA	NA	NA	NA	NA	NA	NA	NA	NA
MGP_C57BL6NJ_G0004561	4930505M18Rik	0	0	0	0	0	0.0211721	0	0	0	0	0	0	NA	NA	NA	NA	NA	NA	NA	NA	NA	NA	NA	NA	NA	NA	NA
MGP_C57BL6NJ_G0005970	4930505N22Rik	0.0628156	0.0566132	0.0560843	0.0268407	0.0283166	0.0865704	0.0877932	0.0597873	0.0996788	0.0565582	0	0.126763	-0.44998	0.815795	0.999965	0.347911	0.85455	0.999796	0.48558	0.791077	1	0.0459311	0.982011	1	-0.307083	0.860978	1
MGP_C57BL6NJ_G0004684	4930505O20Rik	0	0	0	0	0	0	0	0	0	0	0	0	NA	NA	NA	NA	NA	NA	NA	NA	NA	NA	NA	NA	NA	NA	NA
MGP_C57BL6NJ_G0015726	4930506C21Rik	0.418876	0.498861	0.400703	0.460242	0.364162	0.219917	0.348474	0.52683	1.36104	0.36368	0.203033	0.241515	-1.45947	0.035465	0.999965	-0.369426	0.53207	0.999796	0.747044	0.271281	0.958384	-0.702881	0.238749	0.571923	-0.331593	0.555715	0.999012
MGP_C57BL6NJ_G0017694	4930507D05Rik	1.03574	0.306295	0.144492	0.110641	0.204269	0.401462	0.437291	0.292661	0.667696	0.393425	0.610107	0.734816	0.321932	0.595636	0.999965	1.28187	0.0461218	0.999796	-0.0973287	0.908387	0.992536	0.234102	0.754139	0.907402	-1.04563	0.251583	0.999012
MGP_C57BL6NJ_G0003125	4930507D10Rik	0	0	0.0460067	0.0440355	0.0464569	0	0	0.0980885	0	0.139186	0.038852	0.103985	1.51118	0.481702	0.999965	1.63081	0.312776	0.999796	1.10031	0.779759	1	2.59701	0.245689	1	0.969957	0.772229	1
MGP_C57BL6NJ_G0007599	4930509E16Rik	0.0249206	0	0.0445002	0.106484	0.0674035	0.0457929	0.0232199	0.0711574	0.105454	0.0448761	0.0375798	0.0502902	-0.581953	0.738746	0.999965	-0.73237	0.597	0.999796	1.51366	0.51482	1	0.938084	0.679809	1	1.66714	0.37964	1
MGP_C57BL6NJ_G0005764	4930509G22Rik	0.197458	0.0111226	0.187317	0.0527327	0.0778854	0.124726	0.0229978	0.0469846	0.156668	0.166676	0.0930509	0.0996185	0.68315	0.544129	0.999965	0.496005	0.553298	0.999796	-0.823567	0.547561	0.986709	-0.131749	0.904386	1	-0.626322	0.590849	0.999012
MGP_C57BL6NJ_G0037481	4930509H03Rik	0.0488968	0	0.0436571	0	0	0	0	0	0.543143	0.0440259	0	0	-3.61349	0.179608	0.999965	1.87243	0.642696	1	2.52993	0.304561	1	-1.06398	0.754223	1	-2.93748	0.45956	1
MGP_C57BL6NJ_G0006542	4930509K18Rik	0	0	0	0.028027	0	0.0301322	0	0	0	0	0	0	NA	NA	NA	-2.86604	0.470679	1	NA	NA	NA	NA	NA	NA	2.79223	0.4822	1
MGP_C57BL6NJ_G0007579	4930510E17Rik	0	0	0	0	0	0	0	0	0	0	0	0	NA	NA	NA	NA	NA	NA	NA	NA	NA	NA	NA	NA	NA	NA	NA
MGP_C57BL6NJ_G0005463	4930511A02Rik	0.0613548	0	0.02739	0	0.0276581	0.0563714	0.0142919	0.0291984	0	0.0552429	0.0578262	0.0309538	1.71616	0.392386	0.999965	0.791661	0.61661	0.999796	-1.00999	0.720372	1	0.719895	0.692225	1	-0.0681349	0.97628	1
MGP_C57BL6NJ_G0007162	4930511E03Rik	0	0	0	0.0463489	0	0	0	0.0258104	0	0.0244164	0	0	-0.0877195	0.982485	0.999965	-0.924479	0.805598	0.999796	1.90766	0.636747	1	1.81713	0.652515	1	2.7379	0.491039	1
MGP_C57BL6NJ_G0015758	4930511M06Rik	0	0.0455813	0.0516063	0.0370464	0.084681	0.0464673	0.0201959	0.0275068	0.09172	0.0260212	0.0762664	0.0437407	0.089398	0.940193	0.999965	-0.187384	0.838449	0.999796	0.496626	0.757005	1	0.58949	0.675206	1	0.786857	0.555201	0.999012
MGP_C57BL6NJ_G0037604	4930511M18Rik	0	0	0	0	0	0	0	0	0	0	0	0	NA	NA	NA	NA	NA	NA	NA	NA	NA	NA	NA	NA	NA	NA	NA
MGP_C57BL6NJ_G0005552	4930511O05Rik	0	0	0	0	0	0	0	0	0	0	0	0	NA	NA	NA	NA	NA	NA	NA	NA	NA	NA	NA	NA	NA	NA	NA
MGP_C57BL6NJ_G0003248	4930512B01Rik	0.228814	0.363341	0.301577	0.465573	0.19647	0.410446	0.111675	0.311118	0.829925	0.284504	0.164308	0.197893	-0.943159	0.233263	0.999965	-0.730767	0.201689	0.999796	0.470076	0.556336	0.986709	-0.464754	0.44262	0.739899	0.265304	0.647682	0.999012
MGP_C57BL6NJ_G0004676	4930512H18Rik	0.0397594	0.0895838	0.0532482	0.203867	0	0	0.018523	0.0189213	0	0.0894968	0.239826	0.0601765	3.36007	0.0636225	0.999965	0.942195	0.589189	0.999796	-2.26764	0.325309	1	1.10584	0.394722	1	0.160102	0.938951	1
MGP_C57BL6NJ_G0006416	4930512P04Rik	0	0.126178	0	0.0598218	0.0631113	0	0.130447	0.0666262	0	0.252111	0.15834	0	1.05287	0.681819	0.999965	1.74864	0.454843	0.999796	0.642276	0.871083	1	1.70394	0.575022	1	-0.040253	0.991638	1
MGP_C57BL6NJ_G0006756	4930513D17Rik	0	0	0	0.0174206	0	0	0	0.0194021	0.0431303	0.0367084	0.01537	0	-0.237572	0.936883	0.999965	1.42486	0.678626	1	2.56164	0.521034	1	2.32781	0.560373	1	NA	NA	NA
MGP_C57BL6NJ_G0016116	4930513N10Rik	0.465818	0.300873	0.686237	0.6502	0.132991	0.299588	0.629342	0.67982	0.443509	0.650094	0.597079	0.470016	-0.0268991	0.948761	0.999965	0.668531	0.248873	0.999796	0.268328	0.600352	0.986709	0.247869	0.56818	0.817706	-0.421052	0.522183	0.999012
MGP_C57BL6NJ_G0036612	4930513O06Rik	0	0	0	0	0	0	0	0	0	0	0	0	NA	NA	NA	NA	NA	NA	NA	NA	NA	NA	NA	NA	NA	NA	NA
MGP_C57BL6NJ_G0006683	4930515B02Rik	0	0	0.089678	0.0858357	0	0	0	0	0	0	0	0	NA	NA	NA	-1.81288	0.653868	1	-1.73773	0.6673	1	-1.87794	0.642262	1	-0.0642218	0.987206	1
MGP_C57BL6NJ_G0004261	4930515G01Rik	0.33322	0.214513	0.531272	0.447488	0.257506	0.131209	0.443542	0.362463	0.276974	0.321456	0.50249	0.264175	0.0136531	0.985721	0.999965	0.388906	0.602443	0.999796	0.00241358	0.997739	0.99968	0.023243	0.975891	0.990829	-0.362927	0.664558	0.999012
MGP_C57BL6NJ_G0004832	4930515L19Rik	0	0	0	0	0	0	0	0	0	0	0	0	NA	NA	NA	NA	NA	NA	NA	NA	NA	NA	NA	NA	NA	NA	NA
MGP_C57BL6NJ_G0007663	4930516B21Rik	4.71906	2.6414	2.66107	4.26632	2.86626	3.42297	3.2399	2.67129	7.5147	3.89116	1.81652	3.30804	-0.567633	0.255109	0.999965	-0.227352	0.550656	0.999796	0.409439	0.411377	0.986709	-0.147725	0.711489	0.889938	0.0804766	0.83096	0.999012
MGP_C57BL6NJ_G0006137	4930517E11Rik	0	0	0	0	0	0	0	0	0.0431007	0	0	0.0411089	-0.0650959	0.986927	0.999965	2.01549	0.616464	1	2.00705	0.618535	1	1.9546	0.627165	1	NA	NA	NA
MGP_C57BL6NJ_G0005912	4930517L18Rik	0	0	0	0	0	0.0565761	0.11475	0	0	0	0	0	-1.94858	0.629833	0.999965	NA	NA	NA	1.86398	0.644812	1	NA	NA	NA	NA	NA	NA
MGP_C57BL6NJ_G0015672	4930517O19Rik	0.0570777	0.0514418	0.101922	0.0975555	0	0	0.0531824	0.162978	0.392485	0	0.129108	0.057592	-1.674	0.293633	0.999965	0.943561	0.714007	0.999796	1.51271	0.309811	1	-0.156267	0.934245	1	-1.09945	0.628406	1
MGP_C57BL6NJ_G0004194	4930518C09Rik	0	0	0.221756	0	0	0	0	0	0	0	0	0	NA	NA	NA	NA	NA	NA	-2.73398	0.49163	1	-2.87419	0.469688	1	-2.86005	0.471874	1
MGP_C57BL6NJ_G0027193	4930518I15Rik	0.289891	0.0602924	0.159278	0.266794	0.281464	0.10244	0.290885	0.0424485	1.74569	0.0602338	0	0.337504	-2.39044	0.0872641	0.999965	-0.725753	0.586901	0.999796	2.00967	0.0960856	0.831958	-0.366325	0.806523	1	0.364083	0.719198	0.999012
MGP_C57BL6NJ_G0005710	4930518I17Rik	0	0	0	0	0	0	0	0	0	0	0	0	NA	NA	NA	NA	NA	NA	NA	NA	NA	NA	NA	NA	NA	NA	NA
MGP_C57BL6NJ_G0002873	4930518J20Rik	0	0	0.340661	0	0.126735	0	0.056133	0	0.0424883	0	0	0.101312	0.0261579	0.99272	0.999965	-0.329896	0.916243	0.999796	-1.80366	0.47651	1	-1.76659	0.520512	1	-1.42221	0.633841	1
MGP_C57BL6NJ_G0005465	4930519A11Rik	0	0	0	0	0.0195751	0.239383	0	0.0413306	0	0.0390984	0	0.0876308	1.5979	0.604254	0.999965	-1.05522	0.609071	0.999796	1.90766	0.636747	1	3.50553	0.361528	1	4.54483	0.162926	1
MGP_C57BL6NJ_G0005556	4930519D14Rik	0	0	0.0466136	0	0	0	0.0486453	0	0	0.0235037	0	0	-0.986811	0.807171	0.999965	NA	NA	NA	0.0580039	0.988445	1	-0.916163	0.820713	1	-1.86377	0.64477	1
MGP_C57BL6NJ_G0007636	4930519F24Rik	0	0	0.0915366	0	0	0	0	0	0	0	0	0	NA	NA	NA	NA	NA	NA	-1.73773	0.6673	1	-1.87794	0.642262	1	-1.86377	0.64477	1
MGP_C57BL6NJ_G0030379	4930519G04Rik	0.014975	0	0.106962	0	0.0135011	0	0.0069765	0	0.015842	0.0202248	0	0	-0.160863	0.962517	0.999965	0.590536	0.880232	1	-2.44789	0.289081	1	-2.58941	0.283699	1	-3.17479	0.210911	1
MGP_C57BL6NJ_G0006713	4930519H02Rik	0	0	0.0724039	0.0462012	0	0	0.0251866	0.102913	0	0	0	0	-3.2876	0.406567	0.999965	-1.81288	0.653868	1	0.828987	0.808059	1	-2.46046	0.538273	1	-0.646765	0.870256	1
MGP_C57BL6NJ_G0006467	4930519L02Rik	0	0	0	0.112232	0	0	0.122367	0	0	0	0	0	-1.94858	0.629833	0.999965	-1.81288	0.653868	1	1.86398	0.644812	1	NA	NA	NA	1.74207	0.666559	1
MGP_C57BL6NJ_G0027145	4930519P11Rik	0.473938	0.106785	0	0.202511	0.106823	0.108861	0	0	0.250689	0	0.312677	0.179328	1.00447	0.704234	0.999965	0.24826	0.876906	0.999796	-1.24398	0.657419	1	-0.221616	0.915146	1	-0.458049	0.797676	1
MGP_C57BL6NJ_G0004323	4930520M14Rik	0	0	0.0756058	0	0.0381729	0	0	0.0805977	0.134374	0	0	0	-3.37244	0.394195	0.999965	NA	NA	NA	1.48465	0.670176	1	-1.87794	0.642262	1	-0.902001	0.823437	1
MGP_C57BL6NJ_G0002784	4930521E06Rik	0	0	0	0.028027	0	0.0602644	0	0	0.0693897	0	0	0	-2.09408	0.60334	0.999965	-2.46932	0.536382	1	2.00705	0.618535	1	NA	NA	NA	2.39468	0.548796	1
MGP_C57BL6NJ_G0028994	4930522H14Rik	0	0	0.605396	0	0.0555747	0.0566348	0	0	0	0	0	0	NA	NA	NA	-2.90137	0.465048	1	-5.19026	0.119398	1	-5.33064	0.089722	1	-2.431	0.331131	1
MGP_C57BL6NJ_G0030303	4930522L14Rik	0.57552	0.222297	0.568902	0.386439	0.611533	0.226618	0.383031	0.704281	0.50012	0.481175	0.402941	0.477008	-0.220028	0.724624	0.999965	0.155141	0.792942	0.999796	0.214306	0.772789	0.989525	-0.000119085	0.999855	0.999908	-0.152262	0.833102	0.999012
MGP_C57BL6NJ_G0004235	4930522N08Rik	0	0	0	0	0	0	0	0	0	0	0	0	NA	NA	NA	NA	NA	NA	NA	NA	NA	NA	NA	NA	NA	NA	NA
MGP_C57BL6NJ_G0004015	4930522O17Rik	0	0	0.355703	0	0.359184	0	0	0	0	0	0	0	NA	NA	NA	-3.46627	0.380267	0.999796	-3.31756	0.401296	1	-3.45776	0.381694	1	0.016509	0.996217	1
MGP_C57BL6NJ_G0017042	4930523C07Rik	0.215434	0.244014	0.304118	0.410508	0.286096	0.222009	0.485554	0.321426	0.163231	0.327658	0.357796	0.455313	0.23237	0.617877	0.999965	0.314613	0.367786	0.999796	0.343966	0.494577	0.986709	0.581602	0.0687553	0.321572	0.269779	0.484359	0.999012
MGP_C57BL6NJ_G0018518	4930524B15Rik	0.0296804	0.160498	0.423997	0.164869	0.0535184	0.0954438	0.359513	0.0847485	0	0.0534475	0.268545	0.0598956	-0.21615	0.878861	0.999965	0.30104	0.771802	0.999796	-0.467279	0.748516	0.988879	-0.671525	0.563209	1	-0.967783	0.389132	0.999012
MGP_C57BL6NJ_G0007045	4930524B17Rik	0	0	0	0	0	0	0	0	0	0	0	0	NA	NA	NA	NA	NA	NA	NA	NA	NA	NA	NA	NA	NA	NA	NA
MGP_C57BL6NJ_G0030212	4930524J08Rik	1.23053	0.709777	2.06549	1.76668	0.976289	1.62804	0.825518	0.843268	0.572781	0.709088	1.07626	1.73826	0.649284	0.365426	0.999965	-0.314359	0.581285	0.999796	-0.839457	0.278697	0.958955	-0.184767	0.785299	0.91966	0.129439	0.837877	0.999012
MGP_C57BL6NJ_G0004798	4930524O07Rik	0.0628822	0.0453385	0.044915	0.128972	0.147402	0	0.0351545	0.0239402	0.0798275	0.0339709	0.0474126	0.152277	0.754201	0.573585	0.999965	-0.245995	0.854749	0.999796	-0.157138	0.916258	1	0.604494	0.628519	1	0.857931	0.55227	0.999012
MGP_C57BL6NJ_G0007619	4930524O08Rik	0	0	0.0149295	0	0	0	0	0.0318304	0	0	0	0	-2.97164	0.454644	0.999965	NA	NA	NA	1.10031	0.779759	1	-1.87794	0.642262	1	-1.86377	0.64477	1
MGP_C57BL6NJ_G0003302	4930525G20Rik	0.308032	0.644788	0.656508	0.47553	0.322508	0.922074	0.731414	0.217522	1.21937	0.724681	0.839109	0.611589	0.0143669	0.980935	0.999965	0.341599	0.476779	0.999796	0.413408	0.537934	0.986709	0.439531	0.318106	0.646222	0.0983822	0.863622	0.999012
MGP_C57BL6NJ_G0005591	4930526F13Rik	0.241444	0.108802	0.323357	0.707434	0.0155486	0.174298	0.51421	0.164146	0.0182445	0.310561	0.338087	0.226218	0.324138	0.75507	0.999965	-0.0316336	0.975878	0.999796	0.0511113	0.965337	0.997313	0.386532	0.617216	0.843466	0.416196	0.72258	0.999012
MGP_C57BL6NJ_G0003579	4930526L06Rik	0.0871244	0	0	0	0.0523663	0	0	0	0	0.418376	0.087588	0	5.01639	0.0628153	0.999965	3.28555	0.145326	0.999796	-2.46977	0.53583	1	2.57073	0.269813	1	-0.719895	0.855166	1
MGP_C57BL6NJ_G0006111	4930527A07Rik	0	0	0	0	0	0	0	0	0	0	0	0	NA	NA	NA	NA	NA	NA	NA	NA	NA	NA	NA	NA	NA	NA	NA
MGP_C57BL6NJ_G0003127	4930527B05Rik	0	0	0	0	0	0	0.0459383	0	0	0.0443916	0	0	-0.147507	0.971163	0.999965	NA	NA	NA	NA	NA	NA	NA	NA	NA	NA	NA	NA
MGP_C57BL6NJ_G0003644	4930527E20Rik	0.676476	0	0.0754981	0	0	0.155383	0.0787888	0.160966	0	0	0.255028	0	0.104529	0.975362	0.999965	0.734306	0.847487	1	-1.62844	0.538696	1	-1.5176	0.581	1	-2.27106	0.430995	1
MGP_C57BL6NJ_G0005595	4930528D03Rik	0.0367332	0	0.0983905	0	0	0.0337496	0	0	0.21373	0	0	0.0370641	-2.54598	0.408726	0.999965	0.109951	0.977941	1	0.631317	0.809252	1	-1.90472	0.510838	1	-2.00423	0.489218	1
MGP_C57BL6NJ_G0007242	4930528G23Rik	0	0	0	0.0294422	0.0310612	0	0	0	0.0364467	0	0	0	-2.09408	0.60334	0.999965	-2.84531	0.474	1	2.00705	0.618535	1	NA	NA	NA	2.77847	0.484431	1
MGP_C57BL6NJ_G0006122	4930528P14Rik	0.116622	0	0.104125	0	0	0	0	0	0.123375	0.0525024	0	0	-1.13231	0.778742	0.999965	NA	NA	NA	-0.87467	0.812196	1	-1.99025	0.580245	1	-2.93748	0.45956	1
MGP_C57BL6NJ_G0006219	4930529I22Rik	0	0	0.0899825	0	0	0.0462982	0	0.0959236	0.106617	0.0907428	0	0	-1.15116	0.733252	0.999965	0.910645	0.821488	1	1.15288	0.754953	1	0.0111665	0.997771	1	-0.902001	0.823437	1
MGP_C57BL6NJ_G0005185	4930532G15Rik	0	0.086012	0.113611	0.0951506	0.0860424	0	0.0296408	0.0302781	0.168268	0.171857	0.0959432	0.0641968	0.563097	0.661108	0.999965	0.878215	0.488775	0.999796	0.165312	0.924957	1	0.733757	0.60027	1	-0.140589	0.940829	1
MGP_C57BL6NJ_G0005118	4930532M18Rik	0	0.0680655	0.0674296	0	0	0.0346942	0.0351843	0	0	0.0339997	0.199302	0.152406	3.28504	0.174123	0.999965	3.42166	0.106178	0.999796	-1.77926	0.654441	1	1.50323	0.436323	1	-1.90675	0.585641	1
MGP_C57BL6NJ_G0003726	4930533B01Rik	0	0	0	0	0	0	0	0.0549067	0	0	0.0869922	0	0.674925	0.864079	0.999965	2.63832	0.507752	1	1.90766	0.636747	1	2.57635	0.517787	1	NA	NA	NA
MGP_C57BL6NJ_G0007642	4930533D04Rik	0	0	0.0672585	0	0	0	0	0	0	0	0	0	NA	NA	NA	NA	NA	NA	-1.73773	0.6673	1	-1.87794	0.642262	1	-1.86377	0.64477	1
MGP_C57BL6NJ_G0017735	4930533K18Rik	0.0234813	0.0211628	0	0	0.0423405	0	0	0.0893971	0.0496817	0	0.0354094	0	-1.91992	0.536611	0.999965	-0.215014	0.95727	1	1.64501	0.576711	1	-0.294173	0.941546	1	-0.067795	0.985775	1
MGP_C57BL6NJ_G0005039	4930533P14Rik	0	0	0	0	0	0	0	0	0	0	0	0	NA	NA	NA	NA	NA	NA	NA	NA	NA	NA	NA	NA	NA	NA	NA
MGP_C57BL6NJ_G0003950	4930534D22Rik	0.076524	0.00985257	0.0195211	0.0373693	0.0887045	0	0.0916736	0.0416199	0.208169	0.049215	0.0329705	0.022061	-1.69557	0.155143	0.999965	-0.264556	0.858829	0.999796	1.68377	0.222795	1	-0.00342731	0.998237	1	0.264926	0.879853	1
MGP_C57BL6NJ_G0006334	4930535E02Rik	0	0	0.242747	0	0	0	0	0	0	0	0	0	NA	NA	NA	NA	NA	NA	-3.31756	0.401296	1	-3.45776	0.381694	1	-3.44364	0.38364	1
MGP_C57BL6NJ_G0004915	4930535G08Rik	0	0	0	0	0.125926	0	0	0	0	0	0	0	NA	NA	NA	-1.88043	0.641352	1	NA	NA	NA	NA	NA	NA	1.81697	0.652598	1
MGP_C57BL6NJ_G0029171	4930535I16Rik	0.0571876	0	0	0	0	0.0525427	0	0	0	0.0514908	0	0.115406	2.4254	0.543025	0.999965	1.59193	0.633679	1	NA	NA	NA	1.53753	0.690574	1	-0.0574887	0.988759	1
MGP_C57BL6NJ_G0004808	4930535L15Rik	0.221495	0.199625	0.59328	0.189287	0	0.152629	0.257974	0.0527043	0.527219	0	0.0417514	0	-3.98621	0.0733735	0.999965	-2.7038	0.330425	0.999796	-0.298822	0.83315	1	-4.26898	0.0343164	1	-1.56481	0.297831	1
MGP_C57BL6NJ_G0007502	4930535O05Rik	0	0	0	0	0	0	0	0	0	0	0	0	NA	NA	NA	NA	NA	NA	NA	NA	NA	NA	NA	NA	NA	NA	NA
MGP_C57BL6NJ_G0003036	4930538E20Rik	0.288159	0.0577125	0.228693	0	0.0288664	0.353005	0.0298326	0	1.8968	0.0864846	0	0.193837	-2.78269	0.12285	0.999965	-0.464291	0.816906	0.999796	1.72093	0.292337	0.970042	-1.05162	0.506851	1	-0.583806	0.727916	1
MGP_C57BL6NJ_G0029116	4930538K18Rik	0.613231	0.350031	0.62052	0.192155	0.294867	0.619765	0.190461	0.1751	0.691985	0.331286	0.231185	0.309378	-0.266914	0.755911	0.999965	-0.345251	0.620371	0.999796	-0.601685	0.475422	0.986709	-0.858528	0.18793	0.51208	-0.512832	0.466347	0.999012
MGP_C57BL6NJ_G0006451	4930539C22Rik	0	0	0	0	0	0	0	0	0	0	0	0	NA	NA	NA	NA	NA	NA	NA	NA	NA	NA	NA	NA	NA	NA	NA
MGP_C57BL6NJ_G0023857	4930539E08Rik	2.08451	1.6776	1.49688	1.77595	0.0862088	2.02063	1.24138	1.79593	1.5106	1.26272	1.5669	1.20923	-0.16636	0.598889	0.999965	0.0573598	0.940887	0.999796	-0.213542	0.517737	0.986709	-0.372887	0.130962	0.435374	-0.434198	0.577859	0.999012
MGP_C57BL6NJ_G0003953	4930539J05Rik	0.373674	0.384888	0.28597	0.395369	0.513366	0.441415	0.281854	0.304851	2.18361	0.4486	0.26833	0.448858	-1.23789	0.140487	0.999965	-0.215318	0.677292	0.999796	1.38676	0.111688	0.859814	0.159867	0.799606	0.925986	0.375075	0.499937	0.999012
MGP_C57BL6NJ_G0006246	4930539M17Rik	0.10525	0	0	0	0.0948908	0.193402	0	0	0.0742289	0.18953	0.264524	0.0353993	2.77867	0.199199	0.999965	0.780363	0.609891	0.999796	-0.530969	0.892752	1	2.25841	0.280822	1	1.47738	0.591502	1
MGP_C57BL6NJ_G0007194	4930540M05Rik	0.0861133	0	0.205028	0.196243	0.0517586	0.131865	0.0802366	0	0.0607327	0.0646125	0.162322	0.144815	1.406	0.308319	0.999965	-0.0275644	0.97538	0.999796	-1.06021	0.584822	1	0.357727	0.788706	1	0.386954	0.779278	0.999012
MGP_C57BL6NJ_G0004765	4930542C12Rik	0	0	0.132169	0	0.0444874	0	0.0459765	0.0234825	0	0	0	0	-2.53977	0.525232	0.999965	-1.88043	0.641352	1	-0.923766	0.781672	1	-3.45776	0.381694	1	-1.56936	0.683298	1
MGP_C57BL6NJ_G0018996	4930544D05Rik	0	0	1.3818	0.058782	0.186043	0	0	0.0654681	0	0	0.103725	0	0.674925	0.864079	0.999965	-1.19249	0.641673	0.999796	-4.37989	0.0841258	1	-3.69002	0.120109	1	-2.4928	0.275183	0.999012
MGP_C57BL6NJ_G0031271	4930544G11Rik	0.0422196	0	1.09317	0	0.114193	0	0.0393384	0	0	0.0380139	0.0954996	0	1.75674	0.559345	0.999965	0.249644	0.920901	0.999796	-4.83042	0.0246867	0.592064	-3.05771	0.0831218	1	-3.30989	0.131113	0.999012
MGP_C57BL6NJ_G0005503	4930544I03Rik	0.189047	0.276868	0.126592	0	0.639153	0	0.0880728	0.2699	0	0.0425537	0.0712699	0.0476876	-1.14784	0.5024	0.999965	-1.97099	0.30171	0.999796	-0.714178	0.62869	1	-1.85962	0.126421	1	0.114871	0.949363	0.999012
MGP_C57BL6NJ_G0005637	4930544M13Rik	0	0	0	0	0	0	0	0	0	0	0.0121624	0	NA	NA	NA	NA	NA	NA	NA	NA	NA	NA	NA	NA	NA	NA	NA
MGP_C57BL6NJ_G0003756	4930545L23Rik	0	0.0534567	0.0635488	0.0405507	0.085561	0.0108991	0.0221062	0	0.0627475	0	0.0357774	0.0478782	-0.00631301	0.997713	0.999965	-0.709287	0.653448	0.999796	-0.493065	0.826847	1	-0.487903	0.811398	1	0.224396	0.892879	1
MGP_C57BL6NJ_G0024950	4930546C10Rik	0	0	0	0	0	0.150246	0.304737	0	0.172996	0	0.0616494	0.247503	-0.642428	0.79853	0.999965	1.03116	0.733019	0.999796	3.49675	0.376187	1	2.87639	0.468648	1	1.84202	0.64795	1
MGP_C57BL6NJ_G0015842	4930547E08Rik	0	0.19778	0.195932	0.234422	0	0.201624	0.204472	0	0.116077	0.0987939	0.082731	0.166069	0.112505	0.955131	0.999965	-0.33828	0.835376	0.999796	-0.312761	0.897451	1	-0.190453	0.919865	1	0.14419	0.944697	1
MGP_C57BL6NJ_G0005228	4930547M16Rik	0.284437	0.189477	0.0772912	0.0845481	0.178395	0.159073	0.311117	0.0706237	0.300905	0.0890792	0.242436	0.137261	-0.53012	0.550688	0.999965	0.165289	0.828023	0.999796	0.29875	0.753006	0.989525	-0.218917	0.80043	0.926019	-0.377909	0.652857	0.999012
MGP_C57BL6NJ_G0005724	4930548G14Rik	0	0.0451472	0	0	0	0	0	0	0	0	0	0	NA	NA	NA	NA	NA	NA	-1.75087	0.664842	1	-1.89103	0.639843	1	-1.87737	0.642256	1
MGP_C57BL6NJ_G0029856	4930548H24Rik	0	0	0.0387283	0	0	0	0.0404163	0	0.022944	0	0	0.0218837	-1.56796	0.608596	0.999965	2.01549	0.616464	1	0.6927	0.825184	1	-0.847616	0.828705	1	-2.86005	0.471874	1
MGP_C57BL6NJ_G0006533	4930548K13Rik	0	0	0	0	0	0	0	0	0	0	0	0	NA	NA	NA	NA	NA	NA	NA	NA	NA	NA	NA	NA	NA	NA	NA
MGP_C57BL6NJ_G0029394	4930549C01Rik	0	0	0	0	0	0	0	0	0	0	0	0	NA	NA	NA	NA	NA	NA	NA	NA	NA	NA	NA	NA	NA	NA	NA
MGP_C57BL6NJ_G0035302	4930550C14Rik	0.215945	0.0864987	0.921175	0.328077	0.237956	0.57317	0.402415	0.525253	0.558427	0.172829	0.434187	0.2421	-0.793623	0.299723	0.999965	-0.412039	0.576194	0.999796	0.27216	0.781212	0.989525	-0.518831	0.606521	0.838493	-0.100919	0.919032	0.999012
MGP_C57BL6NJ_G0005593	4930550C17Rik	0	0	0	0	0	0	0	0	0	0	0	0	NA	NA	NA	NA	NA	NA	NA	NA	NA	NA	NA	NA	NA	NA	NA
MGP_C57BL6NJ_G0036251	4930550L24Rik	0	0	0.062945	0	0.0794513	0	0	0	0	0.0317384	0.504984	0.071135	6.00554	0.0030211	0.999965	2.9541	0.0854952	0.999796	-2.73398	0.49163	1	3.26512	0.0646505	1	0.337324	0.927949	1
MGP_C57BL6NJ_G0006599	4930551L18Rik	0	0	0	0	0	0	0	0	0.179422	0	0.191818	0	0.132559	0.969505	0.999965	3.21787	0.416237	1	3.01252	0.44785	1	3.15582	0.425293	1	NA	NA	NA
MGP_C57BL6NJ_G0003604	4930551O13Rik	0	0.0502342	0.19906	0	0	0	0.207736	0	0.560167	0	0	0.05624	-3.82936	0.0740668	0.999965	2.01549	0.616464	1	1.59524	0.399685	1	-2.19256	0.429306	1	-4.18314	0.221061	1
MGP_C57BL6NJ_G0015939	4930552N02Rik	0	0	0	0	0	0	0	0	0	0	0	0	NA	NA	NA	NA	NA	NA	NA	NA	NA	NA	NA	NA	NA	NA	NA
MGP_C57BL6NJ_G0028858	4930553M12Rik	0	0	0.106425	0	0	0	0	0	0	0	0	0	NA	NA	NA	NA	NA	NA	-1.73773	0.6673	1	-1.87794	0.642262	1	-1.86377	0.64477	1
MGP_C57BL6NJ_G0007140	4930553P18Rik	0.178905	0.419224	0.271547	0.366936	0.500021	0.37806	0.516758	0.476785	0.151411	0.225517	0.499104	0.10831	-0.451083	0.60341	0.999965	-0.560168	0.425182	0.999796	0.396997	0.641385	0.986709	-0.048174	0.954436	0.984425	0.51784	0.423443	0.999012
MGP_C57BL6NJ_G0007616	4930554C24Rik	0	0	0	0.0935957	0	0	0	0	0	0	0	0	NA	NA	NA	-2.80877	0.479886	1	NA	NA	NA	NA	NA	NA	2.7379	0.491039	1
MGP_C57BL6NJ_G0007321	4930554H23Rik	0	0	0.0625488	0	0	0.0643658	0	0	0.024704	0	0	0.0117812	-1.13231	0.778742	0.999965	-2.5451	0.47108	0.999796	-1.37875	0.72379	1	-2.49616	0.516892	1	0.043623	0.989987	1
MGP_C57BL6NJ_G0006498	4930555A03Rik	0	0	0.191928	0.0262436	0.0830601	0	0	0	0	0.0553	0.0463088	0	3.62258	0.319737	0.999965	-0.0850901	0.965562	0.999796	-4.53835	0.235641	1	-0.904848	0.706843	1	-0.810081	0.750834	1
MGP_C57BL6NJ_G0015813	4930555B11Rik	0	0	0.0172863	0	0	0.0177884	0	0	0.0819278	0	0	0	-3.10007	0.434725	0.999965	NA	NA	NA	2.05073	0.605378	1	NA	NA	NA	-0.0574887	0.988759	1
MGP_C57BL6NJ_G0007706	4930555B12Rik	0	0	0	0	0	0	0	0	0	0	0	0	NA	NA	NA	NA	NA	NA	NA	NA	NA	NA	NA	NA	NA	NA	NA
MGP_C57BL6NJ_G0006243	4930555M17Rik	0	0	0.13184	0	0	0	0	0	0	0	0	0	NA	NA	NA	NA	NA	NA	-1.73773	0.6673	1	-1.87794	0.642262	1	-1.86377	0.64477	1
MGP_C57BL6NJ_G0005319	4930555O08Rik	0	0	0	0	0	0	0	0	0	0	0	0	NA	NA	NA	NA	NA	NA	NA	NA	NA	NA	NA	NA	NA	NA	NA
MGP_C57BL6NJ_G0006537	4930556G01Rik	0	0	0	0	0	0.0313444	0	0	0	0	0	0	NA	NA	NA	NA	NA	NA	NA	NA	NA	NA	NA	NA	NA	NA	NA
MGP_C57BL6NJ_G0004980	4930556G22Rik	0	0	0	0	0	0	0	0	0	0	0	0	NA	NA	NA	NA	NA	NA	NA	NA	NA	NA	NA	NA	NA	NA	NA
MGP_C57BL6NJ_G0002769	4930556I23Rik	0.106001	0.238837	0.378569	0.362349	0	0.389567	0.197535	0	7.12081	0.429489	0.119886	0.213913	-3.2498	NA	1	0.0167831	0.99031	0.999796	3.30952	NA	1	0.0738671	0.95457	1	0.0557023	0.970691	1
MGP_C57BL6NJ_G0018362	4930556J24Rik	0	0.021926	0.0651635	0	0.0438675	0.0447044	0	0.0463106	0	0	0	0	-1.97394	0.625186	0.999965	-2.90137	0.465048	1	-0.898216	0.812307	1	-2.8777	0.469126	1	0.0175138	0.994588	1
MGP_C57BL6NJ_G0006173	4930556L07Rik	0	0	0.142281	0.0340462	0.0179592	0	0.0371206	0.0379188	0	0	0.0450579	0	-0.712234	0.829754	0.999965	-0.16741	0.95708	1	-0.916529	0.761909	1	-1.62802	0.631523	1	-1.44903	0.623732	1
MGP_C57BL6NJ_G0036059	4930557A04Rik	0	0	0.383361	0	0.193557	0	0	0	0	0	0	0	NA	NA	NA	-2.88108	0.468278	1	-3.73187	0.343708	1	-3.87208	0.325885	1	-0.983159	0.777338	1
MGP_C57BL6NJ_G0005544	4930557F10Rik	0	0.16984	0.378569	0	0	0	0	0	0	0	0	0	NA	NA	NA	NA	NA	NA	-4.4367	0.175003	1	-4.57731	0.128363	1	-4.56317	0.143716	1
MGP_C57BL6NJ_G0004172	4930557J02Rik	0	0.0995339	0	0	0	0	0	0	0.0584164	0	0	0	-2.09408	0.60334	0.999965	NA	NA	NA	-0.80926	0.836599	1	-2.88821	0.46745	1	-2.87461	0.469544	1
MGP_C57BL6NJ_G0007709	4930558G05Rik	0	0	0	0	0	0	0	0	0	0	0	0	NA	NA	NA	NA	NA	NA	NA	NA	NA	NA	NA	NA	NA	NA	NA
MGP_C57BL6NJ_G0004951	4930558J18Rik	0	0.0260719	0.0516566	0.0494434	0.0260811	0	0	0.0275336	0	0	0	0.0291889	0.0550504	0.988974	0.999965	-1.41265	0.611679	0.999796	-1.48304	0.663067	1	-1.45057	0.640099	1	-0.0435094	0.984901	1
MGP_C57BL6NJ_G0015644	4930558J22Rik	0	0	0	0.0923183	0	0	0	0	0.0571407	0	0	0	-2.09408	0.60334	0.999965	-2.80877	0.479886	1	2.00705	0.618535	1	NA	NA	NA	2.7379	0.491039	1
MGP_C57BL6NJ_G0017059	4930558K02Rik	0.0254331	0.114609	0.340615	0.152143	0	0.0467346	0.0236974	0.411518	0.591923	0.0686986	0.0767052	0.0769867	-2.19667	0.0843434	0.999965	0.15921	0.918891	0.999796	1.07985	0.433172	0.986709	-1.11135	0.427653	1	-1.27037	0.447987	1
MGP_C57BL6NJ_G0006912	4930562A09Rik	0	0	0.0722067	0	0	0	0	0	0	0	0.0609775	0	1.51598	0.708652	0.999965	1.65278	0.683708	1	-1.73773	0.6673	1	-0.214966	0.957343	1	-1.86377	0.64477	1
MGP_C57BL6NJ_G0022889	4930562C15Rik	0.143412	0.021542	0.213407	0.0510659	0.0592614	0.0164705	0.0111354	0.0170623	0.379289	0.0269013	0.0675823	0.0301468	-1.68591	0.184687	0.999965	-0.00823166	0.99321	0.999796	0.0818921	0.948953	0.996668	-1.58543	0.11205	0.403432	-1.57136	0.126252	0.999012
MGP_C57BL6NJ_G0004767	4930562D21Rik	0	0	0.0302855	0	0	0	0	0	0	0	0	0	NA	NA	NA	NA	NA	NA	-1.73773	0.6673	1	-1.87794	0.642262	1	-1.86377	0.64477	1
MGP_C57BL6NJ_G0005126	4930562F07Rik	0	0.0596427	0.147714	0	0	0	0.0308304	0	0	0	0	0.10016	1.5119	0.704385	0.999965	2.60765	0.51287	1	-2.5828	0.450901	1	-1.07917	0.709268	1	-3.67013	0.334642	1
MGP_C57BL6NJ_G0005124	4930562F17Rik	0	0	0	0	0	0	0	0	0	0	0	0	NA	NA	NA	NA	NA	NA	NA	NA	NA	NA	NA	NA	NA	NA	NA
MGP_C57BL6NJ_G0023472	4930563D23Rik	0	0.0199699	0.652852	0	0.139839	0.0203581	0.0206457	0.0421792	0	0	0.133654	0	1.09307	0.658041	0.999965	-0.240284	0.915996	0.999796	-3.40663	0.0630349	0.754784	-2.32213	0.51893	1	-2.06572	0.284782	0.999012
MGP_C57BL6NJ_G0005897	4930563E18Rik	0.0764466	0.0516737	0.0341273	0.0816627	0.223998	0.052678	0.213689	0.0545708	0.0404364	0.0344156	0.04323	0.0964193	-0.842621	0.556321	0.999965	-1.05212	0.369011	0.999796	0.931772	0.546536	1	0.0997532	0.947438	1	1.15351	0.361908	1
MGP_C57BL6NJ_G0015575	4930563E22Rik	0.573361	0.38756	0.407936	0.742635	0.73501	0.724337	0.358937	0.400762	0.938269	0.48398	0.648463	0.623725	0.0586218	0.910613	0.999965	-0.322219	0.308365	0.999796	0.298315	0.602649	0.986709	0.367213	0.364004	0.684009	0.692491	0.0619818	0.919318
MGP_C57BL6NJ_G0004304	4930563F08Rik	0	0	0	0	0	0	0	0	0	0	0	0	NA	NA	NA	NA	NA	NA	NA	NA	NA	NA	NA	NA	NA	NA	NA
MGP_C57BL6NJ_G0004381	4930563H07Rik	0	0	0	0	0	0.0868461	0	0	0	0.0425537	0.14254	0	2.87149	0.469075	0.999965	1.11486	0.708314	0.999796	NA	NA	NA	2.94729	0.457421	1	1.84202	0.64795	1
MGP_C57BL6NJ_G0021832	4930563I02Rik	0	0	0	0	0	0	0	0	0	0	0	0	NA	NA	NA	NA	NA	NA	NA	NA	NA	NA	NA	NA	NA	NA	NA
MGP_C57BL6NJ_G0035337	4930563M21Rik	0.153387	0	0.13695	0	0.0345726	0.140928	0.0714596	0	0	0.0690536	0	0.0773846	1.01159	0.766366	0.999965	-0.280288	0.902949	0.999796	-2.01182	0.518838	1	-0.998383	0.668805	1	-0.721191	0.751866	1
MGP_C57BL6NJ_G0028132	4930564D02Rik	0	0	0.0359564	0	0	0.111003	0	0	0	0	0	0	NA	NA	NA	-2.50525	0.530251	1	NA	NA	NA	NA	NA	NA	1.46706	0.713248	1
MGP_C57BL6NJ_G0006359	4930565D16Rik	0	0	0.0476616	0	0	0	0	0	0	0	0	0	NA	NA	NA	NA	NA	NA	-1.73773	0.6673	1	-1.87794	0.642262	1	-1.86377	0.64477	1
MGP_C57BL6NJ_G0003451	4930565N06Rik	0.0370388	0.0333815	0.176372	0.126611	0.0445245	0.0113435	0	0.0352531	0.378771	0.0555818	0.0744717	0.074745	-0.997438	0.498365	0.999965	0.167147	0.884267	0.999796	0.719054	0.655745	0.986709	-0.267712	0.824031	1	-0.433205	0.748958	0.999012
MGP_C57BL6NJ_G0004167	4930566F21Rik	0	0	0	0	0	0	0	0	0	0	0	0	NA	NA	NA	NA	NA	NA	NA	NA	NA	NA	NA	NA	NA	NA	NA
MGP_C57BL6NJ_G0004909	4930568A12Rik	0	0	0.0830066	0.0993126	0.125728	0	0	0.0221218	0	0	0.0700979	0.0234517	1.94743	0.586126	0.999965	-1.23525	0.53773	0.999796	-1.77221	0.655749	1	0.181325	0.953409	1	1.43415	0.584208	1
MGP_C57BL6NJ_G0026071	4930568D16Rik	0	0	0.0647918	0.0206719	0	0	0	0	0	0	0	0	NA	NA	NA	NA	NA	NA	-2.32026	0.561674	1	-2.46046	0.538273	1	-1.48454	0.710395	1
MGP_C57BL6NJ_G0005140	4930568G15Rik	0	0.0222235	0.0146773	0.0280969	0.0963361	0.105726	0.0536095	0.0234695	0.0173907	0	0.0123948	0.016587	-1.71168	0.36055	0.999965	-2.9934	0.0241827	0.999796	1.34388	0.49613	1	-0.354658	0.890833	1	2.62619	0.0610585	0.914866
MGP_C57BL6NJ_G0016181	4930570D08Rik	0	0	2.02805	0	0.273053	0	0	0	0	0	0	0	NA	NA	NA	-1.88043	0.641352	1	-4.63786	0.215243	1	-4.77829	0.172201	1	-2.89105	0.366895	1
MGP_C57BL6NJ_G0006506	4930570G19Rik	4.37103	1.78716	2.25909	4.17882	2.05051	2.42266	1.82776	2.07001	7.91738	2.80292	1.5648	3.21996	-0.629995	0.248822	0.999965	-0.186894	0.632861	0.999796	0.474257	0.40019	0.986709	-0.144617	0.695667	0.881379	0.043533	0.919754	0.999012
MGP_C57BL6NJ_G0002939	4930570N18Rik	0	0	0	0.152798	0.0806	0	0	0.170178	0	0	0	0	-1.97394	0.625186	0.999965	-2.41903	0.54502	1	1.90766	0.636747	1	NA	NA	NA	2.35082	0.556404	1
MGP_C57BL6NJ_G0007411	4930571K23Rik	0	0	2.85553	0.0942478	0.609011	0.0759953	0.0513792	0.026242	0	0.0248247	0.332615	0	2.19916	0.251645	0.999965	-1.10241	0.437925	0.999796	-5.19688	NA	1	-2.99079	NA	1	-1.86769	NA	1
MGP_C57BL6NJ_G0006952	4930572K03Rik	0	0	0.169871	0.298086	0	0	0	0	0.0670915	0.057102	0	0.0639911	0.873086	0.795336	0.999965	-1.31256	0.602846	0.999796	-1.37875	0.72379	1	-0.499536	0.86475	1	0.807795	0.803726	1
MGP_C57BL6NJ_G0006991	4930573C15Rik	0	0	0.136421	0.0652881	0	0	0	0	0	0	0.0576029	0	1.51598	0.708652	0.999965	-0.147466	0.970731	1	-2.73398	0.49163	1	-1.21122	0.759202	1	-1.0605	0.78765	1
MGP_C57BL6NJ_G0006957	4930573I07Rik	0	0	0	0	0.127729	0	0	0	0	0	0	0	NA	NA	NA	-1.88043	0.641352	1	NA	NA	NA	NA	NA	NA	1.81697	0.652598	1
MGP_C57BL6NJ_G0006595	4930577H14Rik	0	0	0	0	0	0	0	0	0	0	0	0	NA	NA	NA	NA	NA	NA	NA	NA	NA	NA	NA	NA	NA	NA	NA
MGP_C57BL6NJ_G0036091	4930578C19Rik	0.279924	0.366958	0.416545	0.333456	0.489451	0.553343	0.640196	0.185693	0.215368	0.168026	0.67795	0.291005	0.130317	0.858099	0.999965	-0.266316	0.649644	0.999796	-0.0352615	0.958181	0.996969	0.105949	0.860047	0.949341	0.374156	0.406174	0.999012
MGP_C57BL6NJ_G0028590	4930578G10Rik	0.0754266	0.135958	0.269376	0.128917	0.170008	0.0693003	0.0702792	0.215371	0.279278	0.101869	0.227484	0.190266	-0.106621	0.933941	0.999965	0.504714	0.656206	0.999796	0.21736	0.88047	1	0.11493	0.929244	1	-0.385241	0.767131	1
MGP_C57BL6NJ_G0021871	4930578I06Rik	0.0574644	0	1.28266	0.171879	0.155426	0	0.0535428	0	0	0.10348	0	0	0.939141	0.811289	0.999965	-1.65906	0.475059	0.999796	-4.62571	0.0347815	0.645706	-3.69207	0.0693294	1	-2.03027	0.279449	0.999012
MGP_C57BL6NJ_G0005748	4930578M01Rik	0.392684	0.560358	0.759643	0.866921	0.826083	1.0523	0.762262	0.373753	1.38473	0.500886	0.29608	0.429241	-1.03377	0.184351	0.999965	-1.16756	0.0346893	0.999796	0.540312	0.501027	0.986709	-0.482987	0.514962	0.786553	0.681036	0.245289	0.999012
MGP_C57BL6NJ_G0007229	4930579D09Rik	0	0	0.113006	0	0	0	0	0	0	0	0	0	NA	NA	NA	NA	NA	NA	-1.73773	0.6673	1	-1.87794	0.642262	1	-1.86377	0.64477	1
MGP_C57BL6NJ_G0028339	4930579F01Rik	0	0	0.43048	0	0	0	0	0	0	0.0255363	0.0213844	0.0286171	3.30404	0.324033	0.999965	3.43814	0.223325	0.999796	-5.81811	0.0503172	1	-2.51005	0.197355	1	-5.94404	0.0624713	1
MGP_C57BL6NJ_G0003353	4930579G18Rik	3.46476	2.7634	1.94369	2.30586	2.15622	2.5354	1.45702	1.69263	9.79591	2.07054	1.75701	1.70158	-1.21564	0.0750205	0.999965	-0.336687	0.293818	0.999796	0.645436	0.353046	0.976554	-0.556384	0.146487	0.455296	-0.21816	0.562491	0.999012
MGP_C57BL6NJ_G0027734	4930579G24Rik	0.740827	0.909179	1.154	0.848624	1.66268	0.753066	1.26305	1.48524	0.883769	1.70305	1.14092	1.00197	0.0841939	0.849231	0.999965	0.241696	0.592342	0.999796	0.370836	0.438751	0.986709	0.460904	0.256047	0.590307	0.222577	0.643915	0.999012
MGP_C57BL6NJ_G0002951	4930579H20Rik	0	0	0	0	0	0	0	0	0	0	0	0	NA	NA	NA	NA	NA	NA	NA	NA	NA	NA	NA	NA	NA	NA	NA
MGP_C57BL6NJ_G0016148	4930579K19Rik	0.512937	0.651408	0.707773	0.816922	0.441432	1.00681	0.391035	0.310678	1.03594	0.503826	0.263693	0.705762	-0.232813	0.761945	0.999965	-0.628938	0.30112	0.999796	-0.125321	0.866498	0.992116	-0.350464	0.581651	0.825396	0.277355	0.623108	0.999012
MGP_C57BL6NJ_G0004671	4930579M01Rik	0.0318118	0	0.0284028	0	0	0	0	0	0.0673072	0	0	0	-2.09408	0.60334	0.999965	NA	NA	NA	0.128233	0.974334	1	-1.95083	0.628842	1	-1.93588	0.631477	1
MGP_C57BL6NJ_G0007489	4930579O11Rik	0	0	0	0	0	0	0	0	0	0	0	0	NA	NA	NA	NA	NA	NA	NA	NA	NA	NA	NA	NA	NA	NA	NA
MGP_C57BL6NJ_G0006721	4930580E04Rik	0	0.0387677	0	0.0367601	0	0.158085	0	0.0409413	0.182022	0	0.032433	0	-2.43467	0.473746	0.999965	-2.25872	0.460683	0.999796	2.3522	0.522704	1	-0.0719809	0.985926	1	2.18389	0.517181	1
MGP_C57BL6NJ_G0016126	4930581F22Rik	0.454379	0.772667	0.436306	0.871857	1.39902	0.827069	0.67899	1.12606	1.17904	0.563499	0.730444	0.700686	-0.575209	0.154955	0.999965	-0.630258	0.0735653	0.999796	0.835911	0.0766963	0.790533	0.266523	0.506651	0.781807	0.900391	0.0352364	0.78584
MGP_C57BL6NJ_G0024380	4930583I09Rik	0	0	0	0	0	0	0	0	0	0	0	0	NA	NA	NA	NA	NA	NA	NA	NA	NA	NA	NA	NA	NA	NA	NA
MGP_C57BL6NJ_G0016081	4930583K01Rik	0.128348	0.115675	0.057297	0.054842	0	0.0589614	0	0	0.0678894	0	0.0483865	0.064752	0.765312	0.822641	0.999965	-0.0122947	0.995765	0.999796	-2.19988	0.382774	1	-1.41214	0.461458	1	-1.39734	0.436762	1
MGP_C57BL6NJ_G0006138	4930583P06Rik	0	0.0378891	0.0375352	0	0	0	0	0	0	0	0	0	NA	NA	NA	NA	NA	NA	-1.74431	0.666068	1	-1.88449	0.64105	1	-1.87058	0.64351	1
MGP_C57BL6NJ_G0006730	4930584F24Rik	0	0	0.215071	0	0.0310252	0	0	0	0	0	0.0778391	0	3.08085	0.436371	0.999965	1.35299	0.703437	0.999796	-4.53835	0.235641	1	-1.44335	0.618343	1	-2.7915	0.389821	1
MGP_C57BL6NJ_G0015642	4930586N03Rik	0	0	0.0601585	0	0	0	0	0.0641305	0	0	0	0	-1.97394	0.625186	0.999965	NA	NA	NA	0.101684	0.979725	1	-1.87794	0.642262	1	-1.86377	0.64477	1
MGP_C57BL6NJ_G0004962	4930587A21Rik	0	0	0	0	0	0	0	0	0	0	0	0	NA	NA	NA	NA	NA	NA	NA	NA	NA	NA	NA	NA	NA	NA	NA
MGP_C57BL6NJ_G0003438	4930588K23Rik	0	0	0	0	0	0	0.0281761	0.014391	0.0319907	0	0	0	-3.33561	0.338418	0.999965	NA	NA	NA	3.25351	0.39667	1	NA	NA	NA	NA	NA	NA
MGP_C57BL6NJ_G0006346	4930589L23Rik	0	0	0	0	0	0	0	0	0	0	0.0164067	0	NA	NA	NA	NA	NA	NA	NA	NA	NA	NA	NA	NA	NA	NA	NA
MGP_C57BL6NJ_G0004127	4930589P08Rik	0	0	0.880069	0	0.197485	0	0	0	0	0	0.247735	0	4.07501	0.299908	0.999965	0.347763	0.905137	0.999796	-5.90055	0.0442121	1	-1.81067	0.456549	1	-2.151	0.433882	0.999012
MGP_C57BL6NJ_G0031492	4930590J08Rik	0.321179	0.284297	0.389176	0.455825	0.315422	0.231858	0.411483	0.824285	0.916178	0.464761	0.50163	0.289351	-0.768335	0.0959747	0.999965	0.33071	0.439787	0.999796	1.10614	0.0197275	0.536709	0.345321	0.394732	0.705075	0.016338	0.970446	0.999012
MGP_C57BL6NJ_G0006465	4930590L14Rik	0	0	0	0	0	0	0	0	0	0	0.0267688	0	NA	NA	NA	NA	NA	NA	NA	NA	NA	NA	NA	NA	NA	NA	NA
MGP_C57BL6NJ_G0002862	4930590L20Rik	0	0	0	0	0	0	0	0	0.113558	0.1933	0	0	0.793642	0.839563	0.999965	2.87386	0.469342	1	2.00705	0.618535	1	2.81884	0.477871	1	NA	NA	NA
MGP_C57BL6NJ_G0006234	4930591A17Rik	0	0	0	0	0	0	0	0	0	0.0725203	0	0	1.73872	0.666604	0.999965	1.87243	0.642696	1	NA	NA	NA	1.81713	0.652515	1	NA	NA	NA
MGP_C57BL6NJ_G0006328	4930593A02Rik	0.0146065	0.052657	0.0260825	0.0873775	0.0526756	0.0134201	0.0272194	0	0.0927131	0.0131514	0.066079	0.0294762	-0.112941	0.953249	0.999965	-0.476687	0.735232	0.999796	0.331102	0.875718	1	0.231806	0.893761	1	0.716423	0.641841	1
MGP_C57BL6NJ_G0004821	4930593C16Rik	0	0.367063	0	0.522081	0.0917983	0.561297	0.0948709	0.242277	0.0538573	0.0916767	0.076771	0.205474	-0.08028	0.962144	0.999965	-1.67346	0.162162	0.999796	0.0916233	0.969861	1	0.018626	0.993296	1	1.674	0.363336	1
MGP_C57BL6NJ_G0005932	4930594M17Rik	0.0287322	0	0	0	0	0	0	0	0.0607915	0	0	0	-2.09408	0.60334	0.999965	NA	NA	NA	1.04527	0.795388	1	NA	NA	NA	NA	NA	NA
MGP_C57BL6NJ_G0015681	4930594M22Rik	0.369125	0.215624	0.482148	0.572482	0.345121	0.0879261	0.382149	0.461933	0.231405	0.3262	0.309241	0.365554	-0.104677	0.830825	0.999965	-0.0018617	0.99766	0.999796	0.0115853	0.983825	0.997897	-0.0877285	0.85054	0.945848	-0.0821567	0.90692	0.999012
MGP_C57BL6NJ_G0006292	4930594O21Rik	0	0	0	0	0	0	0	0	0.115331	0	0	0	-3.10007	0.434725	0.999965	NA	NA	NA	3.01252	0.44785	1	NA	NA	NA	NA	NA	NA
MGP_C57BL6NJ_G0020513	4930595D18Rik	0.145136	0.130806	0.0647918	0.186047	0	0	0	0.0690697	0.115155	0	0.109432	0.183055	0.678834	0.762553	0.999965	0.650244	0.788629	0.999796	-0.905034	0.65658	1	-0.220905	0.899074	1	-0.863669	0.684789	1
MGP_C57BL6NJ_G0036381	4930595M18Rik	0	0	0.0601358	0	0	0	0	0	0	0	0	0	NA	NA	NA	NA	NA	NA	-3.31756	0.401296	1	-3.45776	0.381694	1	-3.44364	0.38364	1
MGP_C57BL6NJ_G0021565	4930596D02Rik	0	0	0.182758	0	0	0	0	0	0	0	0	0	NA	NA	NA	NA	NA	NA	-3.73187	0.343708	1	-3.87208	0.325885	1	-3.85796	0.327651	1
MGP_C57BL6NJ_G0037366	4930596I21Rik	0	0	0	0.110041	0.058046	0.17746	0	0.122557	0	0	0.0485439	0	-1.01216	0.802207	0.999965	-2.50044	0.305284	0.999796	1.90766	0.636747	1	NA	NA	NA	3.39037	0.290374	1
MGP_C57BL6NJ_G0005333	4930597A21Rik	0	0	0	0.145355	0	0	0.0792403	0.0809441	0	0.0382862	0	0	-1.99715	0.581535	0.999965	-1.84703	0.640954	1	2.88306	0.468251	1	NA	NA	NA	2.7379	0.491039	1
MGP_C57BL6NJ_G0016029	4930597O21Rik	0.0463033	0.0834625	0.124024	0.138495	0.313095	0.170169	0.215717	0.110177	0.58781	0.31268	0.0349122	0.256963	-0.592541	0.594691	0.999965	-0.0479978	0.961555	0.999796	1.82408	0.133571	0.888489	1.24559	0.323408	1	1.28962	0.227191	0.999012
MGP_C57BL6NJ_G0006527	4930598A11Rik	0	0.17038	0	0	0.127831	0.173692	0.352291	0.359866	0.0999963	0.127661	0.0712699	0.19075	-1.0776	0.433639	0.999965	0.365346	0.819808	0.999796	2.24436	0.280738	1	1.18333	0.603413	1	0.820841	0.771727	1
MGP_C57BL6NJ_G0005036	4930598F16Rik	0	0	0.278579	0	0	0	0	0	0	0	0	0	NA	NA	NA	NA	NA	NA	-3.73187	0.343708	1	-3.87208	0.325885	1	-3.85796	0.327651	1
MGP_C57BL6NJ_G0005075	4930599A14Rik	0	0	0	0	0	0	0	0	0	0	0	0	NA	NA	NA	NA	NA	NA	NA	NA	NA	NA	NA	NA	NA	NA	NA
MGP_C57BL6NJ_G0004370	4930599N23Rik	0.505916	0.455961	0.481815	1.18175	0.212857	0.340871	0.691372	0.674136	0.677929	0.637726	0.381456	0.952885	-0.0555027	0.936576	0.999965	0.180371	0.825188	0.999796	0.496228	0.50853	0.986709	0.447974	0.531123	0.795138	0.269974	0.754591	0.999012
MGP_C57BL6NJ_G0036261	4931400O07Rik	0	0	0	0	0	0	0	0	0	0	0	0	NA	NA	NA	NA	NA	NA	NA	NA	NA	NA	NA	NA	NA	NA	NA
MGP_C57BL6NJ_G0015778	4931403E22Rik	0.133295	0.160178	0	0.0759414	0.0801174	0	0	0.0845793	1.31612	0.0800112	0.167506	0.22416	-1.55491	0.333483	0.999965	1.59178	0.321235	0.999796	2.23229	0.2566	1	0.690569	0.691735	1	-0.902366	0.697555	1
MGP_C57BL6NJ_G0005482	4931403G20Rik	0.0873466	0	0.124779	0.0447871	0.126	0	0	0	0.369615	0.0629164	0.0131717	0	-2.25912	0.336474	0.999965	-1.15537	0.571356	0.999796	0.773866	0.735524	1	-1.46671	0.492488	1	-0.306665	0.876592	1
MGP_C57BL6NJ_G0005646	4931403M11Rik	0.0602036	0	0.107504	0	0	0	0	0	0.0636893	0.0271032	0.0226965	0.0607461	0.8229	0.782772	0.999965	2.89631	0.376745	1	-1.43658	0.668816	1	-0.609627	0.784918	1	-3.49699	0.376114	1
MGP_C57BL6NJ_G0032603	4931406B18Rik	0.0484182	0	0.0192132	0	0	0	0	0	0	0	0.00811265	0	1.51598	0.708652	0.999965	1.65278	0.683708	1	-4.54374	0.155488	1	-2.98468	0.243732	1	-4.66851	0.128394	1
MGP_C57BL6NJ_G0034857	4931406C07Rik	8.80156	8.9106	9.27183	9.27449	9.51518	7.39144	7.26392	4.6814	9.81674	6.4994	6.14834	5.30441	-0.271763	0.415075	0.999965	-0.540066	0.0118882	0.947448	-0.320572	0.325687	0.975265	-0.581669	0.000324612	0.0164821	-0.0396488	0.84535	0.999012
MGP_C57BL6NJ_G0015719	4931406G06Rik	0	0	0.021166	0.0405183	0	0	0.0220886	0.157944	0.0501579	0.0213448	0.0357488	0.04784	-1.13715	0.525063	0.999965	1.35725	0.577605	0.999796	3.28367	0.219861	1	2.1491	0.471505	1	0.78029	0.846964	1
MGP_C57BL6NJ_G0032539	4931406P16Rik	3.99675	3.93312	3.74528	4.27408	3.2398	3.4207	2.76448	4.01997	4.3729	3.50784	3.30944	4.31978	0.00196389	0.994572	0.999965	0.0293235	0.897164	0.999796	-0.0716669	0.798548	0.989525	-0.063548	0.7003	0.883959	-0.0907666	0.658775	0.999012
MGP_C57BL6NJ_G0016284	4931408C20Rik	0	0	0.0736448	0.0117482	0	0	0	0	0	0	0.0103653	0	1.51598	0.708652	0.999965	-0.147466	0.970731	1	-4.31609	0.272078	1	-2.77957	0.380498	1	-2.64032	0.430065	1
MGP_C57BL6NJ_G0029779	4931409K22Rik	0	0	0.243478	0.0300705	0	0	0.0163929	0	0.0744489	0.047523	0	0.0177521	-0.466317	0.827102	0.999965	1.11056	0.663106	0.999796	-1.44931	0.524277	1	-1.89958	0.38595	1	-3.01182	0.282303	1
MGP_C57BL6NJ_G0015579	4931413K12Rik	0.0926065	0.0417313	0.165366	0.0395701	0.020873	0.106356	0.064715	0.176284	0.416365	0.104227	0.0523684	0.0467205	-1.67975	0.183058	0.999965	0.289037	0.835822	0.999796	1.11591	0.395132	1	-0.554305	0.69595	1	-0.844702	0.558051	1
MGP_C57BL6NJ_G0021717	4931414P19Rik	1.92894	1.72813	1.78374	1.61901	1.67698	2.31027	1.65822	1.14746	1.16607	1.31293	1.50634	1.39023	0.0865905	0.808659	0.999965	-0.41004	0.152596	0.999796	-0.458667	0.208303	0.940662	-0.363441	0.159042	0.4734	0.0476671	0.870031	0.999012
MGP_C57BL6NJ_G0016100	4931415C17Rik	1.06324	0.343525	0.797055	0.617181	0.48834	0.903152	0.467301	0.467802	1.14602	0.460599	0.673102	0.4352	-0.395757	0.462596	0.999965	-0.349982	0.407207	0.999796	-0.0947192	0.876291	0.992116	-0.48023	0.341017	0.665067	-0.12773	0.810675	0.999012
MGP_C57BL6NJ_G0031327	4931417E11Rik	0	0	0.532417	0	0.0977505	0	0.101022	0	0	0	0	0	-2.94449	0.458921	0.999965	-2.88108	0.468278	1	-2.39546	0.399969	1	-5.33064	0.089722	1	-2.4418	0.408714	1
MGP_C57BL6NJ_G0003860	4931419H13Rik	0	0	0	0.0260683	0	0.112105	0	0	0	0	0	0	NA	NA	NA	-3.22167	0.396345	1	NA	NA	NA	NA	NA	NA	3.14627	0.426761	1
MGP_C57BL6NJ_G0026630	4931422A03Rik	0.166744	0.166977	0.132334	0.221662	0.0835181	0.289378	0.18989	0.105803	1.01919	0.133452	0.0698463	0.112164	-2.05075	0.0498384	0.999965	-0.921221	0.302947	0.999796	1.47476	0.16009	0.912803	-0.563025	0.57715	1	0.355917	0.689917	0.999012
MGP_C57BL6NJ_G0025815	4931423N10Rik	0.118485	0.120134	0.132235	0.215167	0.106823	0.244937	0.193198	0.225545	0.595387	0.373386	0.0558352	0.403489	-0.280916	0.75398	0.999965	0.547557	0.524396	0.999796	1.43557	0.107471	0.854221	1.16524	0.212442	0.540996	0.61577	0.449098	0.999012
MGP_C57BL6NJ_G0034529	4931428F04Rik	4.42031	3.91606	4.87173	3.55616	2.82508	4.52959	3.66707	3.14944	4.81767	4.01007	3.49038	3.59172	-0.0635505	0.824607	0.999965	0.0256531	0.921732	0.999796	-0.191582	0.515992	0.986709	-0.246465	0.181226	0.503599	-0.2714	0.312782	0.999012
MGP_C57BL6NJ_G0016288	4931428L18Rik	0	0	0	0	0	0	0	0	0	0	0	0.039509	1.88149	0.640089	0.999965	2.01549	0.616464	1	NA	NA	NA	1.9546	0.627165	1	NA	NA	NA
MGP_C57BL6NJ_G0035247	4931429L15Rik	0.0139672	0.0503524	0.374115	0.0119362	0.0377777	0.128328	0	0.0132939	0.0147759	0.0125759	0.063187	0.0563724	2.25694	0.297006	0.999965	-0.423564	0.759718	0.999796	-3.99033	0.0374932	1	-1.72553	0.228232	1	-1.30034	0.378255	0.999012
MGP_C57BL6NJ_G0005580	4931429P17Rik	0.0885101	0	0	0.0504263	0.0265996	0	0	0.056162	0	0.0265644	0	0.0297692	-0.0117286	0.996979	0.999965	-0.472163	0.829719	0.999796	-0.635315	0.860939	1	-0.650702	0.82178	1	-0.18647	0.947055	1
MGP_C57BL6NJ_G0016087	4931431B13Rik	0	0.03723	0.147529	0.141208	0.204837	0.0569304	0.173204	0.216245	0.0218503	0.167372	0.0778662	0.166724	-0.00972843	0.993612	0.999965	0.0262212	0.978244	0.999796	1.15328	0.509037	1	1.14857	0.442581	1	1.11922	0.458858	1
MGP_C57BL6NJ_G0004178	4931431C16Rik	0	0	0	0	0	0	0.0202229	0	0.0114804	0	0	0	-2.58304	0.51792	0.999965	NA	NA	NA	2.4973	0.531949	1	NA	NA	NA	NA	NA	NA
MGP_C57BL6NJ_G0033183	4931431F19Rik	0	0	0.373627	0.0264903	0	0	0	0	0	0	0	0	NA	NA	NA	-1.81288	0.653868	1	-5.48563	0.081665	1	-5.62599	0.0592731	1	-3.80601	0.187885	1
MGP_C57BL6NJ_G0005684	4931440J10Rik	0.266491	0.210155	0.0892251	0.227739	0.0600655	0.183634	0.279342	0	0.24668	0.239944	0.0502329	0.134446	-0.307533	0.844907	0.999965	-0.160912	0.891244	0.999796	-0.118597	0.940146	1	-0.413209	0.74652	1	-0.254542	0.828103	1
MGP_C57BL6NJ_G0036544	4932411N23Rik	0	0	0.00786112	0	0	0	0	0	0	0	0	0	NA	NA	NA	NA	NA	NA	NA	NA	NA	NA	NA	NA	NA	NA	NA
MGP_C57BL6NJ_G0015711	4932412D23Rik	0.0233199	0	0.0416419	0.0298933	0	0.0321387	0.0108642	0	0.0246701	0.0314953	0.0131872	0.011765	0.686475	0.709505	0.999965	-0.136809	0.926852	0.999796	-0.894321	0.691881	1	-0.195854	0.907385	1	-0.0622169	0.974568	1
MGP_C57BL6NJ_G0004789	4932413F04Rik	0	0	0.0670882	0	0	0	0.0200035	0	0	0	0.0323743	0	0.700277	0.85911	0.999965	2.63832	0.507752	1	-1.74366	0.651737	1	-1.02755	0.763047	1	-3.66562	0.35294	1
MGP_C57BL6NJ_G0026211	4932414N04Rik	0.0136305	0	0.304246	0.0116484	0.0368669	0	0.0127003	0	0	0	0.0359704	0.00687665	1.74792	0.568724	0.999965	-0.150809	0.942414	0.999796	-4.62571	0.0347815	0.645706	-2.86352	0.118267	1	-2.70804	0.159366	0.999012
MGP_C57BL6NJ_G0017973	4932415D10Rik	0	0	0.150805	0	0	0.0344858	0	0	0	0	0.0283007	0	2.50136	0.530043	0.999965	-0.26587	0.939463	0.999796	-4.90083	0.165682	1	-2.37966	0.397187	1	-2.12666	0.485784	1
MGP_C57BL6NJ_G0005861	4932415M13Rik	0	0	0	0	0	0	0	0	0	0	0	0	NA	NA	NA	NA	NA	NA	NA	NA	NA	NA	NA	NA	NA	NA	NA
MGP_C57BL6NJ_G0006936	4932422M17Rik	0.155978	0.240989	0.159158	0.180903	0.130582	0.235436	0.10381	0.233292	3.54769	0.28088	0.184809	0.1349	-2.67858	NA	1	0.139785	0.823278	0.999796	2.78087	NA	1	0.117736	0.867076	0.95302	-0.0218276	0.973978	0.999012
MGP_C57BL6NJ_G0036392	4932429P05Rik	0	0	0.119948	0	0.0173031	0	0	0	0	0	0	0	NA	NA	NA	-1.88043	0.641352	1	-4.53835	0.235641	1	-4.67879	0.190539	1	-2.7915	0.389821	1
MGP_C57BL6NJ_G0006833	4932430I15Rik	0	0	0	0	0	0	0	0	0	0	0	0	NA	NA	NA	NA	NA	NA	NA	NA	NA	NA	NA	NA	NA	NA	NA
MGP_C57BL6NJ_G0005434	4932435O22Rik	0	0.0612122	0.136441	0.0145105	0.0612339	0.062402	0.0474626	0.0323221	0.0987949	0.084085	0.0576112	0.0599642	0.187335	0.85855	0.999965	0.551349	0.56529	0.999796	-0.165479	0.911158	1	0.0293078	0.982035	1	-0.517321	0.725154	0.999012
MGP_C57BL6NJ_G0027582	4932438A13Rik	5.18837	5.2847	4.10328	4.80844	3.80215	6.00365	4.28041	4.62255	9.48944	5.00822	5.5261	6.41064	-0.111743	0.750848	0.999965	0.215303	0.387037	0.999796	0.324843	0.356499	0.976554	0.222289	0.175281	0.495565	0.00799325	0.974624	0.999012
MGP_C57BL6NJ_G0023451	4932438H23Rik	0.248632	0.233418	0.036998	0.24789	0.588422	0.504465	0.318538	0.246505	0.0547973	0.429072	0.343687	0.282231	0.763142	0.302349	0.999965	-0.340512	0.497473	0.999796	0.260492	0.796797	0.989525	1.03302	0.16831	0.486088	1.37699	0.078217	0.955993
MGP_C57BL6NJ_G0015992	4932441J04Rik	0.591594	0.578557	0.483246	0.640027	0.487975	0.832661	0.510172	0.730797	0.472713	0.487329	0.650103	0.73028	0.125821	0.754767	0.999965	-0.0686007	0.846465	0.999796	0.0498406	0.906168	0.992536	0.18063	0.586727	0.827795	0.250383	0.486661	0.999012
MGP_C57BL6NJ_G0033878	4932443I19Rik	1.33011	1.13027	0.576821	0.487153	0.616729	0.628494	0.424915	0	0.160813	0.171087	0.315194	0.230073	0.292743	0.839389	0.999965	-1.26077	0.0828212	0.999796	-2.37985	0.0363065	0.652615	-2.06921	0.00754758	0.101945	-0.804182	0.208073	0.999012
MGP_C57BL6NJ_G0016098	4932443L11Rik	0.0314967	0.0567734	0.0187477	0.00897221	0.0851902	0.106108	0.0293472	0.0999274	0.177708	0.0472652	0.0712447	0	-1.34311	0.334496	0.999965	-0.735353	0.612026	0.999796	1.50564	0.254664	1	0.167262	0.919133	1	0.906517	0.499585	1
MGP_C57BL6NJ_G0003284	4932702P03Rik	0.176188	0.138942	0.137644	0.156842	0.0794238	0.0809389	0.0889224	0.195643	0.799921	0.185077	0.0940981	0.162961	-1.28473	0.118198	0.999965	0.47487	0.461824	0.999796	1.24243	0.139331	0.894183	-0.0323935	0.959862	0.9859	-0.506452	0.446399	0.999012
MGP_C57BL6NJ_G0036766	4933400A11Rik	0	0	0.03923	0	0.0396139	0	0	0	0	0	0.0331292	0	1.51598	0.708652	0.999965	-0.215014	0.95727	1	-1.73773	0.6673	1	-0.214966	0.957343	1	0.0106774	0.997869	1
MGP_C57BL6NJ_G0015500	4933400F21Rik	0	0	0.0937218	0	0	0	0	0	0	0.0157523	0	0	1.73872	0.666604	0.999965	1.87243	0.642696	1	-4.31609	0.272078	1	-2.57	0.414978	1	-4.44218	0.258318	1
MGP_C57BL6NJ_G0015919	4933401H06Rik	0.0246925	0	0.264557	0	0	0	0	0	0.130611	0	0.0744717	0	-0.76996	0.827027	0.999965	2.63832	0.507752	1	-1.1828	0.663607	1	-1.91907	0.461323	1	-4.57096	0.161228	1
MGP_C57BL6NJ_G0007303	4933402C06Rik	0	0	0	0	0	0.109079	0	0	0.0627977	0	0	0	-2.09408	0.60334	0.999965	-2.92142	0.461869	1	2.00705	0.618535	1	NA	NA	NA	2.84486	0.473721	1
MGP_C57BL6NJ_G0016484	4933402D24Rik	0.270129	0.882528	0.437142	0.605976	0.776291	0.682517	1.16408	0.449935	1.23238	0.62325	0.967454	0.902864	-0.184415	0.737375	0.999965	0.277341	0.490863	0.999796	0.826763	0.227082	0.94728	0.65185	0.256574	0.590746	0.378015	0.524321	0.999012
MGP_C57BL6NJ_G0036260	4933402E13Rik	0	0	0.104691	0	0.0264288	0	0.0546269	0	0	0.0527876	0.0663074	0	1.12019	0.673481	0.999965	2.19314	0.384728	0.999796	-0.940092	0.788868	1	0.196204	0.937569	1	-1.98423	0.584398	1
MGP_C57BL6NJ_G0034409	4933402J07Rik	0	0.0410272	1.50383	0	0.389896	0	0.0424154	0.17331	0	0.122962	0.120131	0.0229661	0.303284	0.862521	0.999965	-0.535909	0.779048	0.999796	-2.82669	0.117578	0.864244	-2.52316	0.104037	1	-1.97981	0.596221	0.999012
MGP_C57BL6NJ_G0006782	4933402J10Rik	0	0	0.517399	0	0.0908631	0	0	0	0	0	0.0379945	0	1.51598	0.708652	0.999965	-1.21272	0.747621	0.999796	-5.25437	0.110377	1	-3.70498	0.177604	1	-2.50592	0.393265	1
MGP_C57BL6NJ_G0033591	4933402N03Rik	0	0	0.17415	0	0	0	0	0.0309414	0	0	0.0490224	0.0328016	1.39852	0.659311	0.999965	3.36221	0.351312	0.999796	-2.47636	0.462453	1	-1.08299	0.669824	1	-4.44218	0.258318	1
MGP_C57BL6NJ_G0018948	4933402P03Rik	0	0.0326216	2.06828	0.154661	0.195799	0.133023	0.134902	0	0.0382913	0.114065	0.136456	0	0.538707	0.78008	0.999965	-0.923425	0.420463	0.999796	-3.60579	NA	1	-3.05691	NA	1	-2.11575	NA	1
MGP_C57BL6NJ_G0036526	4933403O08Rik	0.289095	0.13896	0.103246	1.11999	0.104257	0.265614	0.287323	0.256814	0	0.190884	0.0581266	0.0388933	-0.922718	0.523913	0.999965	-2.36709	0.0256944	0.999796	0.0440584	0.97432	0.99768	-0.872616	0.448139	1	1.49436	0.141162	0.999012
MGP_C57BL6NJ_G0007301	4933404I11Rik	0	0	0	0.0422037	0	0	0.0460148	0	0	0	0.167561	0	1.86102	0.593316	0.999965	1.99898	0.544589	0.999796	1.86398	0.644812	1	3.73692	0.343053	1	1.74207	0.666559	1
MGP_C57BL6NJ_G0005545	4933404K08Rik	0	0	0.0369593	0.0176879	0	0	0	0	0	0	0	0	NA	NA	NA	NA	NA	NA	-1.73773	0.6673	1	-1.87794	0.642262	1	-0.902001	0.823437	1
MGP_C57BL6NJ_G0006967	4933404O12Rik	3.10681	1.96623	2.32739	2.13685	1.29625	3.45178	2.27739	2.4751	3.70993	2.23448	2.38022	1.96162	-0.357471	0.246993	0.999965	-0.0651072	0.863751	0.999796	0.185227	0.585136	0.986709	-0.163163	0.490004	0.770772	-0.0992468	0.805303	0.999012
MGP_C57BL6NJ_G0003937	4933405D12Rik	0	0	0.0736107	0.0176142	0	0	0	0	0.087219	0	0.0310816	0.0415942	-0.241076	0.937771	0.999965	1.88106	0.552415	1	0.210287	0.956565	1	-0.0227877	0.99422	1	-1.89828	0.633003	1
MGP_C57BL6NJ_G0005345	4933405E24Rik	0	0	0	0	0	0	0	0	0	0	0	0	NA	NA	NA	NA	NA	NA	NA	NA	NA	NA	NA	NA	NA	NA	NA
MGP_C57BL6NJ_G0034551	4933405L10Rik	0.367332	0.088283	0.437291	0.104639	0.0883142	0.0674992	0	0.233082	0.854919	0.0881972	0.12925	0.0494188	-2.00365	0.161404	0.999965	0.0532781	0.963226	0.999796	0.266231	0.845979	0.992116	-1.72033	0.123276	1	-1.77036	0.0959917	0.969375
MGP_C57BL6NJ_G0032787	4933405O20Rik	0	0	0.197613	0	0.0399093	0	0	0	0	0	0	0	NA	NA	NA	-1.88043	0.641352	1	-4.05336	0.302903	1	-4.19356	0.286485	1	-2.3061	0.505856	1
MGP_C57BL6NJ_G0005474	4933406C10Rik	0.161746	0.45815	0.422925	0.276452	0.21874	0.413981	0.269121	0.285904	2.57888	0.145633	0.156799	0.174861	-2.70296	0.00142642	0.999965	-0.929049	0.102465	0.999796	1.56498	0.0722337	0.780574	-1.12629	0.0970664	0.379014	-0.19729	0.758134	0.999012
MGP_C57BL6NJ_G0006162	4933406D12Rik	0	0	0	0	0	0	0	0	0	0	0	0	NA	NA	NA	NA	NA	NA	NA	NA	NA	NA	NA	NA	NA	NA	NA
MGP_C57BL6NJ_G0005291	4933406G16Rik	0	0	0	0	0.189111	0	0	0	0.0665699	0	0	0	-2.68296	0.501234	0.999965	-4.20342	0.280441	0.999796	2.59559	0.515321	1	NA	NA	NA	4.14073	0.292423	1
MGP_C57BL6NJ_G0007396	4933406I18Rik	0.251834	0.178332	0.128484	0.445799	0.308136	0.363595	0.268168	0.18833	0.399621	0.372513	0.298383	0.326704	0.228503	0.751472	0.999965	-0.1633	0.759582	0.999796	0.606736	0.500152	0.986709	0.845328	0.254972	0.589089	1.00939	0.14379	0.999012
MGP_C57BL6NJ_G0004591	4933406J10Rik	0	0	0	0	0.111149	0	0	0	0	0	0	0	NA	NA	NA	-2.88108	0.468278	1	NA	NA	NA	NA	NA	NA	2.81808	0.478025	1
MGP_C57BL6NJ_G0005516	4933406K04Rik	0	0	0.0992503	0	0	0	0	0	0.0352796	0	0.0335262	0	-0.0339054	0.993021	0.999965	2.63832	0.507752	1	-1.52865	0.653931	1	-1.53846	0.627481	1	-4.17945	0.28811	1
MGP_C57BL6NJ_G0016909	4933406M09Rik	0	0	0.10492	0.0286928	0	0	0.0312838	0	0.035519	0	0	0	-3.02408	0.446449	0.999965	-1.81288	0.653868	1	-0.67204	0.827687	1	-3.67975	0.35109	1	-1.86553	0.617456	1
MGP_C57BL6NJ_G0017451	4933406P04Rik	0.481124	0.179428	0.311066	0.297738	0.269237	0.426803	0.139125	0.252651	0.0877552	0.776766	0.700508	0.35154	1.93068	0.00883394	0.999965	0.887398	0.103513	0.999796	-1.01305	0.272029	0.958384	0.925581	0.149164	0.459543	0.0402993	0.952383	0.999012
MGP_C57BL6NJ_G0006637	4933407E24Rik	0	0	0.164086	0	0	0	0	0	0.19442	0	0.0461894	0	-2.01736	0.575567	0.999965	1.65278	0.683708	1	0.212029	0.950982	1	-1.79225	0.632903	1	-3.44364	0.38364	1
MGP_C57BL6NJ_G0003556	4933407I08Rik	0	0	0.040958	0.0196016	0.0206794	0	0.106858	0	0.0727948	0	0.0172942	0	-3.04277	0.305256	0.999965	-0.88563	0.81589	1	2.10827	0.497487	1	-0.916163	0.820713	1	-0.0268204	0.994436	1
MGP_C57BL6NJ_G0016631	4933407L21Rik	0	0.904194	1.22868	0.781495	0.592336	1.62329	0.967879	0.397166	1.26798	0.695473	0.676115	0.43896	-0.531719	0.304752	0.999965	-0.724507	0.12784	0.999796	0.291754	0.865376	0.992116	-0.2305	0.890608	0.96283	0.495041	0.772857	0.999012
MGP_C57BL6NJ_G0006796	4933408A14Rik	0	0	0	0	0	0	0	0	0	0	0	0	NA	NA	NA	NA	NA	NA	NA	NA	NA	NA	NA	NA	NA	NA	NA
MGP_C57BL6NJ_G0024651	4933408B17Rik	0.207299	0.186831	0.0326621	0.0729462	0.0439757	0.0896291	0.0908952	0.33658	1.00621	0.186649	0.082748	0.12304	-1.86036	0.038576	0.999965	0.9237	0.277371	0.999796	1.73432	0.0859245	0.813725	-0.115179	0.906047	1	-1.04047	0.320667	0.999012
MGP_C57BL6NJ_G0018054	4933408J17Rik	0	0.0575573	0.0427647	0.0409324	0.0143944	0.014669	0.0148762	0.0607843	0.101341	0.043126	0.0481522	0	-0.924135	0.613398	0.999965	0.402959	0.827052	0.999796	0.797368	0.684886	1	-0.122978	0.956398	1	-0.521374	0.79396	1
MGP_C57BL6NJ_G0004700	4933408N05Rik	0	0	0	0.0320258	0.0337869	0.0688628	0.0523766	0	0	0.0337421	0	0	-0.64467	0.870446	0.999965	-2.00538	0.353742	0.999796	2.44604	0.540725	1	1.81713	0.652515	1	3.81196	0.184387	1
MGP_C57BL6NJ_G0005092	4933409D19Rik	0	0	0	0	0	0	0	0	0	0	0	0	NA	NA	NA	NA	NA	NA	NA	NA	NA	NA	NA	NA	NA	NA	NA
MGP_C57BL6NJ_G0026210	4933409G03Rik	0	0	0.895002	0	0.157176	0.0200218	0.0812184	0	0	0	0.131446	0	0.697496	0.834869	0.999965	-0.401401	0.872989	0.999796	-3.45641	0.161833	1	-2.74093	0.244229	1	-2.33212	0.318352	0.999012
MGP_C57BL6NJ_G0017615	4933411G06Rik	0	0	0.155576	0	0.0523663	0	0	0	0	0	0	0	NA	NA	NA	-1.88043	0.641352	1	-3.31756	0.401296	1	-3.45776	0.381694	1	-1.56936	0.683298	1
MGP_C57BL6NJ_G0025551	4933411K16Rik	0.0215075	0.0775355	7.00902	0.25732	1.27979	0.0395212	0.300596	0	0.0455055	0.0387301	0.681092	0.0434026	1.14357	0.477069	0.999965	-1.02706	0.43908	0.999796	-4.36576	NA	1	-3.2103	NA	1	-2.16722	NA	1
MGP_C57BL6NJ_G0003462	4933411O13Rik	0	0	0	0	0	0	0	0	0.0820884	0	0	0	-2.09408	0.60334	0.999965	NA	NA	NA	2.00705	0.618535	1	NA	NA	NA	NA	NA	NA
MGP_C57BL6NJ_G0022292	4933412E24Rik	0	0	0.0604674	0	0	0	0	0	0	0	0.0765958	0	3.08085	0.436371	0.999965	3.21787	0.416237	1	-2.73398	0.49163	1	0.354971	0.920347	1	-2.86005	0.471874	1
MGP_C57BL6NJ_G0037418	4933413C19Rik	0	0	0	0.0114409	0	0	0.049896	0	0	0.024108	0	0.0270165	0.0143603	0.996311	0.999965	1.98501	0.525169	1	2.85951	0.472017	1	2.89376	0.465884	1	NA	NA	NA
MGP_C57BL6NJ_G0031760	4933413G19Rik	0.554034	0.613461	0.551197	0.771079	0.899109	0.596297	0.943953	0.16573	0.200952	0.42758	0.847408	0.22361	0.19597	0.817868	0.999965	-0.582221	0.310541	0.999796	-0.394388	0.623584	0.986709	-0.183369	0.764153	0.912048	0.403126	0.355512	0.999012
MGP_C57BL6NJ_G0005651	4933413J09Rik	0.0254004	0.0114462	0.0793748	0.0108534	0.0229005	0	0	0.00604396	0.194815	0.00571753	0	0.0128146	-3.4606	0.0894124	0.999965	-0.892853	0.697007	0.999796	0.760632	0.658144	0.986709	-2.69659	0.128907	1	-1.77951	0.272515	1
MGP_C57BL6NJ_G0003323	4933413L06Rik	0.245518	0.0491723	0.146139	0.139877	0.0491897	0.200512	0.228763	0.0778938	0.288592	0.0982491	0.102843	0.0825767	-1.05767	0.387927	0.999965	-0.452234	0.689793	0.999796	0.424197	0.745094	1	-0.622451	0.633512	1	-0.168711	0.891247	1
MGP_C57BL6NJ_G0018647	4933414I15Rik	0	0	0.316146	0	0.0228029	0	0	0	0	0	0.0762803	0	3.49302	0.37599	0.999965	1.76601	0.600133	0.999796	-5.53808	0.0759828	1	-2.02817	0.425424	1	-3.79167	0.187156	1
MGP_C57BL6NJ_G0018570	4933415A04Rik	0.18914	0.262252	0.0129901	0.111902	0.262345	0.0935724	0.433802	0.37389	0.107741	0.0654994	0.263279	0.293606	-0.5597	0.529339	0.999965	0.417072	0.627504	0.999796	0.981957	0.374435	0.980037	0.427447	0.697782	1	0.016086	0.98865	0.999706
MGP_C57BL6NJ_G0016274	4933415F23Rik	0	0	2.23188	0.0854501	0.330546	0	0.0310554	0	0.0352598	0.0300098	0.251305	0	2.10626	0.311669	0.999965	-0.542086	0.761173	0.999796	-5.08908	NA	1	-2.9797	NA	1	-2.41852	NA	1
MGP_C57BL6NJ_G0018139	4933416C03Rik	0	0	0.493786	0.0450123	0.0474875	0	0.0245385	0	0	0	0	0	-1.94858	0.629833	0.999965	-3.84495	0.234125	0.999796	-4.31686	0.0928286	1	-6.2632	0.0205705	1	-2.4127	0.287528	0.999012
MGP_C57BL6NJ_G0015880	4933416E03Rik	0	0	0	0	0	0	0	0	0	0	0	0	NA	NA	NA	NA	NA	NA	NA	NA	NA	NA	NA	NA	NA	NA	NA
MGP_C57BL6NJ_G0020838	4933417A18Rik	0.0253246	0	0.56527	0	0	0	0	0	0	0	0.114567	0	3.08085	0.436371	0.999965	3.21787	0.416237	1	-5.43811	0.0516821	1	-2.33156	0.308244	1	-5.5641	0.0486082	1
MGP_C57BL6NJ_G0007545	4933417D19Rik	0.555451	0.217654	0.539053	0.247659	0.522556	0.44377	0.495042	0.850473	1.04748	0.630585	0.364178	0.657926	-0.53177	0.398651	0.999965	0.443796	0.46328	0.999796	0.860283	0.241757	0.954328	0.336095	0.628829	0.848748	-0.106438	0.884222	0.999012
MGP_C57BL6NJ_G0004979	4933417E11Rik	0	0	0	0.162444	0	0	0.0253018	0.0516917	0	0	0.122848	0	0.683792	0.828657	0.999965	-0.379569	0.904282	0.999796	2.47663	0.535479	1	3.15582	0.425293	1	3.54327	0.369263	1
MGP_C57BL6NJ_G0015965	4933421A08Rik	0.126839	0.293953	0.323563	0.077425	0.0816825	0.249722	0.168833	0.293188	0.115014	0.0978892	0.150285	0.0182832	-1.09657	0.338153	0.999965	-0.595963	0.594642	0.999796	-0.367691	0.703395	0.987075	-1.45771	0.169228	1	-0.865522	0.355314	0.999012
MGP_C57BL6NJ_G0015931	4933421O10Rik	2.98578	3.28896	3.2169	3.15819	3.11623	3.80655	3.48651	2.07814	5.26442	2.72309	2.98422	2.61567	-0.373131	0.319006	0.999965	-0.273061	0.203655	0.999796	0.178575	0.634419	0.986709	-0.183437	0.314291	0.644277	0.0908478	0.674103	0.999012
MGP_C57BL6NJ_G0003712	4933423P22Rik	0	0	0.0287209	0.00916345	0	0	0	0	0.124779	0	0.0040424	0	-4.60151	0.0901813	0.999965	-0.851105	0.833269	1	2.08738	0.444961	1	-2.49607	0.522572	1	-1.64392	0.669981	1
MGP_C57BL6NJ_G0006434	4933424H11Rik	0	0	0	0	0	0	0	0	0	0	0	0	NA	NA	NA	NA	NA	NA	NA	NA	NA	NA	NA	NA	NA	NA	NA
MGP_C57BL6NJ_G0003072	4933424L21Rik	0	0	0.0446878	0	0	0	0.0233178	0	0.0529491	0	0.0377382	0	-0.964873	0.793922	0.999965	1.65278	0.683708	1	0.741155	0.851303	1	-0.214966	0.957343	1	-1.86377	0.64477	1
MGP_C57BL6NJ_G0006620	4933424M12Rik	0.0831772	0.0499762	0	0.047388	0.0499938	0.229264	0.28417	0.0791672	0.058662	0	0.0209049	0.111902	-1.69256	0.251003	0.999965	-1.32262	0.36226	0.999796	1.6697	0.270543	1	-0.00851581	0.996698	1	1.30757	0.379643	0.999012
MGP_C57BL6NJ_G0037543	4933425D22Rik	0.068984	0.186518	0.36955	0	0.155486	0.0950714	0.241036	0	0.0182445	0	0.03901	0.0696056	-1.26622	0.544835	0.999965	-1.20958	0.505501	0.999796	-1.27165	0.410749	0.986709	-2.53642	0.0599676	1	-1.31815	0.324425	0.999012
MGP_C57BL6NJ_G0021298	4933425L06Rik	0.0275201	0	0.049142	0.0235183	0	0.0252848	0	0	0	0.0247786	0.0414998	0	3.1667	0.42335	0.999965	0.462373	0.83382	0.999796	-3.37147	0.393487	1	-0.186507	0.937551	1	-0.646597	0.787339	1
MGP_C57BL6NJ_G0003073	4933426K07Rik	0	0	0	0	0	0	0	0	0	0	0.0578262	0	2.50136	0.530043	0.999965	2.63832	0.507752	1	NA	NA	NA	2.57635	0.517787	1	NA	NA	NA
MGP_C57BL6NJ_G0019021	4933427D14Rik	4.76699	3.97701	3.93055	3.90907	2.55051	3.949	3.31548	2.47437	10.4167	3.72922	3.39393	2.85443	-0.691008	0.156944	0.999965	-0.058287	0.827819	0.999796	0.339571	0.482977	0.986709	-0.338566	0.0670134	0.317947	-0.280055	0.286946	0.999012
MGP_C57BL6NJ_G0003398	4933427E11Rik	0.171139	0.0220344	0.130971	0.229826	0.176337	0.112313	0.0911198	0.093079	0.387959	0.132078	0.147471	0.0986749	-0.576974	0.624946	0.999965	-0.445538	0.625668	0.999796	0.804395	0.566504	1	0.237111	0.854985	1	0.688713	0.557284	0.999012
MGP_C57BL6NJ_G0005310	4933427E13Rik	0	0.0257829	0	0.0244477	0	0.052568	0.0266553	0.0272284	0	0	0.0215699	0	-1.28708	0.710877	0.999965	-1.77698	0.524867	0.999796	1.06368	0.775818	1	-0.22806	0.954734	1	1.57158	0.609401	1
MGP_C57BL6NJ_G0029168	4933427I04Rik	0.101011	0	0.195404	0.0287742	0.151782	0.0928066	0.062745	0.0640941	1.46041	0.257688	0.0761613	0.135895	-1.74367	0.139822	0.999965	0.782982	0.438827	0.999796	2.39682	0.0949791	0.831958	0.668452	0.616509	1	-0.112223	0.940772	0.999012
MGP_C57BL6NJ_G0006677	4933427I22Rik	0.191734	0	0.171188	0.213009	0.121004	0.176161	0.0357298	0.0912451	0.182551	0.0517902	0.0867393	0.503	1.05615	0.400963	0.999965	0.318642	0.7572	0.999796	-0.241939	0.880209	1	0.821156	0.560086	1	0.499435	0.698612	0.999012
MGP_C57BL6NJ_G0006543	4933428C19Rik	0	0	0	0	0	0	0	0.172674	0	0	0	0	-3.29307	0.405762	0.999965	NA	NA	NA	3.22791	0.415053	1	NA	NA	NA	NA	NA	NA
MGP_C57BL6NJ_G0019425	4933428G20Rik	0.916447	0.732098	0.87403	0.338193	0.600908	0.248776	0.426952	0.515429	2.15936	0.487591	0.345496	0.336256	-1.39527	0.0635068	0.999965	-0.0180863	0.976538	0.999796	0.280168	0.699044	0.987075	-1.10307	0.0384489	0.240774	-1.0817	0.057969	0.910349
MGP_C57BL6NJ_G0036613	4933428M09Rik	0	0	0.0516566	0	0	0	0	0	0	0	0	0.233511	3.89849	0.321953	0.999965	4.03242	0.305612	0.999796	-1.73773	0.6673	1	2.16075	0.522747	1	-1.86377	0.64477	1
MGP_C57BL6NJ_G0002966	4933428P19Rik	0	0	0.192586	0.165901	0.233365	0.0396361	0.0803921	0.287422	0.159732	0.0971066	0.146373	0.326466	0.107477	0.919773	0.999965	0.372675	0.710654	0.999796	1.44634	0.436148	1	1.55859	0.356745	1	1.18575	0.529779	1
MGP_C57BL6NJ_G0003836	4933429H19Rik	0	0	0	0.101968	0.080681	0	0.0277938	0.170349	0.220896	0.214864	0	0.0601966	-0.604284	0.728826	0.999965	0.587669	0.766137	0.999796	4.76507	0.0741893	1	4.17277	0.204794	1	3.57933	0.348145	1
MGP_C57BL6NJ_G0028779	4933430I17Rik	0.49939	0.120021	0.326975	0.355643	0.375199	0.183531	0.310206	0.158438	0.405033	0.239809	0.100409	0.100778	-0.98	0.264355	0.999965	-1.05002	0.155079	0.999796	-0.124836	0.886779	0.992125	-1.09355	0.218827	0.548656	-0.0413625	0.957375	0.999012
MGP_C57BL6NJ_G0004533	4933430L12Rik	0	0	0.0222688	0	0	0	0	0.0237391	0	0.0224569	0	0	-0.147507	0.971163	0.999965	NA	NA	NA	0.0682406	0.986657	1	-0.0719809	0.985926	1	NA	NA	NA
MGP_C57BL6NJ_G0005307	4933430M04Rik	0	0	0	0	0	0	0	0	0.0844054	0	0	0.0402524	-1.13231	0.778742	0.999965	NA	NA	NA	2.00705	0.618535	1	NA	NA	NA	NA	NA	NA
MGP_C57BL6NJ_G0003922	4933431E20Rik	5.87429	7.52961	6.58125	6.05385	7.65389	8.68743	6.28428	7.56246	9.85097	6.31168	6.8045	5.76916	-0.322218	0.233535	0.999965	-0.243327	0.278381	0.999796	0.238277	0.394491	0.986335	-0.0760246	0.637169	0.852732	0.168731	0.473652	0.999012
MGP_C57BL6NJ_G0004401	4933431G14Rik	0	0	0.238023	0	0	0.0163291	0	0	0.150414	0	0	0	-4.10334	0.297391	0.999965	NA	NA	NA	-0.693429	0.812442	1	-4.77829	0.172201	1	-3.8027	0.240673	1
MGP_C57BL6NJ_G0007177	4933431M02Rik	0	0	0	0.0708504	0.0373732	0	0	0	0	0	0	0.0418266	1.88149	0.640089	0.999965	-1.41265	0.611679	0.999796	NA	NA	NA	1.9546	0.627165	1	3.34917	0.396742	1
MGP_C57BL6NJ_G0004614	4933432K03Rik	0.0317777	0	0.0922104	0.0135784	0	0	0.0444136	0.0151229	0.0672352	0.0643773	0.0179701	0.0400801	-0.0458094	0.971465	0.999965	3.14378	0.0835276	0.999796	0.015598	0.992512	1	-0.0176508	0.990766	1	-3.17337	0.201587	1
MGP_C57BL6NJ_G0007458	4933433F19Rik	0	0	0	0	0	0	0	0	0	0	0	0	NA	NA	NA	NA	NA	NA	NA	NA	NA	NA	NA	NA	NA	NA	NA
MGP_C57BL6NJ_G0007605	4933433G15Rik	0.196234	0.132643	0.292009	0.251548	0.103204	0.0450738	0.091421	0.186773	0.46709	0.117791	0.0616494	0.0660007	-1.59164	0.124659	0.999965	-0.704026	0.494279	0.999796	0.246386	0.800988	0.989525	-1.3354	0.16684	1	-0.629116	0.513643	0.999012
MGP_C57BL6NJ_G0027871	4933434E20Rik	8.15601	9.25801	9.09377	7.81103	11.4088	7.82963	9.20206	10.5977	7.09422	8.61778	8.69737	8.27783	-0.0689181	0.790195	0.999965	-0.0759526	0.74219	0.999796	0.0179016	0.946846	0.996342	-0.0452185	0.73085	0.898938	0.0335207	0.888412	0.999012
MGP_C57BL6NJ_G0005428	4933434M16Rik	0	0	0.0259675	0	0	0	0	0	0	0	0.0219292	0	1.51598	0.708652	0.999965	1.65278	0.683708	1	-1.73773	0.6673	1	-0.214966	0.957343	1	-1.86377	0.64477	1
MGP_C57BL6NJ_G0006635	4933435F18Rik	0	0	0	0	0	0	0	0	0	0	0	0	NA	NA	NA	NA	NA	NA	NA	NA	NA	NA	NA	NA	NA	NA	NA
MGP_C57BL6NJ_G0007348	4933435G04Rik	0	0	0.100569	0.0240649	0	0	0	0	0	0	0.0212322	0	1.51598	0.708652	0.999965	-0.147466	0.970731	1	-3.73187	0.343708	1	-2.20229	0.528575	1	-2.05749	0.571233	1
MGP_C57BL6NJ_G0005102	4933436E23Rik	0	0.0963087	0.0477045	0.0684908	0.216771	0	0	0	0	0.0962151	0.0604286	0	3.44749	0.365658	0.999965	-0.845176	0.657465	0.999796	-3.32719	0.399894	1	0.129961	0.955165	1	0.982097	0.642551	1
MGP_C57BL6NJ_G0036271	4933436I01Rik	0	0	0.0743334	0	0	0	0	0	0	0	0.0313867	0	1.51598	0.708652	0.999965	1.65278	0.683708	1	-2.73398	0.49163	1	-1.21122	0.759202	1	-2.86005	0.471874	1
MGP_C57BL6NJ_G0005006	4933436I20Rik	0	0	0.100283	0	0	0.0128996	0	0	0	0.0126413	0	0	NA	NA	NA	-0.0126395	0.997529	1	-3.73187	0.343708	1	-2.91084	0.416368	1	-2.89649	0.4359	1
MGP_C57BL6NJ_G0005742	4933438A12Rik	0	0	0	0	0	0	0	0	0	0	0	0	NA	NA	NA	NA	NA	NA	NA	NA	NA	NA	NA	NA	NA	NA	NA
MGP_C57BL6NJ_G0006950	4933438B17Rik	0	0	0.0303723	0	0.0306696	0	0	0.0161888	0.0359872	0.0153145	0	0.0343242	-0.074495	0.979885	0.999965	0.685261	0.828789	1	0.755665	0.848394	1	0.690529	0.849326	1	0.0106774	0.997869	1
MGP_C57BL6NJ_G0015568	4933439C10Rik	1.19969	1.08123	0.910696	1.16073	1.4485	1.36445	0.876525	1.25251	5.03745	1.04687	0.800949	0.981196	-1.33124	0.0198462	0.999965	-0.488554	0.0520484	0.999796	1.15102	0.0447391	0.690196	-0.169221	0.50854	0.782942	0.321102	0.21911	0.999012
MGP_C57BL6NJ_G0006965	4933439J24Rik	0	0	0	0	0	0	0	0	0.257669	0	0	0	-3.91022	0.321253	0.999965	NA	NA	NA	3.82242	0.332264	1	NA	NA	NA	NA	NA	NA
MGP_C57BL6NJ_G0015519	4933439K11Rik	0.110823	0.1816	0.044976	0.327172	0.145332	0.2129	0.20652	0.163015	0.266453	0.181424	0.197504	0.304968	0.107566	0.869745	0.999965	-0.00654198	0.991002	0.999796	0.905053	0.304291	0.973769	1.0215	0.192387	0.518195	1.02639	0.197146	0.999012
MGP_C57BL6NJ_G0005269	4933440J02Rik	0	0	0	0	0	0	0	0	0	0	0	0	NA	NA	NA	NA	NA	NA	NA	NA	NA	NA	NA	NA	NA	NA	NA
MGP_C57BL6NJ_G0007410	4933440M02Rik	0	0.0225641	0.145296	0	0	0	0.0466552	0	0	0	0.00943852	0.0505235	0.345643	0.889782	0.999965	4.27987	0.157274	0.999796	-1.84676	0.40855	1	-1.49863	0.416339	1	-5.76627	0.0263301	1
MGP_C57BL6NJ_G0021970	5031414D18Rik	0.235114	0.544883	0.489812	0.325308	0.746956	0.401176	0.532025	0.745931	0.521142	0.292338	0.616238	0.474466	-0.374223	0.470208	0.999965	-0.0837672	0.873605	0.999796	0.497475	0.388224	0.982516	0.127924	0.817953	0.933631	0.216371	0.711367	0.999012
MGP_C57BL6NJ_G0005877	5031415H12Rik	0.0360345	0	0	0.0205297	0	0	0	0.0228648	0.0254139	0.0216299	0	0	-1.15116	0.733252	0.999965	0.0721779	0.985597	1	0.42384	0.902678	1	-0.720976	0.854924	1	-0.794794	0.840568	1
MGP_C57BL6NJ_G0006202	5031425F14Rik	0.12252	0.15183	0.068369	0.0916156	0.0276153	0.014071	0.114158	0.0291532	0.048605	0.151683	0.127021	0.0618118	0.829803	0.495399	0.999965	1.3544	0.239892	0.999796	-0.839664	0.520965	1	0.00325337	0.997466	1	-1.35195	0.276674	1
MGP_C57BL6NJ_G0004447	5031434C07Rik	0	0.0166821	0.0330525	0	0	0	0.0172466	0	0.0293721	0	0	0	-3.362	0.395705	0.999965	NA	NA	NA	-0.120413	0.963355	1	-3.46258	0.379988	1	-3.44863	0.382932	1
MGP_C57BL6NJ_G0015897	5031434O11Rik	0.859148	1.226	1.02278	1.04694	1.24795	1.33023	0.874638	0.931302	2.77717	0.401107	0.9237	0.89097	-1.03951	0.058067	0.999965	-0.706606	0.072799	0.999796	0.545765	0.285258	0.964769	-0.483511	0.219192	0.548848	0.22513	0.457115	0.999012
MGP_C57BL6NJ_G0022595	5031439G07Rik	13.8146	16.1393	13.8891	15.9031	20.1029	15.2072	15.21	20.3952	18.5197	17.6859	16.65	16.5317	-0.085594	0.71644	0.999965	-0.00605584	0.975292	0.999796	0.299077	0.227205	0.94728	0.219866	0.0935621	0.373753	0.228341	0.273028	0.999012
MGP_C57BL6NJ_G0005573	5033403F01Rik	0.151431	0.0779876	0.154518	0.258821	0	0.0596275	0.463602	0.08236	0.0686563	0.0194779	0.0652441	0.0436557	-2.25147	0.107519	0.999965	-1.30002	0.430198	0.999796	0.678966	0.593247	0.986709	-1.56237	0.259846	1	-0.264049	0.859357	0.999012
MGP_C57BL6NJ_G0015991	5033403H07Rik	0	0	0	0	0	0	0.0263882	0	0	0	0	0.0285762	-0.147507	0.971163	0.999965	NA	NA	NA	NA	NA	NA	NA	NA	NA	NA	NA	NA
MGP_C57BL6NJ_G0002827	5033417F24Rik	1.62769	0.958021	1.39395	0.525173	1.43754	1.38866	1.11424	0.521675	1.58136	0.762681	1.1396	1.02228	-0.129345	0.807686	0.999965	-0.192434	0.693319	0.999796	-0.319164	0.558416	0.986709	-0.436725	0.274298	0.608088	-0.242321	0.635208	0.999012
MGP_C57BL6NJ_G0005579	5033430I15Rik	2.89945	3.00654	2.7836	2.85084	2.78273	4.52585	3.31161	3.53119	3.16627	2.58255	3.19696	2.89412	-0.20257	0.565557	0.999965	-0.224885	0.511322	0.999796	0.199366	0.593449	0.986709	0.00382767	0.990079	0.996369	0.229504	0.517913	0.999012
MGP_C57BL6NJ_G0015815	5330411J11Rik	0.0327417	0.0590176	0	0.0839419	0.118077	0.0150412	0.0305073	0.0623265	0	0.0884404	0.148122	0.0991103	1.84306	0.221112	0.999965	0.638297	0.55116	0.999796	0.028694	0.991028	1	1.88108	0.207197	1	1.24787	0.468612	1
MGP_C57BL6NJ_G0007364	5330411O13Rik	0.0768922	0	0	0	0.0693243	0	0	0	0	0.103849	0.028988	0.0969813	4.46805	0.0771722	0.999965	1.73353	0.357015	0.999796	-2.88694	0.466952	1	1.60268	0.443587	1	-0.135752	0.971489	1
MGP_C57BL6NJ_G0015867	5330413P13Rik	0.50194	0.61231	0.923466	0.697587	0.159988	0.894393	0.755856	0.328146	0.95473	0.812577	0.875424	0.409263	0.0488191	0.921471	0.999965	0.261338	0.661766	0.999796	-0.0117652	0.980925	0.99768	0.0492682	0.899636	0.965767	-0.214569	0.720562	0.999012
MGP_C57BL6NJ_G0005619	5330416C01Rik	0.177679	0.160134	0.108163	0.165645	0.087377	0.155827	0.301005	0.0153739	0.136702	0.24724	0.621124	0.456348	1.54994	0.0679978	0.999965	1.70039	0.00224419	0.513826	0.014048	0.988971	0.998684	1.57973	0.00555669	0.086481	-0.119309	0.856966	0.999012
MGP_C57BL6NJ_G0028194	5330417C22Rik	8.52793	4.96672	6.00203	8.88319	2.55011	7.00799	3.71601	3.67028	12.4279	5.51368	3.9241	3.28208	-0.630852	0.186648	0.999965	-0.53334	0.229895	0.999796	0.00930647	0.984379	0.998033	-0.609599	0.0179351	0.162719	-0.0770417	0.862586	0.999012
MGP_C57BL6NJ_G0033290	5330417H12Rik	0	0	0	0	0	0	0	0	0	0	0	0	NA	NA	NA	NA	NA	NA	NA	NA	NA	NA	NA	NA	NA	NA	NA
MGP_C57BL6NJ_G0005673	5330426L24Rik	0	0	0	0	0.0250554	0	0	0	0	0	0	0	NA	NA	NA	-1.88043	0.641352	1	NA	NA	NA	NA	NA	NA	1.81697	0.652598	1
MGP_C57BL6NJ_G0005590	5330429C05Rik	1.3408	0.21971	0.870631	3.59373	3.07703	0.279976	2.27145	0.754093	0.193422	0.438994	0.643331	0.799429	-0.780849	0.437214	0.999965	-1.88042	0.0314517	0.999796	0.408481	0.713891	0.987075	-0.362702	0.698617	1	1.52213	0.127748	0.999012
MGP_C57BL6NJ_G0007704	5330434G04Rik	1.64993	1.68061	1.42007	1.32408	1.66884	1.85185	1.5714	1.23543	1.76479	1.06994	1.25437	0.903876	-0.496027	0.107334	0.999965	-0.581244	0.0285339	0.999796	-0.063313	0.831149	0.99196	-0.549448	0.0148214	0.146485	0.0328075	0.89547	0.999012
MGP_C57BL6NJ_G0002891	5330438I03Rik	0.0312974	0	0	0.0178309	0	0.0383405	0.00972052	0	0.297985	0.0187865	0.015732	0.0105265	-2.74912	0.130637	0.999965	-0.312336	0.86633	0.999796	3.2934	0.164645	1	0.552302	0.83803	1	0.863902	0.771487	1
MGP_C57BL6NJ_G0004672	5330439A09Rik	0	0.0478957	0.0237241	0.158954	0	0.0488266	0	0.050581	0.19677	0.0478491	0.180312	0	-0.0827034	0.968808	0.999965	0.154921	0.937127	0.999796	1.75612	0.496421	1	1.67875	0.48369	1	1.52785	0.521036	1
MGP_C57BL6NJ_G0004497	5330439B14Rik	0	0	0	0.109329	0.0768942	0	0	0	0	0	0	0	NA	NA	NA	-4.15939	0.169661	0.999796	NA	NA	NA	NA	NA	NA	4.09141	0.228449	1
MGP_C57BL6NJ_G0004879	5430400D12Rik	0.386372	0.284908	0.329288	0.510291	0.300843	0.161359	0.507279	0.133725	1.37486	0.426947	0.238353	0.602501	-0.661761	0.428501	0.999965	0.378181	0.575803	0.999796	0.99183	0.251386	0.955236	0.340792	0.603569	0.837093	-0.0347816	0.960341	0.999012
MGP_C57BL6NJ_G0036371	5430402E10Rik	0	0	0	0	0	0	0	0	0	0	0	0	NA	NA	NA	NA	NA	NA	NA	NA	NA	NA	NA	NA	NA	NA	NA
MGP_C57BL6NJ_G0004382	5430402O13Rik	0.972644	0.823477	0.973678	0.176317	1.16922	0.704083	0.604178	0.729381	0.654792	0.504222	0.266678	0.505574	-0.642627	0.358142	0.999965	-0.684335	0.388027	0.999796	-0.482736	0.439402	0.986709	-1.12044	0.0689536	0.321615	-0.429818	0.563684	0.999012
MGP_C57BL6NJ_G0015876	5430405H02Rik	1.95266	2.08249	2.06304	2.01636	2.75808	1.92861	2.18328	1.67267	1.87636	1.72884	1.80355	1.13289	-0.291287	0.446387	0.999965	-0.515577	0.124662	0.999796	-0.0953343	0.790348	0.989525	-0.377317	0.236735	0.569378	0.140377	0.642973	0.999012
MGP_C57BL6NJ_G0006852	5430416N02Rik	0.360673	0.237023	0.214682	0.237591	0.189685	0.227822	0.189033	0.257464	0.810805	0.439758	0.11331	0.250197	-0.637947	0.382583	0.999965	0.29249	0.625019	0.999796	0.615216	0.374811	0.980037	-0.0118285	0.984884	0.994255	-0.303526	0.545988	0.999012
MGP_C57BL6NJ_G0033592	5430419D17Rik	0	0	0.0168467	0	0	0.00866804	0.017581	0	0	0	0.0142268	0.0190387	0.904395	0.793567	0.999965	1.88104	0.550402	1	0.0580039	0.988445	1	0.973592	0.777833	1	-0.902001	0.823437	1
MGP_C57BL6NJ_G0003261	5430427M07Rik	0	0	0	0	0	0	0	0	0.143374	0	0	0	NA	NA	NA	NA	NA	NA	NA	NA	NA	NA	NA	NA	NA	NA	NA
MGP_C57BL6NJ_G0006860	5430427N15Rik	0.260463	0.0111783	0.166108	0.0847955	0.111823	0.193725	0	0.0472202	0.0262422	0.0223349	0.037407	0.0250295	0.217844	0.911577	0.999965	-2.18554	0.0302808	0.999796	-2.57708	0.112714	1	-2.35133	0.0773731	1	-0.157032	0.887792	0.999012
MGP_C57BL6NJ_G0036387	5430427O19Rik	0.173939	0.185267	0.225891	0.108106	0.0712818	0.0726416	0.110502	0.150503	0.0167282	0.142375	0.107304	0.0957309	0.309745	0.745092	0.999965	0.457148	0.489825	0.999796	-1.06707	0.246249	0.954328	-0.754454	0.233869	0.565382	-1.21028	0.0579744	0.910349
MGP_C57BL6NJ_G0031842	5530400C23Rik	0	0	0	0	0	0	0	0	0	0	0	0	NA	NA	NA	NA	NA	NA	NA	NA	NA	NA	NA	NA	NA	NA	NA
MGP_C57BL6NJ_G0019211	5530401A14Rik	0.0653034	0	0	0.0167422	0	0.0359996	0	0	0.0276337	0	0	0	-3.10007	0.434725	0.999965	-4.0549	0.192701	0.999796	-1.2698	0.697035	1	-4.35309	0.257258	1	-0.296687	0.907876	1
MGP_C57BL6NJ_G0016179	5530601H04Rik	1.84246	1.43774	1.42431	1.383	1.42339	1.3809	1.41269	2.07675	2.5663	2.18123	1.68244	1.42339	-0.190081	0.566311	0.999965	0.339995	0.163241	0.999796	0.357188	0.272714	0.958386	0.175213	0.444222	0.740783	-0.16328	0.462956	0.999012
MGP_C57BL6NJ_G0007607	5730403I07Rik	0.437979	0.157893	0.338906	0.386767	0.250086	0.415819	0.0544119	0.0555819	0.0308892	0.0657249	0.0220155	0.0441926	-0.103297	0.94502	0.999965	-3.01577	0.000161543	0.172137	-2.7253	0.00808594	0.37801	-2.83285	0.00313888	1	0.178616	0.7849	0.999012
MGP_C57BL6NJ_G0016165	5730405O15Rik	0.436476	1.06358	0.433004	0.718383	0.568414	0.772343	0.64769	0.307729	0.837986	0.727771	0.609443	0.391475	-0.04337	0.943002	0.999965	-0.245688	0.581588	0.999796	-0.121774	0.858521	0.992116	-0.154468	0.791026	0.921705	0.0931539	0.867532	0.999012
MGP_C57BL6NJ_G0029208	5730409E04Rik	16.6422	33.9722	31.7903	28.6165	50.8711	39.0735	35.2896	44.6745	30.7933	33.1565	33.6001	33.9373	-0.134554	0.592588	0.999965	-0.232481	0.372081	0.999796	0.423421	0.214904	0.941877	0.294408	0.227204	0.557812	0.529401	0.131484	0.999012
MGP_C57BL6NJ_G0016186	5730412P04Rik	0	0	0	0.110376	0	0.189867	0	0	0.327925	0	0.0779068	0.0521285	-1.30938	0.597666	0.999965	-1.19724	0.526409	0.999796	4.60138	0.229537	1	3.29998	0.403877	1	4.50515	0.148591	1
MGP_C57BL6NJ_G0004996	5730419F03Rik	0	0	0.11406	0.145564	0	0.0260829	0	0	0	0	0.0107024	0.057289	3.14486	0.426641	0.999965	-1.35722	0.507105	0.999796	-3.90155	0.321747	1	-0.760077	0.780109	1	0.587216	0.816541	1
MGP_C57BL6NJ_G0005263	5730420D15Rik	0	0	0.112097	0	0.113195	0.0922831	0.0233967	0	0.0531283	0	0.113598	0.329375	2.55095	0.217916	0.999965	1.10683	0.53193	0.999796	-0.578222	0.866063	1	1.97283	0.384361	1	0.87289	0.744463	1
MGP_C57BL6NJ_G0007006	5730422E09Rik	0	0.0432377	0.0713897	0.0136662	0	0.132234	0.0447008	0.0152206	0.169175	0.0863914	0.217035	0.0645427	0.711565	0.587095	0.999965	1.34408	0.354815	0.999796	0.968399	0.608772	1	1.68272	0.247553	1	0.34568	0.87512	1
MGP_C57BL6NJ_G0015528	5730435O14Rik	0.0851661	0.0767568	0.0380199	0.0727818	0	0	0	0	0	0	0.128429	0	2.50136	0.530043	0.999965	0.838552	0.827368	1	-3.12439	0.423041	1	-0.596599	0.82181	1	-1.43974	0.587281	1
MGP_C57BL6NJ_G0006385	5730437C11Rik	0	0	0	0	0	0	0	0	0	0	0	0	NA	NA	NA	NA	NA	NA	NA	NA	NA	NA	NA	NA	NA	NA	NA
MGP_C57BL6NJ_G0019203	5730455P16Rik	20.8351	23.2472	21.6289	24.7411	26.7205	27.0388	23.0914	23.4362	25.5821	22.7555	24.4632	22.1794	-0.0512001	0.81266	0.999965	-0.174698	0.284666	0.999796	0.127929	0.563348	0.986709	0.0842635	0.503017	0.779136	0.260759	0.116323	0.997753
MGP_C57BL6NJ_G0006503	5730460C07Rik	0	0	0	0	0	0	0	0	0	0	0	0	NA	NA	NA	NA	NA	NA	NA	NA	NA	NA	NA	NA	NA	NA	NA
MGP_C57BL6NJ_G0029970	5730480H06Rik	1.17231	0.852707	0.969888	1.04812	0.640474	0.801963	0.875624	0.824714	1.88049	1.07274	0.746999	0.90001	-0.389769	0.327335	0.999965	0.129244	0.662709	0.999796	0.246326	0.537269	0.986709	-0.1336	0.582659	0.825928	-0.261748	0.379298	0.999012
MGP_C57BL6NJ_G0028282	5730508B09Rik	1.15315	1.72427	1.52096	2.1613	1.47678	2.32364	2.01459	1.02272	2.10712	1.93496	1.13623	1.24287	-0.249088	0.570154	0.999965	-0.465238	0.192304	0.999796	0.215443	0.622361	0.986709	-0.0236474	0.946684	0.982282	0.441529	0.200623	0.999012
MGP_C57BL6NJ_G0018489	5730522E02Rik	0.553794	0.409182	0.329633	0.17481	0.0539772	0.412552	0.274271	0.289665	1.44617	0.139256	0.173041	0.140955	-2.13652	0.00135174	0.999965	-0.500227	0.48129	0.999796	0.619698	0.344437	0.97629	-1.50187	0.000374312	0.0180801	-1.00624	0.14344	0.999012
MGP_C57BL6NJ_G0016942	5730559C18Rik	1.02572	0.988939	0.612313	0.698197	0.688201	0.7616	0.889045	0.261096	0.775981	0.440295	0.633997	0.625793	-0.175223	0.731708	0.999965	-0.333825	0.265444	0.999796	-0.458273	0.37638	0.980037	-0.621732	0.0686543	0.321572	-0.285553	0.391196	0.999012
MGP_C57BL6NJ_G0031178	5730596B20Rik	0	0.0398417	0	0	0.358702	0	0.0329519	0.0673208	0	0.0557242	0.0599966	0.151657	1.40016	0.295369	0.999965	-0.418482	0.80506	0.999796	1.33475	0.615078	1	2.73358	0.089999	1	3.16997	0.234325	0.999012
MGP_C57BL6NJ_G0007079	5830405F06Rik	0	0.0113974	0	0	0	0	0	0	0	0	0	0	NA	NA	NA	NA	NA	NA	NA	NA	NA	NA	NA	NA	NA	NA	NA
MGP_C57BL6NJ_G0033666	5830411N06Rik	0	0.0134861	0	0.121483	0.0944363	0	0	0.0142422	0	0	0.0112825	0.0150985	0.880117	0.798572	0.999965	-3.03119	0.0761691	0.999796	0.0885375	0.982341	1	0.96106	0.780404	1	3.98566	0.0683709	1
MGP_C57BL6NJ_G0006784	5830416I19Rik	0	0	0.04035	0.067587	0.0203724	0.0415221	0	0	0	0	0.034075	0	2.50136	0.530043	0.999965	-1.85889	0.322411	0.999796	-2.73398	0.49163	1	-0.225207	0.952491	1	1.67251	0.418042	1
MGP_C57BL6NJ_G0016151	5830418P13Rik	0.0447128	0.0402979	0.11178	0	0	0.188973	0.058326	0.0595801	0.113524	0.0563622	0.087654	0.0360926	-0.342093	0.741557	0.999965	-0.0698575	0.967894	0.999796	0.218917	0.846755	0.992116	-0.115591	0.914704	1	-0.0536	0.976977	0.999012
MGP_C57BL6NJ_G0007438	5830432E09Rik	0.104901	0.0768161	0.0175612	0.0168088	0	0.0662616	0.0855242	0.0873631	0.0138718	0.0590319	0.0741509	0.0132308	-0.345532	0.766028	0.999965	0.825417	0.556051	0.999796	-0.0853057	0.943001	0.996243	-0.424625	0.703802	1	-1.25761	0.383407	0.999012
MGP_C57BL6NJ_G0015978	5830444B04Rik	0.12063	0.429933	0.112599	0.196805	1.62641	0.317382	0.715256	0.521882	0.672873	0.103676	0.61187	0.719235	-0.409441	0.505876	0.999965	-0.571222	0.493528	0.999796	1.51698	0.0125304	0.450021	1.11533	0.126423	0.428215	1.6947	0.0442762	0.83375
MGP_C57BL6NJ_G0035938	5830454E08Rik	0.734865	1.14064	1.23933	1.74446	2.3925	1.68794	1.14119	0.97144	0.777412	0.918973	1.35442	1.3182	0.314915	0.596563	0.999965	-0.69253	0.10896	0.999796	-0.112686	0.867437	0.992116	0.208689	0.710985	0.889643	0.904042	0.0674853	0.939692
MGP_C57BL6NJ_G0004657	5830468F06Rik	0	0.121149	0.048007	0.1838	0	0.0988031	0	0.0511766	0.455055	0.0484126	0.0405412	0.0542533	-1.80671	0.314072	0.999965	-0.985931	0.545081	0.999796	1.54973	0.466105	1	-0.246133	0.902634	1	0.73608	0.723051	1
MGP_C57BL6NJ_G0030154	5830473C10Rik	0.040672	0.04582	0.0544704	0	0.036669	0.0373685	0.0189482	0.0096778	0.0537835	0	0.145665	0.0102596	0.94793	0.611452	0.999965	1.0924	0.577189	0.999796	-0.799202	0.61203	1	0.165749	0.919654	1	-0.929618	0.54125	1
MGP_C57BL6NJ_G0015526	5930403N24Rik	0.693185	0.55955	0.505886	0.4327	0.228247	0.670111	0.185339	0.229484	0.593032	0.276789	0.359042	0.200706	-0.255563	0.669279	0.999965	-0.664925	0.191446	0.999796	-0.817936	0.142372	0.89692	-1.05911	0.00719263	0.0993635	-0.397184	0.405035	0.999012
MGP_C57BL6NJ_G0006958	5930412G12Rik	0.253604	0.543822	0.28889	0.209253	0.741121	0.514219	0.480742	0.341258	0.0832615	0.251962	0.461553	0.388245	0.281013	0.686285	0.999965	-0.40512	0.469891	0.999796	-0.261572	0.727896	0.987221	0.0253141	0.962015	0.987142	0.434384	0.483035	0.999012
MGP_C57BL6NJ_G0034014	5930422O12Rik	0	0.0955348	0.0315474	0.332153	0	0.259711	0.197535	0.0336303	0.897109	0.31814	0.346338	0.213913	-0.341201	0.776515	0.999965	0.572695	0.631389	0.999796	3.11225	0.07828	1	2.77778	0.0619813	1	2.21021	0.276306	1
MGP_C57BL6NJ_G0007004	5930430L01Rik	1.37478	0.616168	0.882443	0.971647	0.663285	1.01049	0.512384	0.311211	0.864765	0.234184	0.85167	0.45739	-0.119459	0.841922	0.999965	-0.770712	0.125268	0.999796	-0.779422	0.138218	0.894166	-0.887329	0.0801305	0.344323	-0.1136	0.783368	0.999012
MGP_C57BL6NJ_G0004988	6030407O03Rik	0.376778	0.0328621	0.249589	0.155801	0.186284	0.25684	0.101922	0.115682	0.11572	0.361132	0.109969	0.0367909	0.613863	0.551947	0.999965	-0.233345	0.791411	0.999796	-0.987002	0.348835	0.976554	-0.364642	0.734423	0.900412	-0.130503	0.88707	0.999012
MGP_C57BL6NJ_G0005752	6030408B16Rik	0.255736	0.0813474	0	0	0	0.0552857	0.112133	0.114544	0.2228	0.392797	0.13611	0.0607153	0.402967	0.68777	0.999965	3.42853	0.0227333	0.999796	0.409322	0.771886	0.989525	0.821594	0.536991	1	-2.60548	0.258027	1
MGP_C57BL6NJ_G0035383	6030419C18Rik	73.3377	68.7762	70.5928	49.9092	66.0826	91.7802	75.687	63.1244	74.7715	62.5405	70.5871	75.948	-0.0269039	0.907594	0.999965	0.0103692	0.970322	0.999796	-0.00061867	0.997801	0.99968	-0.0196637	0.881395	0.958987	-0.0287317	0.915774	0.999012
MGP_C57BL6NJ_G0007338	6030442E23Rik	0	0	0	0	0	0	0	0	0	0	0	0	NA	NA	NA	NA	NA	NA	NA	NA	NA	NA	NA	NA	NA	NA	NA
MGP_C57BL6NJ_G0015504	6030442K20Rik	0.227078	0.216695	0.190818	0.125567	0.2529	0.208634	0.236473	0.317839	0.395665	0.276618	0.241715	0.309991	-0.193208	0.760776	0.999965	0.498611	0.397981	0.999796	0.574166	0.42932	0.986709	0.387986	0.544264	0.803283	-0.108231	0.87416	0.999012
MGP_C57BL6NJ_G0029391	6030445D17Rik	0.206114	0.247683	0.0920133	0.088071	0.139371	0	0.128032	0.163481	0.0363412	0.123721	0.0906546	0.121316	0.0262274	0.981621	0.999965	0.564257	0.650942	0.999796	-0.728373	0.527112	0.986709	-0.698665	0.467166	1	-1.25697	0.327741	0.999012
MGP_C57BL6NJ_G0034577	6030452D12Rik	0	0	0	0	0	0	0	0.0844529	0.187736	0	0	0	-3.6443	0.33469	0.999965	NA	NA	NA	3.56403	0.366828	1	NA	NA	NA	NA	NA	NA
MGP_C57BL6NJ_G0022145	6030458C11Rik	9.50758	9.32942	10.956	9.81005	8.00621	11.0204	9.99305	9.98755	14.4036	11.99	10.6826	11.5903	5.08844e-05	0.999846	0.999965	0.250995	0.235388	0.999796	0.198694	0.463383	0.986709	0.206905	0.158715	0.472907	-0.0429732	0.843981	0.999012
MGP_C57BL6NJ_G0019843	6030468B19Rik	0	0	0	0	0.0499705	0.0254619	0	0	0	0	0.0835807	0	2.50136	0.530043	0.999965	0.185314	0.950652	0.999796	NA	NA	NA	2.57635	0.517787	1	2.41143	0.545905	1
MGP_C57BL6NJ_G0020048	6030469F06Rik	0	0	0	0	0	0	0	0	0	0	0	0	NA	NA	NA	NA	NA	NA	NA	NA	NA	NA	NA	NA	NA	NA	NA
MGP_C57BL6NJ_G0006587	6030471H07Rik	0	0	0	0	0	0	0	0	0	0	0	0	NA	NA	NA	NA	NA	NA	NA	NA	NA	NA	NA	NA	NA	NA	NA
MGP_C57BL6NJ_G0036169	6030498E09Rik	0	0	0.0415358	0.0795124	0	0	0.0433462	0.0442782	0	0.0837735	0.0350764	0.0938803	1.25822	0.51794	0.999965	1.40482	0.476317	0.999796	1.07662	0.773398	1	2.3376	0.316894	1	0.93161	0.812934	1
MGP_C57BL6NJ_G0005643	6230400D17Rik	1.01227	0.929528	0.972002	0.865068	0.447709	0.421153	0.943184	0.781678	2.66708	0.533099	0.835243	0.616686	-1.13346	0.0594044	0.999965	0.200839	0.697692	0.999796	0.576511	0.331178	0.97558	-0.544	0.226769	0.55764	-0.743475	0.137366	0.999012
MGP_C57BL6NJ_G0005367	6330403K07Rik	303.539	168.448	203.556	275.749	140.835	235.643	187.29	234.543	129.084	198.747	149.656	123.259	-0.221703	0.49071	0.999965	-0.46483	0.148717	0.999796	-0.29596	0.384468	0.980324	-0.512136	0.0358004	0.231881	-0.0470018	0.8896	0.999012
MGP_C57BL6NJ_G0004322	6330403L08Rik	3.37328	5.18239	4.03064	3.78659	2.89072	7.05267	4.76128	2.67554	4.11035	3.2277	4.31458	4.21247	0.0296112	0.925253	0.999965	-0.223658	0.543577	0.999796	-0.132456	0.687926	0.987075	-0.0938097	0.669425	0.868287	0.129946	0.732029	0.999012
MGP_C57BL6NJ_G0007372	6330403N20Rik	0.0249625	0	0	0	0	0	0.0465179	0.023759	1.24116	0	0	0	-6.73919	0.0010209	0.999965	NA	NA	NA	5.68998	0.00535093	0.310731	NA	NA	NA	NA	NA	NA
MGP_C57BL6NJ_G0032113	6330408A02Rik	1.12755	1.43601	1.09081	1.27246	1.5306	1.76559	1.64587	1.07562	1.45941	1.28336	1.33186	1.32006	-0.0834717	0.765639	0.999965	-0.212709	0.334643	0.999796	0.186752	0.537355	0.986709	0.111991	0.554829	0.810227	0.326357	0.194508	0.999012
MGP_C57BL6NJ_G0026038	6330409D20Rik	1.32742	1.53283	1.14814	1.47117	3.16024	1.29583	1.19818	1.40162	1.18486	1.04579	1.07906	1.59052	-0.0264452	0.952063	0.999965	-0.671473	0.149303	0.999796	-0.0870753	0.847432	0.992116	-0.107978	0.785893	0.920045	0.568755	0.231106	0.999012
MGP_C57BL6NJ_G0003948	6330410L21Rik	0.0230021	0.0898338	0.150606	0.045867	0.0553019	0.0915798	0.0285765	0.167848	0.129781	0.241625	0.0809358	0.0464187	0.185452	0.850939	0.999965	0.941083	0.281674	0.999796	0.300075	0.784811	0.989525	0.48989	0.623651	0.846528	-0.452362	0.64705	0.999012
MGP_C57BL6NJ_G0004321	6330418K02Rik	0.421156	0.439503	0.395815	0.359914	0.719441	0.407314	0.929402	0.232072	0.0937978	0.379202	0.668521	0.335487	0.138836	0.880218	0.999965	-0.0907165	0.880846	0.999796	-0.00113872	0.999057	0.99968	0.151219	0.816768	0.932858	0.246716	0.689905	0.999012
MGP_C57BL6NJ_G0003899	6330562C20Rik	0.132739	0.311043	0.379246	0.249561	0.0478698	0.195132	0.074208	0.0505358	0.140424	0.119516	0.300251	0	0.686929	0.672231	0.999965	-0.210688	0.878278	0.999796	-1.65446	0.184301	1	-0.94808	0.465714	1	-0.73925	0.476138	0.999012
MGP_C57BL6NJ_G0003770	6430503K07Rik	0.374123	1.51732	0.389704	0.95916	1.06812	1.94783	0.929575	0.77152	0.131928	0.336854	0.329099	0.377494	-0.819534	0.464218	0.999965	-1.93058	0.00720518	0.848542	-0.312768	0.786933	0.989525	-1.12764	0.275948	1	0.80133	0.347407	0.999012
MGP_C57BL6NJ_G0033650	6430531B16Rik	0.107817	0.0277631	0.0687593	0.039488	0.0277729	0.0566054	0.215269	0.117279	0.456236	0.0693403	0.0232265	0.0310823	-2.67041	0.0145483	0.999965	-0.00542927	0.996756	0.999796	1.93934	0.0793261	0.795825	-0.718269	0.619804	1	-0.713357	0.591585	1
MGP_C57BL6NJ_G0034692	6430548M08Rik	114.282	62.4618	88.0182	60.4252	62.9645	73.8536	75.0722	66.906	61.5656	71.2055	77.5285	79.7644	0.170015	0.448645	0.999965	0.214673	0.240289	0.999796	-0.384278	0.193214	0.937789	-0.20713	0.322313	0.649987	-0.419983	0.12553	0.999012
MGP_C57BL6NJ_G0027175	6430550D23Rik	0.160467	0.0482074	0.0849014	0.0355529	0.0857323	0.0218419	0.0332257	0.0678802	0.182332	0.0267559	0.156839	0.0359806	-0.345282	0.739983	0.999965	0.635811	0.532559	0.999796	-0.0651664	0.946664	0.996342	-0.398823	0.679366	0.874061	-1.02852	0.268351	0.999012
MGP_C57BL6NJ_G0005624	6430562O15Rik	0.0418402	0.0329953	0.135418	0.111738	0.0282917	0.0576627	0.0828428	0.0497788	0.442627	0.0329632	0.0512641	0.0211086	-2.42512	0.0117925	0.999965	-0.893286	0.311779	0.999796	1.42927	0.154734	0.905211	-0.983319	0.327065	1	-0.087025	0.927393	0.999012
MGP_C57BL6NJ_G0035744	6430571L13Rik	10.0294	6.80685	10.3287	3.39702	12.2401	5.74985	5.79309	5.4423	6.03824	5.35943	5.40256	6.52023	0.00428105	0.986402	0.999965	-0.303493	0.491056	0.999796	-0.659188	0.0208357	0.544057	-0.647545	0.00252559	0.0557792	-0.339271	0.456711	0.999012
MGP_C57BL6NJ_G0034036	6430573F11Rik	5.31621	5.77412	7.57138	3.64188	9.39192	5.11512	5.41466	4.46584	7.10401	4.85123	5.76103	6.26175	-0.00434889	0.987965	0.999965	-0.101182	0.783814	0.999796	-0.144595	0.632769	0.986709	-0.140556	0.483906	0.766421	-0.0351207	0.926673	0.999012
MGP_C57BL6NJ_G0006345	6430573P05Rik	0.557218	0.604688	0.639651	0.408163	0.512628	0.605992	0.752297	0.313883	0.529329	0.450515	0.745958	0.45897	0.059336	0.913698	0.999965	0.125459	0.770677	0.999796	-0.183006	0.73797	0.987638	-0.112255	0.796652	0.924724	-0.235769	0.566047	0.999012
MGP_C57BL6NJ_G0007104	6430584L05Rik	0.876	0.7131	0.983967	0.635922	0.237784	1.31545	0.500263	0.206201	1.53457	0.508862	0.696007	0.294631	-0.566351	0.420766	0.999965	-0.543052	0.396742	0.999796	-0.217886	0.743833	0.987638	-0.766505	0.0744346	0.332705	-0.228571	0.704554	0.999012
MGP_C57BL6NJ_G0029035	6430628N08Rik	0.90613	0.199998	0.297194	1.07463	0.100034	0.220876	1.03383	0.739239	0.391263	0.915767	0.571669	0.634409	-0.0306623	0.95818	0.999965	0.60728	0.46175	0.999796	0.628107	0.423955	0.986709	0.607151	0.375239	0.69204	-0.00286721	0.997712	0.999744
MGP_C57BL6NJ_G0006066	6430710C18Rik	0.0392252	0.294601	0.408588	0.391082	0.0707292	0.0961045	0	0.0373341	0.0968246	0.082408	0.0591509	0	0.101087	0.958952	0.999965	-1.95828	0.106721	0.999796	-2.49582	0.0690388	0.769392	-2.37037	0.0561007	1	-0.412007	0.697342	0.999012
MGP_C57BL6NJ_G0015627	6530401F13Rik	0.245067	0	0	0	0	0.0500361	0.152229	0	0.172838	0.196138	0	0.0549501	-0.369403	0.853738	0.999965	2.33003	0.360371	0.999796	0.398142	0.873663	1	0.0465768	0.984968	1	-2.28622	0.509899	1
MGP_C57BL6NJ_G0015800	6530402F18Rik	1.17407	1.38821	0.904005	0.846862	0.835163	1.61312	1.65096	0.558736	1.91435	0.688581	1.50653	1.28247	-0.239931	0.628963	0.999965	0.079477	0.849957	0.999796	0.238456	0.614198	0.986709	0.0102179	0.97586	0.990829	-0.0685306	0.856825	0.999012
MGP_C57BL6NJ_G0004353	6530409C15Rik	0.368609	0.345501	0.144808	0.441011	0.29245	0.311576	0.302239	0.701676	0.733107	0.318614	0.277928	0.401685	-0.795915	0.197023	0.999965	-0.0692604	0.893088	0.999796	1.01098	0.16208	0.913627	0.221308	0.740894	0.903459	0.289797	0.65724	0.999012
MGP_C57BL6NJ_G0005813	6530411M01Rik	1.55154	1.0617	1.33397	0.515637	0.388565	1.42552	0.3748	0.410206	0.425541	0.983061	0.693243	0.724778	0.99217	0.126173	0.999965	0.0438497	0.945803	0.999796	-1.71076	0.00614845	0.334044	-0.711126	0.145095	0.453934	-0.756251	0.239106	0.999012
MGP_C57BL6NJ_G0005583	6720427I07Rik	2.07763	2.3028	2.53477	1.83065	3.10639	1.45833	1.94786	1.38791	3.59039	1.78933	1.4011	1.61458	-0.520391	0.226337	0.999965	-0.40856	0.265748	0.999796	-0.0104797	0.980494	0.99768	-0.521602	0.0488458	0.270733	-0.108713	0.769717	0.999012
MGP_C57BL6NJ_G0004895	6720483E21Rik	0.237654	0.309383	0.117882	0.18053	0.261878	0.38818	0.196832	0.50266	0.642503	0.142653	0.418108	0.0532879	-1.1019	0.281515	0.999965	-0.411733	0.671601	0.999796	1.00419	0.303675	0.973769	-0.0933955	0.933705	1	0.325071	0.715279	0.999012
MGP_C57BL6NJ_G0021050	6720489N17Rik	0.962029	1.20957	0.975584	1.59352	1.42416	0.949364	0.863177	0.779998	0.678486	1.21909	1.11938	0.838875	0.456311	0.257733	0.999965	-0.314434	0.366507	0.999796	-0.443159	0.295188	0.971422	0.0210126	0.950532	0.98336	0.337551	0.346305	0.999012
MGP_C57BL6NJ_G0027084	6820408C15Rik	2.54119	2.35014	1.94263	1.74585	2.78523	1.95328	2.97131	2.16574	2.17877	2.04877	2.25415	2.12836	-0.183075	0.58716	0.999965	-0.00734881	0.980692	0.999796	0.0937077	0.796734	0.989525	-0.0808746	0.767131	0.912708	-0.0709339	0.831115	0.999012
MGP_C57BL6NJ_G0003328	7330404K18Rik	0	0	0	0.104166	0	0	0	0	0.064474	0	0	0	NA	NA	NA	-1.81288	0.653868	1	NA	NA	NA	NA	NA	NA	1.74207	0.666559	1
MGP_C57BL6NJ_G0035655	7420426K07Rik	0	0	0	0	0	0	0	0	0	0	0	0	NA	NA	NA	NA	NA	NA	NA	NA	NA	NA	NA	NA	NA	NA	NA
MGP_C57BL6NJ_G0017065	7420461P10Rik	0	0	0	0	0	0.0844262	0	0	0.0324033	0	0.0230947	0	-0.147507	0.971163	0.999965	-1.54348	0.698995	1	NA	NA	NA	NA	NA	NA	2.42884	0.542907	1
MGP_C57BL6NJ_G0022602	7530416G11Rik	0	0	0.04565	0	0.0230484	0	0	0	0	0	0	0	NA	NA	NA	NA	NA	NA	-1.73773	0.6673	1	-1.87794	0.642262	1	-0.902001	0.823437	1
MGP_C57BL6NJ_G0007563	7630403G23Rik	0	0.123384	0.0977854	0	0	0	0.306142	0	0.115863	0.0739587	0.103223	0	-1.23447	0.526837	0.999965	3.72849	0.259374	0.999796	0.916942	0.656187	1	-0.30472	0.885964	1	-4.03664	0.24534	1
MGP_C57BL6NJ_G0027035	8030411F24Rik	0	0	0.0880393	0	0	0	0	0	0	0	0.074348	0	1.51598	0.708652	0.999965	1.65278	0.683708	1	-1.73773	0.6673	1	-0.214966	0.957343	1	-1.86377	0.64477	1
MGP_C57BL6NJ_G0006775	8030423F21Rik	0.0416421	0.131356	0.0185899	0.177934	0.0187718	0.105214	0.0776005	0.079269	0.0110133	0.0656142	0.0784944	0.0630259	0.297888	0.805794	0.999965	-0.539991	0.586339	0.999796	-0.185829	0.897961	1	0.11756	0.920422	1	0.657116	0.593888	0.999012
MGP_C57BL6NJ_G0021128	8030423J24Rik	0.0683093	0.430951	0	0	0.0615862	0.062761	0.318238	0.130032	0	0	0.206018	0.13785	-0.384441	0.840968	0.999965	1.48138	0.454428	0.999796	-0.153694	0.939985	1	-0.531806	0.785158	1	-2.00775	0.348903	1
MGP_C57BL6NJ_G0005998	8030442B05Rik	0.0573534	0	0	0	0.0517086	0.0263475	0	0	0	0	0.0432439	0	1.51598	0.708652	0.999965	-0.797677	0.805375	1	-1.88079	0.640713	1	-0.358122	0.928771	1	0.466083	0.894649	1
MGP_C57BL6NJ_G0004047	8030443G20Rik	0	0.0888696	0.0586929	0.0280891	0	0.030199	0	0	0	0.118378	0	0.0331648	3.09452	0.434283	0.999965	1.36882	0.588136	0.999796	-3.06367	0.439309	1	0.0316429	0.990032	1	-1.34245	0.619679	1
MGP_C57BL6NJ_G0015942	8030451A03Rik	0.0218078	0.00655149	0.090864	0.0248488	0	0	0	0.0415128	0.0307605	0.0261805	0.0767334	0.0146695	0.721123	0.652639	0.999965	2.24183	0.212285	0.999796	-0.72937	0.687091	1	-0.00479794	0.997279	1	-2.25102	0.279242	1
MGP_C57BL6NJ_G0016018	8030453O22Rik	0.460837	0.774541	0.366972	0.159659	0.98817	0.389076	1.49705	0.248946	0.843275	0.291573	0.854581	0.666066	-0.510752	0.458834	0.999965	0.244395	0.73253	0.999796	0.68229	0.32759	0.97558	0.183519	0.745471	0.904303	-0.0557116	0.939188	0.999012
MGP_C57BL6NJ_G0024990	8030462N17Rik	8.99616	8.6244	7.79179	7.22048	8.53351	9.76538	7.64595	12.075	13.8254	11.7903	10.2073	11.1625	-0.0115577	0.969112	0.999965	0.380164	0.0726954	0.999796	0.394054	0.195694	0.937848	0.389379	0.00978994	0.11676	0.010666	0.960662	0.999012
MGP_C57BL6NJ_G0036464	8030474K03Rik	0.0287601	0.116641	0.115552	0.0614449	0	0	0	0	0.0912757	0	0	0.0290192	-1.6619	0.638949	0.999965	-1.10673	0.757356	0.999796	-1.55643	0.442087	1	-3.24922	0.0987076	1	-2.07682	0.27092	1
MGP_C57BL6NJ_G0031613	8430408G22Rik	7.27803	1.33946	2.63437	3.5301	1.06406	0.622503	1.26259	10.0683	0.878612	2.00723	1.20298	1.1688	-1.47934	NA	1	-0.247209	0.700799	0.999796	0.127726	0.877626	0.992116	-1.35412	0.0149434	0.147208	-1.10591	0.141192	0.999012
MGP_C57BL6NJ_G0015548	8430419K02Rik	0.160621	0.103401	0.0409739	0.0196092	0.299968	0.0843283	0.149659	0.414952	0.33984	0.0929701	0.19031	0.150492	-1.05091	0.163277	0.999965	0.112043	0.910734	0.999796	1.56894	0.0813226	0.802404	0.520898	0.572367	1	0.413661	0.722152	0.999012
MGP_C57BL6NJ_G0007002	8430423G03Rik	0.0920322	0	0	0.117974	0	0	0.257255	0.175191	0	0.331457	0	0.185723	0.244071	0.901833	0.999965	2.11978	0.371622	0.999796	2.2596	0.440849	1	2.52041	0.333813	1	0.376394	0.924025	1
MGP_C57BL6NJ_G0015540	8430429K09Rik	2.19606	2.52451	2.04076	1.21604	2.38398	2.88241	3.11104	1.47166	2.65509	1.45271	1.99373	1.62797	-0.507394	0.191134	0.999965	-0.350319	0.363648	0.999796	0.089497	0.816125	0.989556	-0.407028	0.119036	0.415257	-0.0559735	0.884215	0.999012
MGP_C57BL6NJ_G0002782	8430432A02Rik	0.190259	0.407248	0.382209	0.406481	1.22217	0.30591	0.553984	0.70171	0.603824	0.342612	0.537951	0.35995	-0.575227	0.370313	0.999965	-0.630448	0.372662	0.999796	0.916471	0.222552	0.941877	0.346218	0.639437	0.854074	0.982801	0.21931	0.999012
MGP_C57BL6NJ_G0006513	8430436N08Rik	0	0	0	0.0942041	0	0.05064	0.102711	0	0	0.0496263	0	0.111227	0.62561	0.828174	0.999965	0.128808	0.951141	0.999796	2.85951	0.472017	1	3.50553	0.361528	1	3.35868	0.395368	1
MGP_C57BL6NJ_G0006065	8430437L04Rik	0	0	0	0	0	0	0	0	0	0	0	0	NA	NA	NA	NA	NA	NA	NA	NA	NA	NA	NA	NA	NA	NA	NA
MGP_C57BL6NJ_G0003660	9030204H09Rik	0	0	0	0	0	0	0	0.129783	0.0961679	0	0	0	-3.34641	0.397966	0.999965	NA	NA	NA	3.27185	0.408542	1	NA	NA	NA	NA	NA	NA
MGP_C57BL6NJ_G0007404	9030407P20Rik	0.126461	2.71259	2.66466	2.52888	4.7088	3.90397	3.25213	3.14151	3.77268	2.40252	2.84144	2.67961	-0.354636	0.214137	0.999965	-0.488168	0.113424	0.999796	0.877746	0.23078	0.950394	0.530653	0.612249	0.841048	1.02122	0.192448	0.999012
MGP_C57BL6NJ_G0017589	9030612E09Rik	0.734821	1.12297	1.14101	1.47436	1.25299	1.3943	0.818632	1.18593	0.777366	0.402726	1.16832	1.24111	0.0178392	0.974447	0.999965	-0.548429	0.251689	0.999796	-0.111693	0.821325	0.990574	-0.0894435	0.8619	0.950339	0.460732	0.212748	0.999012
MGP_C57BL6NJ_G0005280	9030616G12Rik	0	0	0	0	0	0	0	0	0	0	0	0	NA	NA	NA	NA	NA	NA	NA	NA	NA	NA	NA	NA	NA	NA	NA
MGP_C57BL6NJ_G0020410	9030617O03Rik	3.00552	2.34679	2.23521	1.95639	3.20459	3.22882	2.53846	1.58641	1.54374	1.71167	2.62448	1.41161	0.0234938	0.950245	0.999965	-0.541259	0.118894	0.999796	-0.425238	0.214025	0.941469	-0.392413	0.163123	0.47962	0.150266	0.620162	0.999012
MGP_C57BL6NJ_G0006166	9030622O22Rik	0	0	0	0.0301599	0	0	0	0.0503855	0	0.0158881	0	0.0356098	0.0106919	0.997503	0.999965	0.747537	0.814186	1	2.49173	0.532899	1	2.50015	0.530668	1	1.74207	0.666559	1
MGP_C57BL6NJ_G0033398	9030624J02Rik	5.84324	6.57172	6.07827	5.21018	7.20029	6.39397	6.10701	5.08528	5.86464	4.61797	5.86027	4.98245	-0.137821	0.570436	0.999965	-0.279121	0.212771	0.999796	-0.123083	0.598914	0.986709	-0.252794	0.100334	0.385219	0.0285491	0.893039	0.999012
MGP_C57BL6NJ_G0024166	9130008F23Rik	0.178715	0.173458	0.441869	0.587412	0.123943	0.214722	0.179328	0.26169	0.232692	0.123778	0.0829226	0.0277423	-1.50899	0.10852	0.999965	-1.96887	0.0298795	0.999796	-0.243937	0.766464	0.989525	-1.74538	0.0618313	1	0.223723	0.78846	0.999012
MGP_C57BL6NJ_G0025609	9130011E15Rik	11.4069	8.47013	8.16224	9.02119	8.73185	8.38052	7.54397	7.86225	9.33508	9.29241	8.09838	9.59654	0.129701	0.600128	0.999965	0.0491069	0.788185	0.999796	-0.187073	0.497798	0.986709	-0.0496991	0.79556	0.924073	-0.0970493	0.667	0.999012
MGP_C57BL6NJ_G0006186	9130015L21Rik	0	0	0	0	0	0	0	0	0	0	0.147714	0	2.50136	0.530043	0.999965	2.63832	0.507752	1	NA	NA	NA	2.57635	0.517787	1	NA	NA	NA
MGP_C57BL6NJ_G0015573	9130017K11Rik	0.00649035	0.023398	0.0463588	0.038826	0.0409609	0.0775214	0.0120948	0.0185324	0.0411968	0	0.117448	0.0130977	0.88562	0.59477	0.999965	-0.249746	0.856649	0.999796	-0.107971	0.946116	1	0.78694	0.639642	1	1.03897	0.370287	0.999012
MGP_C57BL6NJ_G0016025	9130019P16Rik	0.112345	0.0819657	0.071647	0.0274309	0.159166	0.044237	0.109662	0.101837	0.294293	0.0722524	0.0685722	0.0485815	-1.40281	0.0596688	0.999965	-0.275924	0.748061	0.999796	0.913819	0.231823	0.950394	-0.478111	0.517278	0.787802	-0.198477	0.822306	0.999012
MGP_C57BL6NJ_G0033569	9130023H24Rik	0.913498	1.30231	1.35687	1.37681	1.34769	1.32762	1.12972	1.16982	1.4408	1.30852	1.02063	1.12283	-0.111128	0.736361	0.999965	-0.229188	0.362382	0.999796	0.057969	0.873761	0.992116	-0.0459311	0.876328	0.957022	0.184378	0.531171	0.999012
MGP_C57BL6NJ_G0015492	9130024F11Rik	0.893647	0.388818	1.30688	0.311624	0.0370434	1.52416	0.392403	0.327516	1.00515	0.726013	0.642823	0.699594	0.271107	0.576912	0.999965	0.138985	0.874813	0.999796	-0.599889	0.299423	0.973769	-0.318596	0.442917	0.739971	-0.460953	0.622031	0.999012
MGP_C57BL6NJ_G0005382	9130204K15Rik	0.0406024	0	0.0362515	0.0173491	0.0366063	0	0.0378316	0.038645	0	0	0.0306139	0	-1.28708	0.710877	0.999965	-0.763325	0.814275	1	0.00659194	0.99819	1	-1.27978	0.710828	1	-0.500059	0.850963	1
MGP_C57BL6NJ_G0027902	9130204L05Rik	0	0	0.108384	0	0	0	0	0	0	0	0	0	NA	NA	NA	NA	NA	NA	-1.73773	0.6673	1	-1.87794	0.642262	1	-1.86377	0.64477	1
MGP_C57BL6NJ_G0018911	9130213A22Rik	0.0750927	0.203034	0.167614	0.208563	0.355435	0.379464	0.367332	0.142945	0.178741	0.118321	0.113238	0.189423	-0.71696	0.448845	0.999965	-1.17116	0.100368	0.999796	0.61987	0.552383	0.986709	-0.0874151	0.930657	1	1.07936	0.182631	0.999012
MGP_C57BL6NJ_G0007123	9130221F21Rik	0	0	0	0	0	0	0	0.0214743	0	0	0	0	-1.97394	0.625186	0.999965	NA	NA	NA	1.90766	0.636747	1	NA	NA	NA	NA	NA	NA
MGP_C57BL6NJ_G0004534	9130221H12Rik	1.41156	0.661534	1.22669	1.17413	1.11992	0.6571	0.666382	0.895672	1.15481	1.254	0.837252	1.08245	0.229581	0.632356	0.999965	0.106104	0.798119	0.999796	-0.287886	0.600004	0.986709	-0.0507604	0.911369	0.970106	-0.155295	0.753558	0.999012
MGP_C57BL6NJ_G0004946	9130227L01Rik	0	0	0	0	0	0.0465154	0	0	0.0535588	0.0113961	0.0190863	0	-0.771994	0.813495	0.999965	-0.588877	0.842327	0.999796	3.01252	0.44785	1	2.24897	0.574212	1	2.84486	0.473721	1
MGP_C57BL6NJ_G0030017	9130230L23Rik	0	0	0.0270752	0	0	0	0	0	0	0	0.00571615	0	1.51598	0.708652	0.999965	1.65278	0.683708	1	-3.73187	0.343708	1	-2.20229	0.528575	1	-3.85796	0.327651	1
MGP_C57BL6NJ_G0015551	9130230N09Rik	0.626735	0.645544	0.759422	1.03294	1.17046	0.781483	0.291982	0.340869	0.947174	0.523995	0.438799	0.722723	0.102721	0.908921	0.999965	-0.83023	0.157432	0.999796	-0.380988	0.680339	0.987075	-0.271016	0.713669	0.89083	0.558414	0.356948	0.999012
MGP_C57BL6NJ_G0022271	9130401M01Rik	2.69417	3.14054	2.69372	2.27386	3.17176	2.95609	3.49576	3.16827	2.67349	3.36803	3.16459	2.67351	-0.0173782	0.952542	0.999965	0.135901	0.595248	0.999796	0.126496	0.67658	0.987032	0.116635	0.595171	0.832583	-0.0175665	0.946672	0.999012
MGP_C57BL6NJ_G0017281	9130409I23Rik	0.0312754	0	0	0	0	0	0	0	0.165431	0	0	0	-4.42564	0.237676	0.999965	NA	NA	NA	2.39199	0.480822	1	-2.02109	0.616007	1	-2.00541	0.618755	1
MGP_C57BL6NJ_G0004050	9130410C08Rik	0	0.0491723	0.0730694	0.629448	0.0245948	0.12532	0	0.207717	0	0.0982491	0	0.0550511	-0.449134	0.865471	0.999965	-2.36436	0.128938	0.999796	0.774846	0.790757	1	0.316163	0.895937	1	2.6595	0.108312	0.993766
MGP_C57BL6NJ_G0006971	9130604C24Rik	1.17976	1.39904	1.05334	1.59191	1.95936	1.19804	0.694264	0.354596	0.853943	0.698843	1.49816	0.501219	0.517353	0.475626	0.999965	-0.800353	0.144707	0.999796	-0.945099	0.148619	0.900035	-0.414219	0.481931	0.764885	0.390958	0.379615	0.999012
MGP_C57BL6NJ_G0005341	9230009I02Rik	0	0.116506	0.046167	0.176756	0	0.0950162	0.168627	0.0492151	0.218807	0	0.311899	0	-0.460101	0.806265	0.999965	0.214473	0.924308	0.999796	1.40065	0.429146	1	0.94918	0.698574	1	0.73608	0.723051	1
MGP_C57BL6NJ_G0017370	9230019H11Rik	0	0	0	0	0	0	0	0	0	0	0	0	NA	NA	NA	NA	NA	NA	NA	NA	NA	NA	NA	NA	NA	NA	NA
MGP_C57BL6NJ_G0005369	9230020A06Rik	0	0	0.0772215	0	0	0.0264883	0	0	0	0.025958	0.0217375	0	2.62505	0.509237	0.999965	0.863855	0.775397	0.999796	-3.31756	0.401296	1	-0.68174	0.818332	1	-1.54442	0.687784	1
MGP_C57BL6NJ_G0025750	9230102O04Rik	0	0.0572187	0	0	0	0	0	0	0	0	0	0	NA	NA	NA	NA	NA	NA	-1.75087	0.664842	1	-1.89103	0.639843	1	-1.87737	0.642256	1
MGP_C57BL6NJ_G0027040	9230104L09Rik	0	0.0890668	0.117646	0.0844543	0.148497	0.060532	0	0	0	0	0.198701	0.0332384	3.71397	0.306563	0.999965	-0.30482	0.854594	0.999796	-3.54578	0.368882	1	0.179916	0.936906	1	0.498731	0.77073	1
MGP_C57BL6NJ_G0020554	9230104M06Rik	0	0	0.0269993	0.0775276	0	0.0138918	0.0422642	0	0.0319907	0.0136137	0.0228006	0	-0.997673	0.713735	0.999965	-1.29433	0.57874	0.999796	1.43648	0.682624	1	0.443553	0.906067	1	1.75012	0.569349	1
MGP_C57BL6NJ_G0003013	9230105E05Rik	0	0	0	0	0	0	0	0.0253245	0	0	0	0	-1.97394	0.625186	0.999965	NA	NA	NA	1.90766	0.636747	1	NA	NA	NA	NA	NA	NA
MGP_C57BL6NJ_G0022153	9230109A22Rik	0	0	0	0.0261354	0.0275726	0	0	0	0	0	0.046118	0	2.50136	0.530043	0.999965	-0.18171	0.949137	0.999796	NA	NA	NA	2.57635	0.517787	1	2.77847	0.484431	1
MGP_C57BL6NJ_G0034826	9230110C19Rik	5.12695	5.99853	3.57881	6.19772	4.15171	5.77253	7.348	4.89752	6.66633	7.2181	6.66302	7.71269	0.194911	0.504692	0.999965	0.42363	0.0944724	0.999796	0.355767	0.303847	0.973769	0.559426	0.0239744	0.189493	0.13667	0.667315	0.999012
MGP_C57BL6NJ_G0035038	9230110F15Rik	0	0	0	0	0	0	0	0	0	0	0	0	NA	NA	NA	NA	NA	NA	NA	NA	NA	NA	NA	NA	NA	NA	NA
MGP_C57BL6NJ_G0021560	9230112D13Rik	0	0	0	0.065037	0	0	0	0	0	0	0	0.0767893	1.88149	0.640089	0.999965	0.21524	0.956936	1	NA	NA	NA	1.9546	0.627165	1	1.74207	0.666559	1
MGP_C57BL6NJ_G0037602	9230112E08Rik	3.7189	2.9048	2.61678	1.58906	1.90795	2.64399	2.57408	3.88515	5.00208	4.38486	2.06296	3.9311	-0.138009	0.725858	0.999965	0.757853	0.0409061	0.999796	0.303307	0.388214	0.982516	0.172559	0.572186	0.819421	-0.58453	0.0596582	0.914866
MGP_C57BL6NJ_G0035039	9230113P08Rik	0	0	0	0	0	0	0	0	0	0	0	0	NA	NA	NA	NA	NA	NA	NA	NA	NA	NA	NA	NA	NA	NA	NA
MGP_C57BL6NJ_G0003906	9230114J08Rik	0	0	0	0	0	0	0	0	0	0	0	0	NA	NA	NA	NA	NA	NA	NA	NA	NA	NA	NA	NA	NA	NA	NA
MGP_C57BL6NJ_G0015990	9230114K14Rik	0.634013	0.891012	0.748366	1.17547	0.358469	0.868838	0.580732	0.398889	0.579776	0.793391	0.931772	0.54214	0.547572	0.239288	0.999965	-0.0790277	0.876182	0.999796	-0.552586	0.247413	0.954328	0.00475449	0.990332	0.996369	0.0826558	0.872553	0.999012
MGP_C57BL6NJ_G0015507	9230116N13Rik	0.107508	0.111799	0.177207	0.3887	0.328059	0.0759812	0.200342	0.0865824	0.139978	0.201042	0.124707	0.075099	-0.0854083	0.913837	0.999965	-0.975625	0.191687	0.999796	0.0982612	0.904623	0.992536	0.0234022	0.975181	0.990828	1.0018	0.190022	0.999012
MGP_C57BL6NJ_G0003440	9230117E06Rik	0.0597191	0	0.319918	0	0.269207	0	0	0	0	0	0	0	NA	NA	NA	-3.20314	0.418506	1	-3.56305	0.366499	1	-3.70342	0.325675	1	-0.493063	0.863816	1
MGP_C57BL6NJ_G0003413	9330020H09Rik	0.750884	0.873611	1.12143	1.4584	0.812377	0.627177	0.648757	0.831632	1.25653	1.00798	0.73086	0.840302	-0.0789493	0.86365	0.999965	-0.165812	0.705159	0.999796	-0.0155013	0.974799	0.99768	-0.0872859	0.821607	0.934513	0.080673	0.863401	0.999012
MGP_C57BL6NJ_G0007207	9330102E08Rik	3.6222	5.57547	4.20632	3.00968	4.10127	6.36505	4.74227	3.25645	6.88764	3.64383	4.44314	3.44443	-0.362137	0.28968	0.999965	-0.223158	0.499588	0.999796	0.140635	0.694015	0.987075	-0.211281	0.348212	0.671184	0.0124241	0.971669	0.999012
MGP_C57BL6NJ_G0007258	9330104G04Rik	1.77575	1.95098	1.9252	1.11286	2.23374	2.38512	1.72547	1.27163	2.06642	1.18011	1.80433	1.65524	-0.120427	0.733829	0.999965	-0.302153	0.422599	0.999796	-0.167763	0.616412	0.986709	-0.279052	0.280952	0.615813	0.0249536	0.944784	0.999012
MGP_C57BL6NJ_G0005607	9330111N05Rik	0.0403344	0.218111	0.051446	0.123104	0.244163	0.16941	0.193278	0.219371	0.201157	0.197147	0.230261	0.0930237	-0.228281	0.697987	0.999965	-0.0329154	0.95327	0.999796	0.97773	0.234533	0.953186	0.753794	0.353363	0.675597	0.792913	0.331091	0.999012
MGP_C57BL6NJ_G0016028	9330118I20Rik	0.350132	0.621409	0.201995	0.741139	1.55407	0.480065	0.662512	0.810058	0.387499	0.732357	0.491439	0.690267	0.0406645	0.92314	0.999965	-0.531613	0.255105	0.999796	0.663508	0.22507	0.945475	0.709728	0.116086	0.410472	1.24563	0.030418	0.774602
MGP_C57BL6NJ_G0003867	9330121J05Rik	0.167686	0.142239	0.184944	0.0842952	0.186754	0.108752	0.156242	0.103272	0.0521749	0.0799314	0.118996	0.209008	0.38018	0.673871	0.999965	0.101066	0.890619	0.999796	-0.665001	0.457746	0.986709	-0.280522	0.708329	0.887934	-0.37815	0.594709	0.999012
MGP_C57BL6NJ_G0005824	9330136K24Rik	0.563469	0.436971	0.79558	1.03026	0.543454	0.58994	1.12329	1.18486	0.873345	0.955684	0.721257	1.30898	-0.0930549	0.828619	0.999965	0.463672	0.29035	0.999796	0.821492	0.0928534	0.830429	0.734733	0.0994922	0.383631	0.272334	0.582946	0.999012
MGP_C57BL6NJ_G0020180	9330151L19Rik	5.66562	5.03265	5.71422	5.21037	5.53892	6.31936	5.36587	4.27182	10.8897	5.21669	4.35972	6.74002	-0.324569	0.418046	0.999965	-0.0637185	0.802963	0.999796	0.310746	0.422337	0.986709	-0.00472786	0.982769	0.993573	0.0609492	0.773036	0.999012
MGP_C57BL6NJ_G0016144	9330154J02Rik	0.292706	0.131902	0.104536	0.162593	0.20452	0.127742	0.218184	0.125368	0.301912	0.105419	0.0827616	0.243658	-0.58134	0.422855	0.999965	-0.204286	0.749549	0.999796	0.278013	0.709491	0.987075	-0.293403	0.695569	0.881379	-0.0877698	0.894975	0.999012
MGP_C57BL6NJ_G0003392	9330154K18Rik	0	0.114424	0.02519	0	0.0763095	0	0	0	0	0	0	0.0284675	1.88149	0.640089	0.999965	-1.44436	0.674648	0.999796	-4.20319	0.228676	1	-2.34039	0.388757	1	-0.870733	0.740775	1
MGP_C57BL6NJ_G0017509	9330159F19Rik	16.0318	12.003	12.5526	13.737	11.4833	15.1999	13.2835	14.0816	16.8415	16.4893	12.3692	15.0304	-0.00590457	0.981179	0.999965	0.121036	0.586533	0.999796	0.116589	0.649541	0.986709	0.118471	0.511556	0.784535	-0.00159772	0.994375	0.999744
MGP_C57BL6NJ_G0003106	9330160F10Rik	0.735424	0.29678	0.392009	0.778568	0.336469	0.453822	0.552279	0.470128	0.685108	0.563333	0.554503	0.520543	-0.0532197	0.906152	0.999965	0.0652154	0.885291	0.999796	0.255817	0.657487	0.986709	0.211477	0.671395	0.868948	0.14624	0.800581	0.999012
MGP_C57BL6NJ_G0020439	9330161L09Rik	0.713042	0.508754	0.504001	0.888644	0.723222	1.03728	0.719746	1.04628	0.377163	0.56176	1.03045	0.809401	0.165029	0.806454	0.999965	-0.134556	0.786342	0.999796	0.316319	0.675188	0.987032	0.486728	0.424783	0.727164	0.625016	0.256058	0.999012
MGP_C57BL6NJ_G0015645	9330162012Rik	0.487452	0.33472	0.386859	0.44963	0.383669	0.547384	0.281163	0.471316	1.66162	0.299562	0.215853	0.351317	-1.46926	0.0267643	0.999965	-0.675629	0.0973324	0.999796	0.981835	0.14025	0.895317	-0.478516	0.296929	0.629063	0.197237	0.627643	0.999012
MGP_C57BL6NJ_G0002924	9330162B11Rik	0	0.024186	0	0	0	0	0.0250044	0.025542	0	0.0966501	0.0404679	0.0541552	1.9009	0.272623	0.999965	4.85848	0.0183732	0.999796	1.06368	0.775818	1	2.9691	0.148742	1	-1.87737	0.642256	1
MGP_C57BL6NJ_G0004583	9330171B17Rik	0.972658	0.734812	0.574695	0.83122	1.35408	1.02508	0.613072	0.993837	0.620411	0.746977	1.19713	0.678336	0.241342	0.625341	0.999965	-0.282636	0.488611	0.999796	-0.0356938	0.946236	0.996342	0.211862	0.636648	0.852718	0.498632	0.242765	0.999012
MGP_C57BL6NJ_G0007518	9330175E14Rik	0.0200273	0.0631741	0.093876	0.196823	0	0.00920029	0.0279908	0.0571852	0.0105934	0.0766369	0.0302007	0.0505193	0.708573	0.511898	0.999965	-0.385344	0.786679	0.999796	-0.882222	0.456763	0.986709	-0.1726	0.855114	1	0.216949	0.887083	0.999012
MGP_C57BL6NJ_G0002786	9330175M20Rik	0.0697815	0.0943368	0.0207679	0.119269	0.0838846	0.117542	0.0975289	0.143904	0.295287	0.146604	0.113998	0.0352051	-0.841238	0.378837	0.999965	-0.104252	0.903009	0.999796	1.52573	0.165004	0.913627	0.691551	0.550585	1	0.800569	0.430551	0.999012
MGP_C57BL6NJ_G0006504	9330178D15Rik	0	0	0	0	0	0	0	0.0163718	0	0	0	0	-1.97394	0.625186	0.999965	NA	NA	NA	1.90766	0.636747	1	NA	NA	NA	NA	NA	NA
MGP_C57BL6NJ_G0004476	9330179D12Rik	0.639147	0.666043	0.748986	0.631551	0.468196	0.844148	0.911903	1.31172	0.802931	0.575478	0.602389	1.08828	-0.420274	0.43337	0.999965	0.217993	0.666864	0.999796	0.557043	0.304595	0.973769	0.14082	0.784299	0.919171	-0.0764253	0.877878	0.999012
MGP_C57BL6NJ_G0029722	9330182L06Rik	5.37156	7.59114	5.10719	6.76556	7.45189	9.56401	6.24138	8.54834	10.5165	7.72214	6.80293	6.75887	-0.24454	0.381869	0.999965	-0.157996	0.476361	0.999796	0.478721	0.121885	0.87338	0.241601	0.206904	0.534895	0.400599	0.130045	0.999012
MGP_C57BL6NJ_G0022225	9330182O14Rik	0	0	0	0	0	0.257869	0	0	0	0	0	0	NA	NA	NA	-2.92142	0.461869	1	NA	NA	NA	NA	NA	NA	2.84486	0.473721	1
MGP_C57BL6NJ_G0005054	9330185C12Rik	0	0.106045	0	0.150829	0	0.270264	0.328898	0.419963	0	0.105942	0.0443583	0.0593614	-1.8455	0.234254	0.999965	-1.01106	0.50798	0.999796	2.81696	0.20511	1	0.978728	0.678135	1	1.98436	0.418064	1
MGP_C57BL6NJ_G0006020	9330198N18Rik	0.142809	0.257415	0.255011	0.589871	0	0.24055	0.133063	0.589003	1.18344	0.900078	0.358921	0.456302	-0.140997	0.867612	0.999965	1.04709	0.341444	0.999796	1.52351	0.116634	0.864244	1.38921	0.0707595	0.325216	0.342858	0.794214	0.999012
MGP_C57BL6NJ_G0007508	9430002A10Rik	0.187455	0.619468	0.167367	0.320393	0.957698	0.401869	0.232883	0.178418	0.793233	0.0562605	0.612471	0.31524	-0.268475	0.841473	0.999965	-0.752307	0.490679	0.999796	0.282935	0.837358	1	0.0245622	0.98558	1	0.785798	0.477374	0.999012
MGP_C57BL6NJ_G0029521	9430007A20Rik	0	0	0	0	0	0	0	0	0	0	0	0	NA	NA	NA	NA	NA	NA	NA	NA	NA	NA	NA	NA	NA	NA	NA
MGP_C57BL6NJ_G0029676	9430015G10Rik	5.09266	2.98265	3.58591	3.72744	3.73687	3.80078	3.29314	4.71717	8.40418	4.25266	3.20388	4.19837	-0.487376	0.201937	0.999965	0.0510704	0.814884	0.999796	0.483487	0.231202	0.950394	0.004765	0.984833	0.994255	-0.0449037	0.87059	0.999012
MGP_C57BL6NJ_G0016432	9430016H08Rik	4.70359	3.74043	4.25944	4.94392	4.07435	3.09672	4.99194	8.62647	3.99138	5.31455	4.52632	5.69347	-0.17912	0.610691	0.999965	0.362188	0.160902	0.999796	0.471034	0.19295	0.937789	0.295224	0.117767	0.413681	-0.0644695	0.808865	0.999012
MGP_C57BL6NJ_G0004379	9430018G01Rik	0.0158804	0.0143123	0.0141786	0	0	0	0	0.0680164	0.201598	0.0142984	0.0598682	0	-1.82804	0.290532	0.999965	4.26007	0.157869	0.999796	2.58607	0.119176	1	0.766184	0.687617	1	-3.50172	0.261869	1
MGP_C57BL6NJ_G0024531	9430020K01Rik	14.3904	18.4347	17.0536	12.5428	12.8587	28.2138	18.9927	13.768	25.273	14.6961	17.1548	16.1442	-0.268768	0.357591	0.999965	-0.159684	0.653861	0.999796	0.20906	0.481924	0.986709	-0.0502922	0.738962	0.902809	0.109369	0.760885	0.999012
MGP_C57BL6NJ_G0015882	9430021M05Rik	1.77934	2.3832	2.66984	3.1468	2.18351	4.47304	2.04936	2.35216	5.51636	2.42539	3.01861	2.64319	-0.285137	0.541086	0.999965	-0.275007	0.447313	0.999796	0.52413	0.293376	0.970042	0.24818	0.443407	0.740219	0.523911	0.190156	0.999012
MGP_C57BL6NJ_G0006024	9430024E24Rik	0.16651	0	0	0	0	0	0	0.0792412	0	0	0.0313867	0	-1.01216	0.802207	0.999965	NA	NA	NA	-1.04752	0.789633	1	-2.06547	0.602746	1	-3.01149	0.447959	1
MGP_C57BL6NJ_G0033633	9430038I01Rik	0.572761	0.613867	0.594311	0.493883	0.288434	0.303418	0.466363	0.486213	0.513124	0.390263	0.525231	0.218673	-0.361303	0.422297	0.999965	0.0708608	0.877076	0.999796	-0.287285	0.432378	0.986709	-0.639526	0.103152	0.390432	-0.709698	0.0528451	0.894992
MGP_C57BL6NJ_G0004515	9430041J12Rik	1.27016	0.831649	0.940192	1.20606	1.24302	0.917633	0.728292	0.454637	2.17058	0.684222	0.769423	0.613416	-0.687004	0.246469	0.999965	-0.697153	0.0282659	0.999796	0.124348	0.836042	0.992116	-0.548193	0.127527	0.430672	0.152151	0.664196	0.999012
MGP_C57BL6NJ_G0002828	9430060I03Rik	0.0352708	0.222517	0.0629824	0.376774	0.206696	0.210639	0.0328638	0.100711	0.298503	0.0952718	0.0531877	0.12456	-0.654904	0.594667	0.999965	-1.55662	0.0529563	0.999796	0.406793	0.767268	1	-0.240193	0.847955	1	1.30455	0.189119	0.999012
MGP_C57BL6NJ_G0005598	9430065F17Rik	0.195838	0.686394	1.24339	0.781017	0.627782	1.13957	0.62852	0.414215	1.47326	0.235106	0.311727	1.05388	-0.650087	0.411141	0.999965	-0.67913	0.319495	0.999796	0.225722	0.782024	0.989525	-0.413769	0.61971	0.844484	0.262667	0.715353	0.999012
MGP_C57BL6NJ_G0022184	9430069I07Rik	0.176669	0	0	0	0	0	0	0	0	0.397675	0	0	3.06246	0.439191	0.999965	3.19608	0.419491	1	-1.88079	0.640713	1	1.19251	0.75491	1	-2.00541	0.618755	1
MGP_C57BL6NJ_G0003101	9430073C21Rik	0	0.0244067	0	0	0	0	0.0504651	0	0	0	0	0.0136623	-1.98272	0.617983	0.999965	NA	NA	NA	1.04038	0.79152	1	-0.929257	0.818141	1	-1.87737	0.642256	1
MGP_C57BL6NJ_G0031191	9430076C15Rik	0.345707	0.477892	0.24605	0.344851	0.519101	0.247546	0.380577	1.09134	0.499778	0.533921	0.479578	0.270617	-0.615384	0.172863	0.999965	0.214018	0.578305	0.999796	0.882493	0.0537283	0.72215	0.270563	0.413826	0.718465	0.0593201	0.879537	0.999012
MGP_C57BL6NJ_G0016120	9430091E24Rik	0.171563	0.508046	0.262591	0.12567	0.397742	0.292738	0.365382	0.419893	0.959337	0.26481	0.203275	0.469867	-0.893768	0.256	0.999965	0.196567	0.80233	0.999796	0.871877	0.313445	0.97398	-0.01235	0.988499	1	-0.207117	0.814251	0.999012
MGP_C57BL6NJ_G0006217	9430093N23Rik	0	0	0	0	0	0	0	0	0	0	0	0	NA	NA	NA	NA	NA	NA	NA	NA	NA	NA	NA	NA	NA	NA	NA
MGP_C57BL6NJ_G0026029	9430097D07Rik	0.0988687	0.0712851	0.123584	0.118289	0.106965	0.127174	0.0368486	0.131743	0.14643	0.106824	0.238548	0.179567	0.750424	0.501605	0.999965	0.583722	0.491628	0.999796	0.0911325	0.946222	1	0.846094	0.418729	1	0.26678	0.796056	0.999012
MGP_C57BL6NJ_G0005344	9430098F02Rik	0	0	0	0	0	0	0	0	0	0	0	0	NA	NA	NA	NA	NA	NA	NA	NA	NA	NA	NA	NA	NA	NA	NA
MGP_C57BL6NJ_G0029150	9530002B09Rik	0	0	0	0	0	0	0	0	0	0	0	0	NA	NA	NA	NA	NA	NA	NA	NA	NA	NA	NA	NA	NA	NA	NA
MGP_C57BL6NJ_G0018151	9530003J23Rik	0	0	0	0	0.015862	0.0161646	0	0.133963	0	0	0	0	-3.97035	0.31369	0.999965	-1.89939	0.637854	1	3.9055	0.321618	1	NA	NA	NA	1.82954	0.650265	1
MGP_C57BL6NJ_G0004959	9530026F06Rik	0	0	0.0594167	0	0	0	0	0	0	0	0.125441	0	2.82005	0.477313	0.999965	2.95704	0.456169	1	-1.73773	0.6673	1	1.08906	0.78166	1	-1.86377	0.64477	1
MGP_C57BL6NJ_G0003966	9530034A14Rik	0	0	0	0	0	0	0	0	0	0	0	0	NA	NA	NA	NA	NA	NA	NA	NA	NA	NA	NA	NA	NA	NA	NA
MGP_C57BL6NJ_G0004059	9530034E10Rik	0.472994	0.213145	0.36952	0.101054	0.0533052	0.760508	0	0	0	0	0	0	NA	NA	NA	-4.99402	0.029573	0.999796	-5.05123	0.0327605	1	-5.19125	0.0164493	1	-0.201638	0.881156	0.999012
MGP_C57BL6NJ_G0004389	9530036M11Rik	0	0	0	0	0	0	0	0.0566122	0.0314617	0.0535546	0.0672708	0.0600157	1.04624	0.541342	0.999965	4.63221	0.0294618	0.999796	3.5278	0.371849	1	4.57232	0.0610058	1	NA	NA	NA
MGP_C57BL6NJ_G0004271	9530046B11Rik	0.158577	0.190559	0	0.135518	0.0238283	0.0971315	0.123129	0.125777	1.03451	0.0713902	0.0996382	0.213342	-1.73361	0.141334	0.999965	0.572624	0.637924	0.999796	1.85891	0.197049	0.937848	0.139313	0.927169	1	-0.438285	0.791056	1
MGP_C57BL6NJ_G0016190	9530051G07Rik	0.228725	0.230392	0.16217	0.356436	0.115237	0.420294	0.188043	0.140863	0.241967	0.139312	0.243468	0.135756	-0.126703	0.838452	0.999965	-0.775687	0.209177	0.999796	-0.131639	0.833474	0.991988	-0.24826	0.662834	0.865357	0.52619	0.396129	0.999012
MGP_C57BL6NJ_G0007444	9530052E02Rik	0.0160521	0.0289343	0.042996	0.192051	0.057889	0.35396	0.0598266	0.152783	0.849076	0.231249	0.157341	0.0323935	-1.3139	0.244522	0.999965	-0.512637	0.610806	0.999796	3.56371	0.00702466	0.36039	2.26219	0.0978219	1	2.77321	0.0235115	0.718066
MGP_C57BL6NJ_G0032381	9530053A07Rik	0.00828521	0	0	0.0188811	0.0174295	0.00507484	0.00514653	0.00525719	0.00584327	0	0.00416465	0	-1.89676	0.479774	0.999965	-3.19672	0.0832771	0.999796	0.98262	0.721879	1	-0.947108	0.811215	1	2.35713	0.231466	1
MGP_C57BL6NJ_G0007667	9530059O14Rik	0.286043	0.0572887	0.0891841	0.28325	0.0941505	0.112633	0.114224	0.471041	0.638832	0.204404	0.1609	0.39399	-0.684195	0.292434	0.999965	0.630402	0.295422	0.999796	1.49554	0.0545188	0.723006	0.818215	0.230888	0.56267	0.187232	0.812654	0.999012
MGP_C57BL6NJ_G0004875	9530062K07Rik	0.716553	0.747769	0.841799	1.19248	0.544024	0.866254	0.948769	0.430742	3.55082	0.475391	1.05211	0.532744	-1.24162	0.137412	0.999965	-0.325749	0.607042	0.999796	1.07588	0.197618	0.937848	-0.149943	0.824289	0.935444	0.178458	0.769308	0.999012
MGP_C57BL6NJ_G0018677	9530068E07Rik	38.3432	35.0198	29.5068	37.7004	36.3961	30.0909	36.4984	44.5941	25.9974	36.4533	32.441	36.8533	-0.015874	0.955301	0.999965	0.025143	0.893324	0.999796	0.0558599	0.850362	0.992116	0.0452268	0.76604	0.912708	0.0222652	0.915022	0.999012
MGP_C57BL6NJ_G0034976	9530077C05Rik	4.32239	3.30535	4.01123	5.82061	5.60928	3.59825	2.91682	4.23867	4.0461	4.72914	3.70345	4.45385	0.206194	0.496177	0.999965	-0.218174	0.435452	0.999796	-0.0603872	0.850266	0.992116	0.152031	0.492649	0.771793	0.372895	0.202719	0.999012
MGP_C57BL6NJ_G0015953	9530080O11Rik	0.481769	0.310142	0.384056	0.735201	0.310252	0.63234	1.18635	0.573178	0.637078	0.91403	0.60974	1.09375	0.12505	0.816515	0.999965	0.639262	0.206219	0.999796	1.02394	0.103964	0.845421	1.15837	0.0249728	0.192991	0.518801	0.382523	0.999012
MGP_C57BL6NJ_G0005827	9530082P21Rik	1.04206	0.580075	0.498035	0.618134	0.922921	0.478712	0.525454	0.455072	0.745738	0.491205	0.513019	0.766941	0.0413055	0.920652	0.999965	-0.187513	0.62615	0.999796	-0.304769	0.51287	0.986709	-0.254941	0.522428	0.789415	-0.0640568	0.885823	0.999012
MGP_C57BL6NJ_G0037469	9530097N15Rik	0	0	0	0	0	0	0	0	0	0	0	0	NA	NA	NA	NA	NA	NA	NA	NA	NA	NA	NA	NA	NA	NA	NA
MGP_C57BL6NJ_G0004193	9630001P10Rik	0.380998	0.26457	0.289981	0.266882	0.225246	0.395961	0.244424	0.219956	0.707002	0.163087	0.310816	0.17646	-0.834934	0.184609	0.999965	-0.440375	0.367271	0.999796	0.309531	0.613426	0.986709	-0.511764	0.301911	0.632612	-0.0697117	0.878293	0.999012
MGP_C57BL6NJ_G0003097	9630013K17Rik	0.249182	0.0748593	0.02472	0.236609	0.0499239	0.381572	0	0	0.497929	0.174502	0.125254	0.111746	-0.253588	0.889822	0.999965	-0.69771	0.504452	0.999796	0.48826	0.816433	1	0.255139	0.851368	1	0.9525	0.472643	0.999012
MGP_C57BL6NJ_G0002918	9630028B13Rik	0.121998	0.298441	0.140046	0.268092	0.102134	0.0800636	0.14615	0.0663523	0.0553121	0.211844	0.124837	0.123097	0.776772	0.355279	0.999965	0.0316238	0.964758	0.999796	-1.06781	0.235409	0.953315	-0.282232	0.691341	0.879429	-0.313339	0.691157	0.999012
MGP_C57BL6NJ_G0003757	9630028H03Rik	0	0.00735085	0	0.0139403	0.0367672	0.00749372	0.106394	0.015526	0.0172568	0.0293748	0.0245988	0.0493781	-0.44204	0.747451	0.999965	0.824873	0.519934	0.999796	4.08995	0.0772276	1	3.66495	0.0934845	1	2.83996	0.25806	1
MGP_C57BL6NJ_G0035678	9630041A04Rik	0.091418	0.164783	0	0.208332	0.0274735	0	0	0.290036	0.32237	0.0548742	0	0.122989	-1.79869	0.342238	0.999965	-0.42523	0.840622	0.999796	1.24926	0.52339	1	-0.539976	0.806175	1	-0.115246	0.958109	1
MGP_C57BL6NJ_G0005000	9830004L10Rik	0	0	0	0	0	0	0	0	0	0	0	0	NA	NA	NA	NA	NA	NA	NA	NA	NA	NA	NA	NA	NA	NA	NA
MGP_C57BL6NJ_G0006431	9830132P13Rik	0.0141639	0.0255306	0	0.0242085	0	0	0.0131973	0	0	0	0	0	-1.94858	0.629833	0.999965	-2.80877	0.479886	1	-1.58188	0.639961	1	-3.52098	0.365186	1	-0.707504	0.80839	1
MGP_C57BL6NJ_G0015862	9830144P21Rik	0.242834	0.0875426	0.168029	0.108949	0.0985203	0.0948219	0.0678786	0.260018	1.64412	0.262373	0.160208	0.245022	-1.55092	0.0728638	0.999965	1.14139	0.0219003	0.999796	1.9657	0.0315847	0.633995	0.42781	0.468587	0.756017	-0.713903	0.269398	0.999012
MGP_C57BL6NJ_G0003337	9930004E17Rik	0.774789	0.859429	1.17068	0.96772	0.4836	0.98565	0.499787	0.510533	0.630499	1.1269	0.584184	1.26286	0.858492	0.298137	0.999965	0.28071	0.679441	0.999796	-0.78265	0.376312	0.980037	0.0815503	0.91035	0.969893	-0.200225	0.779087	0.999012
MGP_C57BL6NJ_G0021935	9930012K11Rik	0.906009	0.640836	0.573412	1.09769	1.34416	0.69544	0.470175	1.17888	0.922068	0.836408	0.786888	0.671164	-0.158577	0.74158	0.999965	-0.445736	0.234131	0.999796	0.275142	0.603771	0.986709	0.122767	0.752979	0.907253	0.571261	0.18227	0.999012
MGP_C57BL6NJ_G0015688	9930014A18Rik	0.189638	0.250672	0.195654	0.439367	0.201368	0.47237	0.176696	0.168462	0.205075	0.2694	0.238308	0.174338	0.316792	0.49912	0.999965	-0.70295	0.118423	0.999796	-0.216821	0.666559	0.986709	0.108243	0.797895	0.925238	0.81072	0.0832439	0.962008
MGP_C57BL6NJ_G0025444	9930021J03Rik	7.3161	8.00782	7.55184	8.23861	5.61568	9.10888	6.83042	7.01549	11.5458	9.21237	7.61549	9.62793	0.0648774	0.828673	0.999965	0.206181	0.426704	0.999796	0.141496	0.629201	0.986709	0.214812	0.150955	0.461664	0.00943098	0.969638	0.999012
MGP_C57BL6NJ_G0019724	9930022D16Rik	0	0	0	0	0	0	0.0204397	0.0208791	0	0	0	0.0221344	-0.938379	0.781328	0.999965	2.01549	0.616464	1	2.88306	0.468251	1	1.9546	0.627165	1	NA	NA	NA
MGP_C57BL6NJ_G0005461	9930038B18Rik	0.0613231	0.013817	0.0410638	0.00655073	0.0552876	0	0	0	0.0162184	0.00690179	0	0.0464067	1.74029	0.561892	0.999965	-0.226485	0.916481	0.999796	-2.89566	0.195074	1	-1.14784	0.507939	1	-0.902615	0.59468	1
MGP_C57BL6NJ_G0015967	9930104L06Rik	5.37502	3.64432	4.39789	4.62619	4.17912	3.34264	3.95142	3.29065	5.61087	4.65211	3.21408	4.32328	-0.0711815	0.820639	0.999965	0.00820426	0.973998	0.999796	-0.0709592	0.822391	0.990753	-0.13308	0.547065	0.805067	-0.139183	0.587217	0.999012
MGP_C57BL6NJ_G0005007	9930111H07Rik	0	0	0	0	0	0	0	0	0.114734	0.0325502	0.0272579	0	-0.901496	0.805446	0.999965	1.76571	0.662519	1	2.59559	0.515321	1	1.70736	0.673008	1	NA	NA	NA
MGP_C57BL6NJ_G0027150	a	0.211436	0.0476398	0.141584	0.338795	0	0	0.0985035	0.100622	0.0559195	0	0.0398553	0	-2.5998	0.265623	0.999965	-3.02772	0.305963	0.999796	-0.647128	0.663573	1	-3.22944	0.119807	1	-0.236895	0.904199	1
MGP_C57BL6NJ_G0017359	A130010J15Rik	1.48301	1.26975	1.43242	1.50931	1.30666	1.36875	1.31899	1.34094	0.969848	1.60233	1.51462	1.26511	0.274303	0.390855	0.999965	0.0706566	0.766664	0.999796	-0.208109	0.532111	0.986709	0.0734909	0.75345	0.907253	0.00435408	0.985626	0.99962
MGP_C57BL6NJ_G0007528	A130014A01Rik	1.78874	1.37031	1.83662	1.38669	2.67246	1.84302	1.95239	1.7998	2.40594	1.39198	2.01341	1.7404	-0.253031	0.460445	0.999965	-0.192938	0.584198	0.999796	0.294291	0.409553	0.986709	0.0496043	0.868445	0.953739	0.245459	0.501487	0.999012
MGP_C57BL6NJ_G0016091	A130023I24Rik	0	0	0	0	0	0	0	0	0	0	0	0	NA	NA	NA	NA	NA	NA	NA	NA	NA	NA	NA	NA	NA	NA	NA
MGP_C57BL6NJ_G0006087	A130030D18Rik	0	0	0	0	0	0	0	0	0	0	0.0684365	0.137375	3.06953	0.438105	0.999965	3.20412	0.392253	1	NA	NA	NA	3.14316	0.427205	1	NA	NA	NA
MGP_C57BL6NJ_G0022675	A130051J06Rik	0.0906964	0.143047	0.253054	0.164704	0.143097	0.0520811	0.200704	0.172648	0.239869	0.255192	0.213701	0.205906	0.144112	0.828506	0.999965	0.909083	0.18058	0.999796	0.321756	0.700156	0.987075	0.472978	0.513751	0.785385	-0.433705	0.615732	0.999012
MGP_C57BL6NJ_G0022294	A1bg	0	0	0.0581456	0.0278271	0	0	0	0	0	0	0	0.0328555	1.88149	0.640089	0.999965	0.21524	0.956936	1	-2.73398	0.49163	1	-0.847616	0.828705	1	-1.0605	0.78765	1
MGP_C57BL6NJ_G0025454	A1cf	0	0.0139758	0	0.0463822	0	0.0569899	0	0	0	0	0	0	NA	NA	NA	-4.77672	0.0754644	0.999796	-1.75087	0.664842	1	-1.89103	0.639843	1	2.87582	0.254424	1
MGP_C57BL6NJ_G0006393	A230001M10Rik	0.38546	1.158	0.516231	0.351369	2.01563	0.460397	0.646477	1.10063	0.163111	0.601574	0.765334	0.505613	-0.0292013	0.965497	0.999965	-0.586643	0.386652	0.999796	-0.104553	0.890036	0.992335	-0.131415	0.806507	0.929021	0.460966	0.545581	0.999012
MGP_C57BL6NJ_G0003629	A230005M16Rik	0.318194	0.270843	0.394578	0.166176	0.255001	0.373557	0.0988262	0.117776	0.261813	0.413828	0.213258	0.142694	0.700335	0.450476	0.999965	-0.0407432	0.955277	0.999796	-1.05662	0.23986	0.954328	-0.345444	0.643496	0.855733	-0.305019	0.654444	0.999012
MGP_C57BL6NJ_G0003474	A230009B12Rik	0	0.162847	0.0254725	0.0812702	0.24007	0.17475	0.124053	0.0181028	0	0.0513754	0.100385	0.0575735	0.552256	0.707238	0.999965	-1.22828	0.113386	0.999796	-0.407656	0.837401	1	0.156353	0.912718	1	1.39575	0.279781	0.999012
MGP_C57BL6NJ_G0002930	A230020J21Rik	0.107929	0.0648478	0.112424	0.138351	0.0324354	0.0661083	0	0.102725	0.494769	0.194355	0.0542515	0	-1.247	0.468934	0.999965	0.0748153	0.959271	0.999796	1.04563	0.489434	0.986709	-0.185625	0.901321	1	-0.260115	0.825566	1
MGP_C57BL6NJ_G0005776	A230028O05Rik	0.096053	0	0.123876	0.218895	0.0577329	0.0588342	0.0198884	0.182845	0.124195	0.16336	0.0482821	0	-0.618078	0.663117	0.999965	-0.657236	0.610577	0.999796	0.570441	0.699859	0.987075	-0.0437795	0.979552	1	0.614206	0.64991	0.999012
MGP_C57BL6NJ_G0017987	A230046K03Rik	9.18691	11.0231	9.36845	10.8858	11.4889	9.41447	10.6894	6.5592	10.7816	10.1938	11.6836	11.2412	0.245084	0.39102	0.999965	0.0628992	0.732295	0.999796	-0.0860972	0.766506	0.989525	0.168342	0.250915	0.584579	0.10785	0.583665	0.999012
MGP_C57BL6NJ_G0034918	A230050P20Rik	10.7945	9.21616	10.6921	11.759	11.9718	11.292	8.36248	15.2362	33.8696	14.6181	9.72186	11.1389	-0.687872	0.132272	0.999965	0.0217059	0.924279	0.999796	0.892699	0.0456438	0.692929	0.21437	0.270317	0.604422	0.194205	0.28164	0.999012
MGP_C57BL6NJ_G0016063	A230056P14Rik	5.25774	8.01128	5.6512	5.79697	6.77506	9.31385	6.09723	8.40044	9.20356	7.62887	7.51979	6.78088	-0.107002	0.699914	0.999965	0.00504108	0.984508	0.999796	0.318415	0.317671	0.974348	0.21828	0.314409	0.644433	0.214294	0.479374	0.999012
MGP_C57BL6NJ_G0002993	A230060F14Rik	0.0314244	0.141608	0.224456	0.322259	0.184155	0.404209	0.307439	0.0747737	0.216085	0.0990292	0.509416	0.190246	0.427269	0.654126	0.999965	-0.17634	0.821054	0.999796	0.57559	0.612103	0.986709	1.01191	0.322921	1	1.19231	0.186429	0.999012
MGP_C57BL6NJ_G0020517	A230065H16Rik	18.7027	4.96723	22.0227	9.61301	1.01823	7.67867	1.97835	3.86979	2.38956	9.23332	1.53279	1.23073	0.545869	0.461298	0.999965	-0.6085	0.483363	0.999796	-2.47314	8.0198e-06	0.00399534	-1.92079	0.065053	0.313478	-1.31597	0.0739335	0.951692
MGP_C57BL6NJ_G0016167	A230072C01Rik	2.40297	3.75613	2.73212	2.10167	3.43587	3.24269	3.32348	1.32224	2.72083	2.12979	2.44878	1.74269	-0.215373	0.625282	0.999965	-0.468424	0.153958	0.999796	-0.280981	0.533875	0.986709	-0.484953	0.121526	0.419888	-0.0145195	0.967101	0.999012
MGP_C57BL6NJ_G0004858	A230072E10Rik	0.0617155	0.0470645	0.0296703	0.0689692	0.0898821	0.109044	0.0265402	0.0948879	0.261155	0.123959	0.143178	0.119753	0.0304822	0.9702	0.999965	0.536914	0.290703	0.999796	1.45215	0.141586	0.8962	1.49414	0.0286703	0.207868	0.960545	0.185126	0.999012
MGP_C57BL6NJ_G0033854	A230072I06Rik	0	0	0	0	0	0	0	0	0	0	0	0	NA	NA	NA	NA	NA	NA	NA	NA	NA	NA	NA	NA	NA	NA	NA
MGP_C57BL6NJ_G0004469	A230083G16Rik	1.58735	0.917751	1.33703	0.998197	1.51212	1.56849	1.22786	0.627133	2.40798	1.67192	1.46783	1.17857	0.0293753	0.960806	0.999965	0.0880063	0.829727	0.999796	0.135414	0.834864	0.991988	0.177612	0.698882	0.883503	0.0919584	0.846329	0.999012
MGP_C57BL6NJ_G0004024	A230083N12Rik	0.0518888	0.420887	0.185314	0.399091	0.0935636	0.190697	0.435129	0.691421	0.384251	0	0.195618	0.157069	-2.08805	0.12184	0.999965	-0.944584	0.524612	0.999796	1.19102	0.348668	1	-0.894476	0.609459	1	0.0526809	0.969132	1
MGP_C57BL6NJ_G0005535	A230087F16Rik	0	0.410673	0.120202	0.424806	0.270766	0.142723	0.202635	0.33513	0.493003	0.522167	0.226442	0.595613	0.38734	0.535559	0.999965	0.679662	0.264226	0.999796	0.94487	0.405159	0.986709	1.34046	0.190829	0.516322	0.658285	0.58256	0.999012
MGP_C57BL6NJ_G0016114	A230103J11Rik	0.445484	0.815541	0.522042	0.701924	0.31378	0.716276	0.466968	0.304755	0.883644	0.727006	0.640292	0.547826	0.220806	0.698966	0.999965	0.147746	0.756151	0.999796	-0.122611	0.847092	0.992116	0.108099	0.818198	0.933631	-0.0395119	0.942656	0.999012
MGP_C57BL6NJ_G0003308	A230107N01Rik	0.336486	0.250975	0.321147	0.466039	0.31383	0.159908	0.259467	0.0441743	0.466441	0.396991	0.314947	0.304395	0.411515	0.614502	0.999965	0.116036	0.835548	0.999796	-0.256802	0.769694	0.989525	0.1684	0.753727	0.907253	0.0541293	0.930115	0.999012
MGP_C57BL6NJ_G0003606	A230108P19Rik	0	0.0427996	0.105999	0.0811662	0.0749257	0.0218157	0.0995575	0.0451992	0	0.042758	0.071612	0.0239583	-0.0657728	0.96764	0.999965	-0.342731	0.763808	0.999796	-0.0388456	0.984739	1	-0.0972774	0.951707	1	0.254869	0.867794	1
MGP_C57BL6NJ_G0031657	A2m	5.14471	10.9727	6.01634	10.1407	11.6702	2.66443	9.57147	9.09729	1.54288	4.41526	8.69842	8.9916	0.128653	0.816846	0.999965	-0.140147	0.782909	0.999796	-0.129602	0.816675	0.989556	0.00244032	0.993892	0.996877	0.147702	0.775047	0.999012
MGP_C57BL6NJ_G0005751	A330009N23Rik	4.90409	4.66967	4.75931	2.13192	2.0377	6.77823	6.95345	1.94824	2.75191	2.9949	6.80044	4.64708	0.311321	0.551736	0.999965	0.399604	0.458395	0.999796	-0.304759	0.533334	0.986709	0.0176926	0.955699	0.984708	-0.383419	0.44475	0.999012
MGP_C57BL6NJ_G0024241	A330017A19Rik	0.32424	0.382139	0.244957	0.170517	0.314814	0.206241	0.37183	0.189913	1.08181	0.0673708	0	0.276829	-2.27146	0.0697391	0.999965	-1.02936	0.422703	0.999796	0.769811	0.402814	0.986709	-1.48829	0.24547	1	-0.45635	0.562023	0.999012
MGP_C57BL6NJ_G0015521	A330023F24Rik	0.5524	0.615167	0.637765	0.705397	0.686941	0.525034	0.496953	0.344469	4.39295	0.800369	0.411717	0.784813	-1.37867	NA	1	0.060213	0.861502	0.999796	1.51506	NA	1	0.148474	0.635412	0.852172	0.0905264	0.734162	0.999012
MGP_C57BL6NJ_G0005960	A330032B11Rik	0	0.0557577	0.0138092	0.0264351	0.041833	0.0568414	0.0144111	0.0147209	0.163621	0.0557035	0.0466467	0	-0.880726	0.640615	0.999965	-0.266216	0.864889	0.999796	1.43549	0.503883	1	0.565239	0.810627	1	0.837878	0.653156	1
MGP_C57BL6NJ_G0005581	A330033J07Rik	0.0932508	0.354182	0.303297	0.796908	0.960833	0.348826	0.422022	0.678343	0.225485	0.37183	0.316396	0.544384	-0.107993	0.841535	0.999965	-0.77139	0.101923	0.999796	0.819987	0.22882	0.949919	0.714678	0.20856	0.53638	1.48896	0.0155713	0.636946
MGP_C57BL6NJ_G0015679	A330035P11Rik	0.222394	0.300653	0.223383	0.411786	0.367594	0.536369	0.535311	0.317509	0.343103	0.183554	0.461129	0.186999	-0.514684	0.406777	0.999965	-0.64905	0.228279	0.999796	0.674377	0.256594	0.955236	0.168033	0.787104	0.920532	0.820572	0.0827742	0.962008
MGP_C57BL6NJ_G0015776	A330040F15Rik	1.10027	4.4986	1.77305	3.05015	4.40341	6.0654	3.9507	1.66023	2.49828	2.92366	4.2896	4.19703	0.495317	0.257239	0.999965	-0.242338	0.502718	0.999796	0.129007	0.831393	0.99196	0.63354	0.199319	0.526495	0.877939	0.118048	0.999012
MGP_C57BL6NJ_G0004772	A330041J22Rik	0.422844	0.644925	0.450134	0.389153	0.733129	0.433326	0.666747	0.975188	0.602169	0.776087	0.760264	0.557932	-0.0956788	0.848204	0.999965	0.436303	0.350394	0.999796	0.561277	0.330777	0.97558	0.470999	0.336818	0.660962	0.038159	0.944236	0.999012
MGP_C57BL6NJ_G0006078	A330043C09Rik	0	0.106045	0.210108	0.0251382	0.265205	0.162159	0	0.22398	0	0.291339	0.332687	0.178084	1.83509	0.265254	0.999965	0.838729	0.417172	0.999796	-0.484488	0.850602	1	1.34181	0.309373	1	0.51415	0.751804	1
MGP_C57BL6NJ_G0005582	A330048O09Rik	1.64152	2.79893	2.21822	1.66821	2.83991	1.22285	1.86019	2.57581	1.12642	1.47799	1.43839	1.0296	-0.492867	0.390802	0.999965	-0.530271	0.293326	0.999796	-0.259631	0.654213	0.986709	-0.747268	0.124893	0.425365	-0.213646	0.681476	0.999012
MGP_C57BL6NJ_G0006091	A330069E16Rik	1.17115	0.844411	1.1054	0.800681	1.29723	1.16826	1.34065	1.21024	0.672579	0.361539	0.731661	1.08042	-0.572153	0.400114	0.999965	-0.588486	0.311232	0.999796	0.0469994	0.940283	0.996007	-0.520696	0.405338	0.712444	0.07044	0.889199	0.999012
MGP_C57BL6NJ_G0006347	A330069K06Rik	0.161834	0	0.231187	0.276602	0	0.356855	0.241264	0.184839	0.41089	0.349711	0.902959	0.326585	0.933614	0.303178	0.999965	1.3233	0.236443	0.999796	1.08005	0.463261	1	2.01844	0.0869408	1	0.693796	0.704304	1
MGP_C57BL6NJ_G0030578	A330070K13Rik	0.210201	1.0609	0.750704	0.143708	1.554	0.386256	0.626739	0.240081	0.889485	0.302819	0.697355	0.381771	-0.330228	0.716529	0.999965	-0.579859	0.549958	0.999796	-0.220699	0.822352	0.990753	-0.540713	0.546884	0.805024	0.0456375	0.965483	0.999012
MGP_C57BL6NJ_G0007529	A330074K22Rik	3.18387	4.03019	2.37423	3.44443	6.26782	3.67028	3.03326	2.83743	3.5196	2.96334	5.2328	4.04278	0.387451	0.235762	0.999965	-0.123914	0.724435	0.999796	-0.0373143	0.911709	0.992536	0.357948	0.225756	0.556542	0.485459	0.175374	0.999012
MGP_C57BL6NJ_G0016053	A330087D11Rik	0	0.0950257	0	0	0	0	0.147362	0	0	0	0	0	-2.53089	0.526739	0.999965	NA	NA	NA	0.626912	0.874171	1	-1.89103	0.639843	1	-1.87737	0.642256	1
MGP_C57BL6NJ_G0005931	A330094K24Rik	0.809202	1.22418	0.232228	0.765626	2.0584	1.43385	1.10404	1.07277	2.20128	0.806656	1.26384	0.524889	-0.739528	0.217519	0.999965	-0.70248	0.216227	0.999796	0.939069	0.201405	0.937848	0.206492	0.776918	0.916008	0.915321	0.203991	0.999012
MGP_C57BL6NJ_G0005554	A330102I10Rik	1.84246	1.49448	1.37584	1.05924	1.02688	1.1388	1.63869	0.653628	5.15635	0.919948	1.28817	0.676023	-1.35656	0.0414144	0.999965	-0.151634	0.697056	0.999796	0.642549	0.321813	0.975265	-0.696137	0.0771007	0.339024	-0.542083	0.108624	0.994139
MGP_C57BL6NJ_G0029230	A3galt2	0.239892	0.164017	0.0738569	0.0989694	0.0447478	0.030401	0.169567	0.102353	0.24503	0.0670328	0.0873195	0.15024	-0.761561	0.330942	0.999965	0.80103	0.347034	0.999796	0.104016	0.898932	0.992536	-0.647817	0.418644	0.722281	-1.44669	0.10371	0.989243
MGP_C57BL6NJ_G0029615	A430005L14Rik	9.16038	10.6172	11.0985	10.4269	12.7761	8.71505	11.8317	11.7585	5.90751	9.60815	10.1656	12.0409	0.11007	0.751526	0.999965	-0.00113523	0.996263	0.999796	-0.0673203	0.849096	0.992116	0.0472994	0.799159	0.925986	0.0517361	0.833596	0.999012
MGP_C57BL6NJ_G0016031	A430010J10Rik	0.0271861	0.122509	0.0849548	0.0755067	0.0919139	0.0499559	0.101323	0.090564	0.237271	0.0122389	0.107615	0.0960086	-0.979715	0.302509	0.999965	-0.00303291	0.997387	0.999796	0.852356	0.360152	0.976911	-0.117862	0.911743	1	-0.111074	0.901103	0.999012
MGP_C57BL6NJ_G0015811	A430018G15Rik	0.0173875	0.0313412	0	0.0297181	0	0.0159752	0.0162009	0.0330984	0.257518	0	0.0524399	0.0350883	-1.78143	0.324901	0.999965	0.943098	0.682349	0.999796	2.63232	0.198793	1	0.855464	0.745849	1	-0.0859814	0.975654	1
MGP_C57BL6NJ_G0002925	A430027H14Rik	2.529	3.40982	2.69153	3.82109	1.78759	7.19384	2.92195	3.15809	10.295	4.04408	2.2272	3.96038	-0.670201	0.201552	0.999965	-0.324914	0.52532	0.999796	0.909139	0.0784804	0.79365	0.24817	0.449424	0.743544	0.573118	0.25365	0.999012
MGP_C57BL6NJ_G0030702	A430033K04Rik	5.35845	4.79632	4.68607	5.33724	4.9368	4.60668	3.6814	4.96756	4.4512	4.27026	3.90757	4.40822	-0.0540525	0.83599	0.999965	-0.238784	0.203309	0.999796	-0.184675	0.493869	0.986709	-0.232648	0.156381	0.469169	0.00813757	0.966557	0.999012
MGP_C57BL6NJ_G0005088	A430034D21Rik	0	0	0	0	0	0	0	0.0314758	0.0699695	0	0	0	-3.6443	0.33469	0.999965	NA	NA	NA	3.56403	0.366828	1	NA	NA	NA	NA	NA	NA
MGP_C57BL6NJ_G0016015	A430035B10Rik	0.70444	0.661336	0.838603	0.777589	1.23317	0.7497	0.722002	0.787812	0.701754	0.708264	0.849826	0.876637	0.141803	0.665009	0.999965	-0.176999	0.578544	0.999796	-4.19278e-05	0.999906	0.999937	0.148189	0.595464	0.832625	0.328667	0.335416	0.999012
MGP_C57BL6NJ_G0005278	A430046D13Rik	3.37378	5.11687	4.67098	3.36584	5.74847	6.418	5.99627	2.00873	7.27975	3.76033	5.23329	4.24398	-0.201161	0.660227	0.999965	-0.227639	0.484496	0.999796	0.203054	0.663748	0.986709	0.0137668	0.956719	0.98503	0.24324	0.479604	0.999012
MGP_C57BL6NJ_G0006151	A430048G15Rik	0	0.0426631	0	0	0	0	0	0	0	0	0	0	NA	NA	NA	NA	NA	NA	NA	NA	NA	NA	NA	NA	NA	NA	NA
MGP_C57BL6NJ_G0015660	A430057M04Rik	0.050755	0.101652	0.0151054	0.101207	0.111857	0.0880836	0.152383	0.134189	0.214774	0.091398	0.148823	0.102425	-0.537752	0.387728	0.999965	0.195917	0.724112	0.999796	1.57163	0.0748503	0.788977	1.03956	0.231945	0.563659	0.849612	0.330136	0.999012
MGP_C57BL6NJ_G0016001	A430072P03Rik	0	0	0	0	0	0	0	0	0	0	0	0	NA	NA	NA	NA	NA	NA	NA	NA	NA	NA	NA	NA	NA	NA	NA
MGP_C57BL6NJ_G0033793	A430078G23Rik	0.0623974	0.0187454	0.120707	0	0	0.0382196	0	0	0.13202	0.00936361	0	0	-3.72603	0.228545	0.999965	-1.95948	0.614587	1	-0.64497	0.743463	1	-4.35123	0.0320247	1	-2.40492	0.205187	1
MGP_C57BL6NJ_G0004420	A430078I02Rik	0.0537493	0.164703	0.0863812	0.128614	0.135686	0.0197535	0.0300487	0.0409265	0	0.029037	0.0567371	0.0433869	0.855207	0.612406	0.999965	-1.12573	0.293521	0.999796	-2.0885	0.164058	1	-1.23084	0.263935	1	-0.100335	0.92439	0.999012
MGP_C57BL6NJ_G0015774	A430093F15Rik	0	0	0.0509776	0.0813223	0	0.0349723	0.00886658	0.0181145	0.0201339	0.188497	0.0143499	0.038407	2.36495	0.118209	0.999965	1.04995	0.474992	0.999796	-0.127116	0.962348	1	2.23828	0.224471	1	1.186	0.636136	1
MGP_C57BL6NJ_G0026742	A430105I19Rik	5.30384	3.31363	4.89074	3.18979	3.81314	1.92868	3.48362	2.1162	3.83698	2.65616	3.60102	2.28729	-0.137716	0.687977	0.999965	-0.0580568	0.861853	0.999796	-0.526415	0.125382	0.877614	-0.653679	0.00982571	0.116946	-0.592612	0.080343	0.960396
MGP_C57BL6NJ_G0005098	A430106G13Rik	0.0880724	0.127002	0.0393173	0.0526858	0.127047	0	0.0492371	0	0.149075	0.103089	0.0132812	0.0355464	-0.373026	0.8065	0.999965	-0.239766	0.867362	0.999796	-0.383895	0.788275	0.989525	-0.742947	0.520673	1	-0.496587	0.712067	0.999012
MGP_C57BL6NJ_G0015563	A430108G06Rik	1.20379	0.764786	1.44481	0.775774	1.28103	1.72249	0.809052	0.788882	2.12944	0.870654	0.743974	0.856221	-0.584149	0.296779	0.999965	-0.611966	0.16353	0.999796	0.112829	0.849035	0.992116	-0.461787	0.302443	0.632948	0.151593	0.75813	0.999012
MGP_C57BL6NJ_G0005165	A430110L20Rik	0.0944859	0.0212891	0.105451	0.171586	0	0.195326	0.0660283	0.134896	1.03705	0.106342	0.151388	0.119172	-1.69896	0.0895839	0.999965	0.0405031	0.971907	0.999796	2.46476	0.0312888	0.633995	0.778739	0.444731	1	0.735208	0.606447	0.999012
MGP_C57BL6NJ_G0022571	A4galt	1.3025	2.49764	3.43929	3.93137	1.72398	1.7696	2.59506	2.47941	1.56848	1.28504	2.19399	1.00665	-0.561767	0.195525	0.999965	-0.719616	0.123179	0.999796	-0.127171	0.781031	0.989525	-0.682727	0.115055	0.408985	0.0383458	0.937912	0.999012
MGP_C57BL6NJ_G0035666	A4gnt	0	0.0776198	0	0.1104	0.00970591	0.0395643	0.0401231	0.133204	0.113888	0.213247	0.0487024	0.0651748	0.192648	0.856356	0.999965	1.03164	0.36802	0.999796	1.87499	0.303123	1	2.07286	0.2127	1	1.03623	0.616782	1
MGP_C57BL6NJ_G0006165	A530006G24Rik	0	0	0	0	0	0	0.041555	0	0	0	0	0	-1.94858	0.629833	0.999965	NA	NA	NA	1.86398	0.644812	1	NA	NA	NA	NA	NA	NA
MGP_C57BL6NJ_G0003739	A530010F05Rik	0	0	0	0	0	0	0	0	0	0	0	0	NA	NA	NA	NA	NA	NA	NA	NA	NA	NA	NA	NA	NA	NA	NA
MGP_C57BL6NJ_G0006205	A530013C23Rik	0	0.0717632	0.044433	0.0297705	0.0224339	0.036579	0.0231848	0.0757867	0.0105295	0.0134425	0.0150092	0.00502143	-1.69776	0.23104	0.999965	-1.38281	0.225791	0.999796	-0.081774	0.957471	1	-1.78143	0.262447	1	-0.389696	0.774347	0.999012
MGP_C57BL6NJ_G0020537	A530016L24Rik	0.112596	0.0913307	0.0804244	0.134713	0.0406058	0.0724156	0.094421	0.107168	0.0952923	0.060828	0.0424483	0.0454443	-0.995526	0.349163	0.999965	-0.737468	0.454444	0.999796	0.0591349	0.953888	0.996969	-0.929467	0.376334	1	-0.191405	0.840376	0.999012
MGP_C57BL6NJ_G0005353	A530017D24Rik	3.54257	3.75561	3.07171	2.97891	4.30973	3.31743	3.85095	4.16069	3.79573	4.30402	3.25322	4.23898	0.00132168	0.996203	0.999965	0.156015	0.555096	0.999796	0.182501	0.517671	0.986709	0.190251	0.386556	0.699367	0.0368877	0.888979	0.999012
MGP_C57BL6NJ_G0003933	A530020G20Rik	0	0	0	0.0201679	0	0.0144552	0.021989	0.0299491	0	0.0141658	0.00593129	0	-1.36572	0.589257	0.999965	-0.773487	0.743023	0.999796	3.69248	0.349371	1	2.32781	0.560373	1	3.10318	0.433303	1
MGP_C57BL6NJ_G0037480	A530041M06Rik	0.416202	0.152387	0.0929004	0.04446	0.0703572	0.0716994	0.0242374	0.210448	0.247668	0.0936853	0.0882597	0.157482	-0.502024	0.635087	0.999965	0.86101	0.332747	0.999796	-0.462511	0.671463	0.986709	-0.959782	0.290319	1	-1.81904	0.0591661	0.910349
MGP_C57BL6NJ_G0005048	A530053M12Rik	0.020232	0	0	0.03458	0	0	0	0	0.0428069	0	0	0.0816573	0.945939	0.808607	0.999965	1.22311	0.738829	0.999796	1.04527	0.795388	1	2.0037	0.613358	1	0.78029	0.846964	1
MGP_C57BL6NJ_G0015927	A530072M11Rik	0.20834	0.173324	0.329102	0.547828	0.447913	0.368111	0.223986	0.320324	0.288218	0.115437	0.362507	0.161705	-0.366413	0.651369	0.999965	-1.07388	0.0953407	0.999796	0.222018	0.783415	0.989525	-0.138747	0.866706	0.952844	0.942984	0.1233	0.999012
MGP_C57BL6NJ_G0005660	A530076I17Rik	0.255865	0.0922405	0.0913788	0.393586	0.107652	0.172394	0.190723	0.0649414	0.0902265	0.138226	0.0257227	0.103268	-0.382235	0.756179	0.999965	-1.3478	0.168105	0.999796	-0.345417	0.770168	0.989525	-0.718409	0.535756	1	0.627161	0.51075	0.999012
MGP_C57BL6NJ_G0007668	A530083I20Rik	0.214265	0.243485	0.282798	0.350294	0.260369	0.22254	0.0954813	0.186202	0.315368	0.301963	0.252867	0.263195	0.465185	0.489439	0.999965	-0.0248904	0.956845	0.999796	-0.324445	0.661056	0.986709	0.147379	0.780267	0.917045	0.173416	0.738682	0.999012
MGP_C57BL6NJ_G0020806	A530084C06Rik	0.00927512	0.142108	0.14078	0.110969	0.158883	0.136348	0.24198	0.150075	0.0392485	0.0751605	0.111894	0.168457	-0.286587	0.755185	0.999965	-0.194549	0.769975	0.999796	0.559529	0.634253	0.986709	0.279808	0.788255	1	0.473401	0.636802	0.999012
MGP_C57BL6NJ_G0020649	A530099J19Rik	0.0214067	0	0	0	0	0	0	0	0	0	0.0161405	0	1.51598	0.708652	0.999965	1.65278	0.683708	1	-1.88079	0.640713	1	-0.358122	0.928771	1	-2.00541	0.618755	1
MGP_C57BL6NJ_G0016628	A630001G21Rik	0.0328686	0.612212	0.508672	0.411973	0.0395115	0.241592	0.408341	0.125136	0.428851	0.217026	0.330435	0.276373	-0.21615	0.752524	0.999965	0.251997	0.751178	0.999796	-0.275839	0.771543	0.989525	-0.482275	0.570227	0.818836	-0.734581	0.493208	0.999012
MGP_C57BL6NJ_G0022962	A630010A05Rik	0	0	0	0	0	0	0	0	0	0	0	0	NA	NA	NA	NA	NA	NA	NA	NA	NA	NA	NA	NA	NA	NA	NA
MGP_C57BL6NJ_G0004835	A630012P03Rik	0	0	0	0	0	0	0	0.0572431	0	0	0	0	-2.97164	0.454644	0.999965	NA	NA	NA	2.90629	0.464553	1	NA	NA	NA	NA	NA	NA
MGP_C57BL6NJ_G0003060	A630014C17Rik	0.19893	0.152395	0.230897	0.059501	0.125546	0.155357	0.111213	0.104137	0.0631344	0.0716454	0.119993	0.110397	0.117578	0.897273	0.999965	-0.165885	0.827386	0.999796	-1.06351	0.210985	0.94121	-0.939544	0.200527	0.528238	-0.771811	0.286955	0.999012
MGP_C57BL6NJ_G0021548	A630023A22Rik	0.0222826	0	0.159158	0	0	0	0	0	0	0.0401257	0.100805	0	3.55962	0.338757	0.999965	3.69741	0.270529	0.999796	-3.92018	0.299938	1	-0.345148	0.878167	1	-4.04626	0.259558	1
MGP_C57BL6NJ_G0006883	A630023P12Rik	0	0.155851	0.266683	0.161215	0	0.27443	0.747033	0.314216	0.133046	0.268936	0.758601	0.333106	0.189244	0.813421	0.999965	1.64595	0.115612	0.999796	1.49274	0.216615	0.941877	1.68808	0.103311	0.390548	0.045032	0.979033	0.999049
MGP_C57BL6NJ_G0006642	A630031M04Rik	0	0	0	0	0	0	0	0	0	0	0	0.0167869	1.88149	0.640089	0.999965	2.01549	0.616464	1	NA	NA	NA	1.9546	0.627165	1	NA	NA	NA
MGP_C57BL6NJ_G0036508	A630033H20Rik	0.171315	0.13896	0.206492	0.117123	0.108118	0.0787003	0.327229	0.0978337	0.0181234	0.0539874	0.264799	0.121001	-0.0115379	0.991316	0.999965	0.545617	0.486461	0.999796	-0.219807	0.828708	0.991769	-0.219594	0.778775	0.91687	-0.760757	0.248318	0.999012
MGP_C57BL6NJ_G0015518	A630035G10Rik	0	0	0	0	0	0	0	0	0	0	0	0	NA	NA	NA	NA	NA	NA	NA	NA	NA	NA	NA	NA	NA	NA	NA
MGP_C57BL6NJ_G0015555	A630052C17Rik	2.31731	1.90636	2.58623	2.55602	1.8463	3.29266	1.64448	1.80807	3.64871	2.71726	1.98087	2.25662	-0.0226322	0.95614	0.999965	-0.144769	0.65354	0.999796	0.0490073	0.907926	0.992536	0.0352638	0.896917	0.964747	0.180528	0.587809	0.999012
MGP_C57BL6NJ_G0005508	A630072L19Rik	0	0.015712	0	0	0.0314352	0	0	0	0.0368856	0	0	0	-3.10007	0.434725	0.999965	-2.88108	0.468278	1	1.19339	0.761316	1	-1.89103	0.639843	1	0.998187	0.79959	1
MGP_C57BL6NJ_G0004153	A630072M18Rik	0.0549128	0.0544398	0.0686397	0.0656988	0.0792132	0.0807242	0.0665149	0.0365858	0.0116184	0.0247213	0.0414038	0.0664892	0.198805	0.860077	0.999965	-0.772301	0.29763	0.999796	-0.629648	0.572128	0.986709	-0.426802	0.63952	1	0.344929	0.629551	0.999012
MGP_C57BL6NJ_G0031822	A630073D07Rik	0	0	0	0	0	0	0	0	0	0	0	0	NA	NA	NA	NA	NA	NA	NA	NA	NA	NA	NA	NA	NA	NA	NA
MGP_C57BL6NJ_G0006222	A630075F10Rik	0	0	0	0.026518	0	0	0	0	0	0	0	0	NA	NA	NA	-1.81288	0.653868	1	NA	NA	NA	NA	NA	NA	1.74207	0.666559	1
MGP_C57BL6NJ_G0028159	A630076J17Rik	0	0	0	0.0186778	0.275868	0	0	0.0416045	0.0462427	0.0983938	0	0.0220529	0.462839	0.85566	0.999965	-1.28979	0.538654	0.999796	2.96024	0.456027	1	3.43037	0.385077	1	4.72023	0.135594	1
MGP_C57BL6NJ_G0007386	A630091E08Rik	0	0	0	0.0612668	0	0	0	0	0	0	0	0	NA	NA	NA	-1.81288	0.653868	1	NA	NA	NA	NA	NA	NA	1.74207	0.666559	1
MGP_C57BL6NJ_G0035044	A630095E13Rik	0	0	0	0	0	0	0	0	0	0	0	0	NA	NA	NA	NA	NA	NA	NA	NA	NA	NA	NA	NA	NA	NA	NA
MGP_C57BL6NJ_G0016571	A630095N17Rik	0.264296	0	0.188779	0.542072	0.214455	0.607072	0.123129	0.0503108	0.419397	0.118984	0.159421	0.293345	-0.0412102	0.972348	0.999965	-1.26386	0.111585	0.999796	0.370442	0.815434	1	0.340742	0.80356	1	1.59993	0.174757	0.999012
MGP_C57BL6NJ_G0005189	A730004F24Rik	0	0	0	0	0	0.062402	0	0	0	0	0	0	NA	NA	NA	-2.92142	0.461869	1	NA	NA	NA	NA	NA	NA	2.84486	0.473721	1
MGP_C57BL6NJ_G0003896	A730011C13Rik	0.225858	0.323296	0.391448	0.227076	0.371323	0.0976532	0.0618954	0.164388	1.04007	0.514378	0.560971	0.160866	-0.0171197	0.985774	0.999965	0.839186	0.249832	0.999796	0.406331	0.678647	0.987075	0.404467	0.543021	0.802516	-0.431551	0.549454	0.999012
MGP_C57BL6NJ_G0028985	A730015C16Rik	0.0243083	0.0219081	0.0217034	0.083094	0.0876632	0	0.0226494	0.2545	0.154294	0.0656603	0.109969	0.122636	-0.527601	0.69568	0.999965	0.806016	0.57162	0.999796	2.66643	0.143562	1	2.1404	0.210577	1	1.33646	0.523032	1
MGP_C57BL6NJ_G0024868	A730017C20Rik	13.8633	9.46939	7.69743	21.404	11.6387	13.2017	9.93268	15.3086	9.41484	12.3443	10.8725	10.1717	-0.0508613	0.860791	0.999965	-0.465967	0.105232	0.999796	0.157334	0.642609	0.986709	0.111626	0.618576	0.844197	0.578817	0.0858346	0.966252
MGP_C57BL6NJ_G0015865	A730017L22Rik	0.693173	0.778882	0.667118	0.376966	0.36523	0.562432	0.43617	0.248479	0.961869	0.453907	0.414044	0.363334	-0.408774	0.487222	0.999965	-0.0793844	0.842947	0.999796	-0.393698	0.493943	0.986709	-0.790024	0.032812	0.22121	-0.710042	0.0688762	0.944679
MGP_C57BL6NJ_G0020536	A730018C14Rik	0.0403084	0.0242189	0.0239926	0.0229646	0.121137	0.0740688	0	0.0383651	0.383779	0.0120977	0.070915	0.0135572	-2.09042	0.221163	0.999965	-1.13654	0.400244	0.999796	2.23213	0.199	1	0.155608	0.92922	1	1.31066	0.33322	1
MGP_C57BL6NJ_G0004870	A730020E08Rik	0.89339	0.770767	0.879465	0.907038	1.13591	1.05234	1.1597	0.603218	0.920881	0.708141	1.00178	0.88603	-0.0437838	0.913395	0.999965	-0.248877	0.391403	0.999796	0.0700492	0.864824	0.992116	0.0362184	0.904379	0.967246	0.287689	0.318724	0.999012
MGP_C57BL6NJ_G0006422	A730020M07Rik	0.530204	0.756598	0.542423	1.38763	1.54361	0.517586	0.905705	0.704397	0.186967	0.318258	0.924466	0.423527	-0.10772	0.875037	0.999965	-1.03854	0.0692734	0.999796	-0.0240246	0.970458	0.99755	-0.124518	0.812473	0.931741	0.917888	0.0709467	0.946118
MGP_C57BL6NJ_G0003802	A730032A03Rik	0	0	0.0246396	0	0	0	0	0	0	0	0.0208078	0	1.51598	0.708652	0.999965	1.65278	0.683708	1	-1.73773	0.6673	1	-0.214966	0.957343	1	-1.86377	0.64477	1
MGP_C57BL6NJ_G0004232	A730035I17Rik	0.049612	0.167675	0.0996651	0.0529972	0.190099	0.0455824	0.231131	0.283321	0.11809	0.189847	0.102869	0.137662	-0.559837	0.489488	0.999965	0.579811	0.515536	0.999796	0.993767	0.304397	0.973769	0.440039	0.634379	1	-0.134674	0.899942	0.999012
MGP_C57BL6NJ_G0006145	A730036I17Rik	0.484544	0.310871	0.381293	0.357938	0.32579	0.20373	0.206608	0.156334	0.121634	0.0961286	0.173383	0.165732	-0.153639	0.827468	0.999965	-1.02236	0.0551818	0.999796	-1.28062	0.0357492	0.650114	-1.42702	0.00867004	0.10943	-0.400741	0.403817	0.999012
MGP_C57BL6NJ_G0031500	A730049H05Rik	0.150823	0.0500797	0.226797	0.366322	0.0429407	0.0437598	0.207097	0.0528875	0.159555	0.114357	0.155616	0.18422	0.117655	0.88023	0.999965	0.00659554	0.994318	0.999796	-0.037688	0.967732	0.997313	0.0908324	0.905914	0.967679	0.0856811	0.935503	0.999012
MGP_C57BL6NJ_G0004577	A730056A06Rik	1.32578	1.53214	1.34599	1.53502	1.9279	1.78785	1.00617	1.1194	1.10846	1.36699	1.59618	0.938566	0.277263	0.461769	0.999965	-0.421444	0.179246	0.999796	-0.384227	0.284683	0.964102	-0.098746	0.753706	0.907253	0.324514	0.238274	0.999012
MGP_C57BL6NJ_G0015695	A730060N03Rik	0.978167	0.969741	0.998111	0.52544	1.13386	1.28388	1.45826	0.917709	1.53742	1.05687	1.49613	1.22668	-0.0437796	0.91462	0.999965	0.365143	0.399893	0.999796	0.400706	0.354016	0.976554	0.366658	0.279746	0.614288	0.00289532	0.994943	0.999744
MGP_C57BL6NJ_G0021749	A730061H03Rik	0	0.0575263	0.227956	0.109094	0	0	0.0594728	0	0.0675244	0.172411	0.0962527	0.0644039	1.40653	0.568126	0.999965	1.59867	0.496904	0.999796	-1.19231	0.706081	1	0.221326	0.919286	1	-1.38238	0.67091	1
MGP_C57BL6NJ_G0018409	A730071L15Rik	0	0	0	0.0314111	0	0	0	0.0699678	0.058326	0	0.0277136	0	-2.15077	0.46874	0.999965	-0.147466	0.970731	1	3.76081	0.33847	1	1.591	0.694944	1	1.74207	0.666559	1
MGP_C57BL6NJ_G0015649	A730081D07Rik	0.822627	0.637605	0.58758	0.168721	1.42399	0.468603	0.858466	0.407143	0.574369	0.296272	0.793924	0.21581	-0.483235	0.489587	0.999965	-0.646284	0.439975	0.999796	-0.159721	0.784488	0.989525	-0.632156	0.317098	0.645338	0.0154815	0.983798	0.999134
MGP_C57BL6NJ_G0007399	A730082K24Rik	0	0	0	0	0.0225246	0.0229543	0	0	0	0	0	0	NA	NA	NA	-2.90137	0.465048	1	NA	NA	NA	NA	NA	NA	2.83152	0.475862	1
MGP_C57BL6NJ_G0016158	A730085K08Rik	0.147444	0.0664425	0.223794	0.163804	0	0.203202	0.0412144	0	0.218372	0.0531023	0.0222342	0.074386	-0.785314	0.634733	0.999965	-1.30713	0.350445	0.999796	-0.782191	0.598323	0.986709	-1.56082	0.176609	1	-0.250159	0.849072	0.999012
MGP_C57BL6NJ_G0003870	A730090N16Rik	0	0	0.126793	0.0809073	0	0.0434923	0.220533	0.09011	1.25195	0.213108	0.142767	0.334346	-1.17093	0.350706	0.999965	2.4559	0.113627	0.999796	3.58178	0.0595333	1	2.42728	0.220495	1	-0.0300011	0.992957	1
MGP_C57BL6NJ_G0004716	A730098A19Rik	0.30348	0.328218	0.27096	0.72618	0.547223	0.250948	0.508985	0.866549	0.128421	0.273249	0.572054	0.61243	-0.0488072	0.956474	0.999965	-0.0613418	0.9302	0.999796	0.742922	0.456753	0.986709	0.696113	0.380533	1	0.760836	0.326405	0.999012
MGP_C57BL6NJ_G0020907	A830005F24Rik	0.944033	1.12308	0.775441	0.161351	1.39584	1.35307	1.37219	0.359408	0.239686	0.781993	1.509	0.533422	0.519542	0.551384	0.999965	-0.0347384	0.966585	0.999796	-0.52843	0.54683	0.986709	0.00482371	0.994017	0.996905	0.0387616	0.962534	0.999012
MGP_C57BL6NJ_G0005116	A830008E24Rik	0.136897	0.0284723	0.0752169	0.098992	0.223112	0.0628891	0.0686834	0.0400915	0.0557013	0.0331854	0.0396997	0.0318763	-0.644259	0.498688	0.999965	-1.86726	0.0136326	0.996783	-0.552076	0.572979	0.986709	-1.18704	0.207001	1	0.687479	0.418411	0.999012
MGP_C57BL6NJ_G0005613	A830009L08Rik	0.613275	0.0857669	0.472031	0.180723	0.171594	0.845194	0.256155	0.0201279	0.178974	0.0571224	0.167422	0.170704	-0.1994	0.847244	0.999965	-1.59989	0.0536256	0.999796	-1.37373	0.171521	0.918026	-1.56025	0.0612626	0.304553	0.039374	0.964967	0.999012
MGP_C57BL6NJ_G0004493	A830011K09Rik	1.50768	0.971996	1.071	0.884041	0.426639	0.899889	0.707522	0.900799	1.79289	1.08996	0.331906	0.777289	-0.623509	0.271342	0.999965	-0.00884425	0.987012	0.999796	-0.0733313	0.88052	0.992116	-0.687924	0.145768	0.45428	-0.678619	0.121684	0.999012
MGP_C57BL6NJ_G0015924	A830012C17Rik	0	0	0.0318316	0.106637	0	0	0.0996572	0	0.113149	0	0.0537627	0.0179867	-1.53971	0.47483	0.999965	-0.553539	0.835085	0.999796	2.7102	0.329064	1	1.17598	0.727565	1	1.73663	0.644531	1
MGP_C57BL6NJ_G0016229	A830018L16Rik	5.08671	8.78757	8.3841	3.78038	3.18264	12.0509	7.0314	8.75434	10.699	7.91762	5.69944	6.39736	-0.399163	0.151418	0.999965	0.0721948	0.881952	0.999796	0.243771	0.439076	0.986709	-0.147757	0.522261	0.789415	-0.221812	0.658028	0.999012
MGP_C57BL6NJ_G0006469	A830019L24Rik	0.0167213	0.150703	0.119436	0.171478	0	0.176677	0.272654	0.0557032	0.141516	0.120445	0.453879	0.194028	0.715349	0.385366	0.999965	1.14528	0.291949	0.999796	0.699525	0.510856	0.986709	1.42414	0.108524	0.397594	0.279574	0.839567	0.999012
MGP_C57BL6NJ_G0005959	A830019P07Rik	1.00215	0.767719	0.596507	1.28464	1.1294	0.797987	0.513568	1.03332	0.141357	0.210542	0.755613	0.252795	-0.465766	0.582894	0.999965	-1.38086	0.0199424	0.999796	-0.479893	0.522542	0.986709	-0.940413	0.140753	0.448308	0.447161	0.307971	0.999012
MGP_C57BL6NJ_G0006352	A830029E22Rik	0.248579	0.179228	0.0443883	0.382379	0	0	0.463231	0.165617	0.157783	0.179054	0.431081	0.250819	0.133427	0.888282	0.999965	1.17604	0.456326	0.999796	0.737816	0.536518	0.986709	0.882074	0.394568	1	-0.30061	0.875822	0.999012
MGP_C57BL6NJ_G0018487	A830031A19Rik	0.313663	0.848076	0.38507	0.402078	0	0.75649	0.365322	0	0.705126	0.635439	0.295624	0.31649	0.233109	0.853979	0.999965	0.105112	0.929975	0.999796	-0.553829	0.673248	0.986857	-0.307791	0.726714	1	-0.414822	0.743583	0.999012
MGP_C57BL6NJ_G0015609	A830035A12Rik	0.068944	0.0932047	0.0923339	0.265134	0.0310792	0.0316721	0	0	0.401146	0.0620761	0	0.13913	-0.989654	0.692477	0.999965	-0.73135	0.685054	0.999796	0.624214	0.782469	1	-0.360022	0.851587	1	0.370422	0.816549	1
MGP_C57BL6NJ_G0003163	A830036E02Rik	2.85549	1.76294	2.95759	0.865222	0.0398796	2.37972	0.911296	1.58579	14.6257	1.38066	0.641087	0.96206	-2.50877	0.0315331	0.999965	-0.142047	0.910591	0.999796	1.15643	0.311639	0.97398	-1.33937	3.26021e-05	0.00369582	-1.20009	0.336684	0.999012
MGP_C57BL6NJ_G0005644	A830039N20Rik	28.8687	33.7288	20.7807	23.621	29.2907	28.3379	36.8936	32.3627	41.401	29.8642	28.1347	39.2	-0.182994	0.486729	0.999965	0.261028	0.255679	0.999796	0.401153	0.161509	0.912803	0.226019	0.30759	0.638289	-0.0329285	0.899225	0.999012
MGP_C57BL6NJ_G0005906	A830052D11Rik	0.551582	0.71017	1.31327	1.21211	1.32612	1.39968	1.17472	0.724987	1.33376	0.733129	0.653538	0.556552	-0.727345	0.195419	0.999965	-1.01323	0.0132065	0.993105	0.316932	0.617532	0.986709	-0.401339	0.496521	0.773576	0.614022	0.233748	0.999012
MGP_C57BL6NJ_G0036711	A830080D01Rik	2.07369	2.51376	2.04095	2.4354	1.46506	1.88297	2.27679	1.94486	1.98207	2.09641	2.29502	2.17191	0.0847572	0.746601	0.999965	0.185693	0.489374	0.999796	-0.101159	0.721555	0.987217	-0.0087704	0.964191	0.987798	-0.193286	0.498542	0.999012
MGP_C57BL6NJ_G0003831	A830092H15Rik	0.28915	0.22994	0.212606	0.392458	0.245357	0.687602	0.0950884	0.566609	0.827705	0.428805	0.192367	0.480538	-0.42942	0.609932	0.999965	-0.273115	0.675099	0.999796	1.01548	0.257763	0.955236	0.591137	0.405273	0.712444	0.862847	0.205278	0.999012
MGP_C57BL6NJ_G0006254	A930001A20Rik	0.173824	0.195825	0.329793	0.092842	0.313431	0.0798526	0.182206	0.248165	0.436733	0.176072	0.294888	0.306932	-0.146455	0.862447	0.999965	0.684875	0.435257	0.999796	0.295603	0.753865	0.989525	0.155934	0.852271	1	-0.522788	0.594223	0.999012
MGP_C57BL6NJ_G0015767	A930001C03Rik	0.0886864	0.0799295	0.0131971	0.0252634	0.119937	0.0135805	0.0137723	0.168822	0.0625475	0	0.0780135	0.0894855	-0.547602	0.738426	0.999965	0.0841838	0.957974	0.999796	0.43689	0.780428	1	-0.112335	0.946044	1	-0.187555	0.900695	1
MGP_C57BL6NJ_G0024376	A930002H24Rik	0.723912	0.598063	0.269307	0.876414	0.108777	0.443409	0.393464	0.574177	0.446731	0.325899	0.454852	0.243478	-0.454157	0.667969	0.999965	-0.471041	0.65152	0.999796	-0.17131	0.874284	0.992116	-0.619012	0.551559	1	-0.148152	0.890925	0.999012
MGP_C57BL6NJ_G0006404	A930002I21Rik	0.0785195	0	0	0	0	0	0.0365805	0	0	0	0	0	-1.94858	0.629833	0.999965	NA	NA	NA	-1.0912	0.781304	1	-3.02725	0.445581	1	-3.01149	0.447959	1
MGP_C57BL6NJ_G0023051	A930003A15Rik	0.238716	1.03987	0.461793	0.442008	0.143481	0.073109	0.222425	0.378679	0.126269	0.608986	0.389978	0.361301	0.900171	0.366735	0.999965	1.04513	0.271497	0.999796	-1.25694	0.252689	0.955236	-0.35293	0.687529	1	-1.39782	0.194544	0.999012
MGP_C57BL6NJ_G0006719	A930003O13Rik	0.205648	0.24578	0.359239	0.278898	0.290204	0.316277	0.274924	0.123397	0.383086	0.15296	0.222473	0.239077	-0.339439	0.54459	0.999965	-0.524198	0.155176	0.999796	-0.0668967	0.907863	0.992536	-0.396438	0.375425	0.692149	0.12946	0.747904	0.999012
MGP_C57BL6NJ_G0025787	A930004D18Rik	1.08072	1.92427	1.52974	2.62805	3.81822	2.5752	2.30867	1.88999	1.34779	1.76418	2.0537	1.8263	0.0270193	0.935812	0.999965	-0.671863	0.0118936	0.947448	0.286719	0.46639	0.986709	0.320367	0.263591	0.597242	0.995492	0.00301561	0.306771
MGP_C57BL6NJ_G0015913	A930005H10Rik	1.46846	1.00942	0.988883	0.829529	1.1332	1.17768	0.800078	0.935727	1.10587	0.840369	1.00399	0.489713	-0.274387	0.549376	0.999965	-0.419439	0.299045	0.999796	-0.293188	0.495814	0.986709	-0.558758	0.176228	0.496784	-0.136981	0.710592	0.999012
MGP_C57BL6NJ_G0006108	A930006I01Rik	0	0.0240016	0	0	0.0600251	0	0	0.0253472	0	0	0.0200796	0	-0.310459	0.938396	0.999965	-1.53207	0.670996	0.999796	0.0885375	0.982341	1	-0.22806	0.954734	1	1.32035	0.736162	1
MGP_C57BL6NJ_G0015720	A930006K02Rik	1.22393	0.79284	1.02448	0.555664	1.72418	1.26509	1.42551	0.291232	0.404624	0.172189	0.576772	0.656073	-0.596478	0.531477	0.999965	-1.33203	0.068803	0.999796	-0.522224	0.535981	0.986709	-1.10947	0.13188	0.436457	0.226691	0.71761	0.999012
MGP_C57BL6NJ_G0004780	A930006L05Rik	0	0.0190119	0	0.0360546	0.00950931	0	0.0393104	0	0.0892646	0	0.00795264	0.0532122	-1.07876	0.613316	0.999965	0.406284	0.857474	0.999796	2.72458	0.326386	1	1.66863	0.594295	1	1.25452	0.700832	1
MGP_C57BL6NJ_G0005954	A930007I19Rik	0.335024	0.32043	0.20145	0.397324	0.12945	0.207302	0.165636	0.130152	0.694376	0.209308	0.139191	0.206965	-0.823782	0.263475	0.999965	-0.403798	0.484259	0.999796	0.189976	0.797693	0.989525	-0.623151	0.231193	0.563068	-0.218313	0.712393	0.999012
MGP_C57BL6NJ_G0018136	A930009A15Rik	0.326158	0.481014	0.555941	0.0253391	0.427719	0.163455	0.359154	0.0282213	0.282307	0.373759	0.201207	0	-0.209151	0.888462	0.999965	-0.0890699	0.951122	0.999796	-1.03933	0.34535	0.97629	-1.23029	0.279333	1	-1.14291	0.27827	0.999012
MGP_C57BL6NJ_G0003557	A930012L18Rik	0.0718944	0.29158	0.353046	0.18432	0.604972	0.25321	0.189799	0.159666	0.215495	0.17262	0.433662	0.531976	1.01483	0.146556	0.999965	0.130988	0.846394	0.999796	-0.353999	0.685005	0.987075	0.667169	0.380038	0.694814	0.541747	0.505681	0.999012
MGP_C57BL6NJ_G0015814	A930012O16Rik	0.134823	0.190946	0.171965	0.57609	0.243108	0.230049	0.340975	0.513294	0.101878	0.433546	0.188789	0.29151	-0.0711977	0.934217	0.999965	-0.201855	0.773143	0.999796	0.945513	0.339671	0.976036	0.877275	0.285355	1	1.07812	0.174279	0.999012
MGP_C57BL6NJ_G0007225	A930014E10Rik	0	0	0	0	0	0	0	0	0	0	0	0	NA	NA	NA	NA	NA	NA	NA	NA	NA	NA	NA	NA	NA	NA	NA
MGP_C57BL6NJ_G0003510	A930015D03Rik	0	0.120494	0.0477475	0	0.0482148	0.0737018	0.199314	0.0509	0.424308	0.0481509	0.221771	0.10792	-0.813069	0.521453	0.999965	1.65147	0.280385	0.999796	1.97429	0.233091	1	1.16811	0.489289	1	-0.469494	0.838232	1
MGP_C57BL6NJ_G0023790	A930017K11Rik	0.0818286	1.4223	0.0417485	0.179819	5.23802	0.34369	2.4616	2.02497	0.160766	0.305234	1.90382	1.48619	-0.332276	0.682958	0.999965	-0.632968	0.65715	0.999796	1.58903	0.314227	0.97398	1.26009	0.389894	0.702066	1.90257	NA	1
MGP_C57BL6NJ_G0021654	A930018M24Rik	2.4994	2.13998	0.557891	2.17155	5.03261	0.822874	3.39621	2.06172	1.93902	2.32543	2.63834	4.3293	0.329146	0.438551	0.999965	0.21694	0.715993	0.999796	0.50533	0.388664	0.982899	0.843311	0.101121	0.387117	0.6322	0.382384	0.999012
MGP_C57BL6NJ_G0026636	A930018P22Rik	0.252753	0.130169	0.419097	0.185142	0.26043	0	0.0336434	0.0343668	0.0763962	0	0.190573	0.0728657	0.891703	0.677876	0.999965	-0.736038	0.689661	0.999796	-2.49434	0.111752	1	-1.58033	0.286787	1	-0.842763	0.544688	0.999012
MGP_C57BL6NJ_G0003768	A930019D19Rik	0.0619632	0	0	0.158859	0	0	0.0577346	0	0.262203	0.0557907	0	0.0625216	-1.43875	0.525531	0.999965	-0.438752	0.870698	0.999796	2.36622	0.417983	1	0.946345	0.778432	1	1.37372	0.722076	1
MGP_C57BL6NJ_G0004287	A930024E05Rik	1.61238	2.34201	1.57937	1.0301	2.54043	1.0787	1.83782	0.700277	1.35797	1.16987	2.19538	1.64271	0.366881	0.451508	0.999965	0.113694	0.81004	0.999796	-0.515081	0.288565	0.96704	-0.137397	0.704432	0.8863	-0.247154	0.601345	0.999012
MGP_C57BL6NJ_G0005875	A930029G22Rik	0.468638	0.688297	0.635376	0.548821	1.37708	0.685728	1.14824	0.446045	0.440685	0.250047	0.458044	0.998261	-0.258546	0.718178	0.999965	-0.615113	0.337854	0.999796	0.178643	0.784773	0.989525	-0.0734572	0.907587	0.968609	0.546032	0.319536	0.999012
MGP_C57BL6NJ_G0006655	A930031H19Rik	0	0	0	0	0	0	0	0.0538598	0	0.0509509	0	0	-0.0877195	0.982485	0.999965	1.87243	0.642696	1	1.90766	0.636747	1	1.81713	0.652515	1	NA	NA	NA
MGP_C57BL6NJ_G0017728	A930033H14Rik	0.605935	0.593183	0.718229	0.553536	0.715839	0.748692	0.691128	0.407684	0.685226	0.526762	0.425362	0.474358	-0.318694	0.503187	0.999965	-0.498773	0.166345	0.999796	-0.113006	0.81616	0.989556	-0.422839	0.285563	0.618228	0.0772528	0.835686	0.999012
MGP_C57BL6NJ_G0005657	A930038B10Rik	0.182324	0.194591	0.179921	0.13121	0.263872	0.268905	0.210116	0.0639335	0.101516	0.211682	0.209823	0.382457	1.09605	0.0812724	0.999965	0.275219	0.571885	0.999796	-0.573723	0.39554	0.986709	0.53019	0.253378	0.587125	0.257667	0.599747	0.999012
MGP_C57BL6NJ_G0004247	A930041C12Rik	0	0	0	0.0944672	0.0996618	0.304689	0	0	0.233883	0	0.125021	0.223075	0.596212	0.830872	0.999965	-0.526885	0.7444	0.999796	3.01252	0.44785	1	3.61802	0.330301	1	4.14059	0.12477	1
MGP_C57BL6NJ_G0006134	A930104D05Rik	0	0	0	0.0540244	0	0	0	0	0	0	0	0	NA	NA	NA	-1.81288	0.653868	1	NA	NA	NA	NA	NA	NA	1.74207	0.666559	1
MGP_C57BL6NJ_G0003776	AA387200	0.201736	0.38636	0.225147	0.258601	0.295556	0.556051	0.563906	0.528028	0.346801	0.408689	0.608428	0.330775	-0.0880056	0.900999	0.999965	0.29055	0.658418	0.999796	0.819246	0.334109	0.97558	0.737161	0.338889	0.66263	0.449871	0.568973	0.999012
MGP_C57BL6NJ_G0029125	AA415398	3.66703	3.66355	3.40849	3.62087	3.01526	3.715	3.80755	3.72566	4.07275	4.26031	3.95682	3.96049	0.0734693	0.772289	0.999965	0.237151	0.265191	0.999796	0.105888	0.693597	0.987075	0.186999	0.305547	0.636114	-0.0489243	0.826145	0.999012
MGP_C57BL6NJ_G0015583	AA465934	13.076	1.34684	0.81538	1.70279	1.57187	1.18232	1.12167	0.592647	2.15181	0.822269	0.87637	1.1309	-0.442251	0.51896	0.999965	-0.656494	0.157923	0.999796	-1.99233	0.0288986	0.621995	-2.42398	0.00355932	0.0671696	-1.76764	NA	1
MGP_C57BL6NJ_G0026839	AA467197	0.740159	1.13403	3.43639	2.67771	0.378143	0.793382	1.60918	0.610546	0.339306	1.64385	1.07894	0.896194	0.497789	0.461289	0.999965	-0.0848085	0.904275	0.999796	-1.05518	0.174758	0.921787	-0.547931	0.367627	0.68673	-0.463243	0.572333	0.999012
MGP_C57BL6NJ_G0007036	AA545190	0	0	0	0	0	0	0	0	0	0	0	0	NA	NA	NA	NA	NA	NA	NA	NA	NA	NA	NA	NA	NA	NA	NA
MGP_C57BL6NJ_G0003638	AA645442	0	0	0	0	0	0	0	0	0	0	0	0	NA	NA	NA	NA	NA	NA	NA	NA	NA	NA	NA	NA	NA	NA	NA
MGP_C57BL6NJ_G0016844	AA986860	1.94064	0.911255	0.873621	1.21248	0.713088	0.49445	0.904101	1.87813	1.33704	1.9015	0.922201	0.756923	-0.197949	0.674432	0.999965	0.569675	0.24604	0.999796	0.143019	0.76351	0.989525	-0.049137	0.913179	0.970864	-0.617721	0.213079	0.999012
MGP_C57BL6NJ_G0022825	Aaas	7.28474	6.63198	6.9216	7.256	9.23037	7.1679	8.14053	6.95696	12.3408	7.4011	9.87188	9.3618	-0.0367598	0.911364	0.999965	0.175253	0.477676	0.999796	0.387313	0.24131	0.954328	0.359911	0.0878491	0.362093	0.187322	0.431757	0.999012
MGP_C57BL6NJ_G0030543	Aacs	13.0535	12.5489	12.1635	12.5308	10.0191	12.7362	13.648	11.0755	10.3549	12.9874	14.0462	16.0229	0.298499	0.236316	0.999965	0.289662	0.165513	0.999796	-0.111512	0.652889	0.986709	0.194159	0.1798	0.502058	-0.0939371	0.630676	0.999012
MGP_C57BL6NJ_G0027671	Aadac	0	0	0	0	0.0356552	0	0	0	0	0	0.0149092	0	NA	NA	NA	-0.918653	0.819985	1	NA	NA	NA	NA	NA	NA	1.81697	0.652598	1
MGP_C57BL6NJ_G0027670	Aadacl2	0	0	0	0	0	0	0	0	0	0	0	0	NA	NA	NA	NA	NA	NA	NA	NA	NA	NA	NA	NA	NA	NA	NA
MGP_C57BL6NJ_G0029520	Aadacl3	0	0	0	0	0	0	0	0	0	0	0	0	NA	NA	NA	NA	NA	NA	NA	NA	NA	NA	NA	NA	NA	NA	NA
MGP_C57BL6NJ_G0034124	Aadat	0.383511	0.105196	0.640165	0.498739	0.405898	0.10724	0.0932186	0.0793525	0.105839	0.150133	0.176013	0	0.243902	0.861653	0.999965	-1.61135	0.141487	0.999796	-2.02775	0.0442108	0.687155	-1.76976	0.118825	0.415087	-0.153625	0.863217	0.999012
MGP_C57BL6NJ_G0021065	Aaed1	7.54224	5.77926	5.67075	6.9152	6.55215	5.89159	4.72295	4.50481	5.16853	4.94884	4.60468	5.63832	0.0809237	0.793841	0.999965	-0.348224	0.145259	0.999796	-0.405724	0.218522	0.941877	-0.317341	0.214764	0.543481	0.0327005	0.901479	0.999012
MGP_C57BL6NJ_G0035423	Aagab	23.7786	19.5376	22.1172	20.194	22.9409	19.33	21.8048	20.4483	19.5035	20.4334	20.9155	20.4221	0.00373217	0.986451	0.999965	-0.0125451	0.941887	0.999796	-0.0885172	0.708134	0.987075	-0.0774144	0.581221	0.825122	-0.0626196	0.745452	0.999012
MGP_C57BL6NJ_G0031420	Aak1	18.4588	22.0414	18.8808	15.9874	18.7949	24.0206	20.4953	19.3808	37.6733	19.8712	21.8353	23.6338	-0.24113	0.449962	0.999965	0.15396	0.504977	0.999796	0.375048	0.239514	0.954328	0.143132	0.303714	0.634488	-0.00943306	0.96763	0.999012
MGP_C57BL6NJ_G0033010	Aamdc	3.88857	4.96661	4.71924	4.34459	6.85075	5.10593	6.80524	4.86092	2.82458	4.19306	4.71686	4.08807	-0.155594	0.666913	0.999965	-0.322723	0.200597	0.999796	0.0915862	0.8049	0.989525	-0.0569988	0.755598	0.90825	0.268333	0.315679	0.999012
MGP_C57BL6NJ_G0016536	Aamp	31.8862	34.787	37.0753	33.6163	40.1078	38.8226	40.0188	29.6138	30.0459	31.9248	35.296	29.3243	-0.0429234	0.86502	0.999965	-0.218089	0.24553	0.999796	-0.0633279	0.801554	0.989525	-0.0981767	0.484469	0.766766	0.121799	0.508269	0.999012
MGP_C57BL6NJ_G0019824	Aanat	0	0.0643409	0	0.106766	0.0804546	0.22957	0.066518	0.560573	0.925161	0.0964176	0.322964	0.252116	-1.19596	0.212465	0.999965	0.69492	0.423004	0.999796	4.56276	0.00188712	0.178626	3.3717	0.0269339	1	2.68451	0.120356	1
MGP_C57BL6NJ_G0027189	Aar2	15.3862	13.2158	14.2799	13.2541	18.3058	14.4307	15.6979	17.5045	13.9492	15.9529	15.8725	17.861	0.0785469	0.739276	0.999965	0.11483	0.587729	0.999796	0.133016	0.586978	0.986709	0.217744	0.120889	0.418922	0.105568	0.627542	0.999012
MGP_C57BL6NJ_G0022246	Aard	2.3119	2.42097	2.16245	3.51866	6.6898	1.86113	3.52866	4.75715	1.70038	4.46057	3.32029	4.97649	0.352694	0.422733	0.999965	0.0848355	0.855884	0.999796	0.535519	0.25055	0.955236	0.890903	0.00172179	0.0447925	0.811966	0.0941211	0.967795
MGP_C57BL6NJ_G0034627	Aars	28.8618	24.3059	26.9281	33.7646	34.8227	27.9072	31.6145	30.7451	27.0858	33.8812	36.6108	41.5985	0.328757	0.151997	0.999965	0.219924	0.25842	0.999796	0.154608	0.502388	0.986709	0.490086	0.000537041	0.0221514	0.272749	0.154863	0.999012
MGP_C57BL6NJ_G0024193	Aars2	5.77119	7.39053	6.56164	3.79557	9.03962	6.89072	6.50071	4.25261	8.20609	4.51781	6.79116	5.83213	-0.139971	0.67598	0.999965	-0.199382	0.578708	0.999796	-0.0668492	0.835697	0.992116	-0.197071	0.346274	0.669534	0.00523208	0.988072	0.999706
MGP_C57BL6NJ_G0019590	Aarsd1	0.0583494	0.0876466	0.0694622	0.0831076	0.0701421	0.01787	0.0362449	0.0555363	0.473246	0.0963176	0.0586599	0.0785002	-1.2612	0.252665	0.999965	0.446548	0.637749	0.999796	1.3662	0.24276	0.954328	0.116488	0.903822	1	-0.328022	0.755105	0.999012
MGP_C57BL6NJ_G0030079	Aasdh	0.927619	1.01252	0.889565	0.675289	0.913759	0.858589	0.566606	0.398939	3.02031	0.624864	0.733092	0.617052	-1.0021	0.112021	0.999965	-0.30493	0.230968	0.999796	0.475578	0.448094	0.986709	-0.511833	0.0201801	0.174297	-0.205137	0.417082	0.999012
MGP_C57BL6NJ_G0034801	Aasdhppt	12.8188	13.0085	11.5943	11.9636	12.3805	11.7572	14.2269	13.2502	9.59049	12.8555	12.9906	13.8895	0.10254	0.700565	0.999965	0.141454	0.391569	0.999796	-0.0171627	0.950255	0.996957	0.0917733	0.515933	0.787161	-0.0476453	0.785133	0.999012
MGP_C57BL6NJ_G0030923	Aass	2.7993	1.40862	1.68011	1.2958	3.11268	1.54316	0.898403	0.910319	0.419528	0.623111	1.44814	1.18473	0.547885	0.256147	0.999965	-0.864752	0.0583995	0.999796	-1.40123	0.00225729	0.191627	-0.847994	0.0271341	0.201017	0.0212728	0.961739	0.999012
MGP_C57BL6NJ_G0019261	Aatf	3.9818	3.73772	4.18807	4.04902	5.49671	4.13604	5.4385	6.41011	3.64986	4.91496	4.73054	4.91182	-0.0886609	0.775451	0.999965	0.0930415	0.682989	0.999796	0.378547	0.246834	0.954328	0.295091	0.100435	0.385425	0.204698	0.401224	0.999012
MGP_C57BL6NJ_G0019880	Aatk	52.4312	49.1522	47.8353	49.5747	52.1231	51.6841	39.6654	62.4341	49.8256	49.755	45.2651	48.3804	-0.0795471	0.761236	0.999965	-0.0940518	0.544065	0.999796	0.0201292	0.939825	0.996007	-0.0538143	0.649075	0.858176	0.0420267	0.78739	0.999012
MGP_C57BL6NJ_G0004095	AB041806	0.845997	0.60997	0.742751	0.662729	0.610186	0.893875	0.564921	1.14072	1.20822	0.952152	0.754817	0.896301	-0.157223	0.739782	0.999965	0.26572	0.470644	0.999796	0.400004	0.441688	0.986709	0.248902	0.527698	0.793024	-0.0160334	0.969351	0.999012
MGP_C57BL6NJ_G0034945	AB124611	3.01522	2.53263	3.53453	1.68278	0.776701	0.753826	2.04497	0.527116	0.976467	0.978824	2.14972	1.09691	0.255843	0.675586	0.999965	0.402259	0.442079	0.999796	-1.36237	0.011721	0.438411	-1.09277	0.00556695	0.086481	-1.49446	0.000698363	0.159638
MGP_C57BL6NJ_G0022909	Abat	63.9538	58.6229	61.1603	69.3528	73.3564	59.3928	47.468	77.2267	66.376	72.3348	54.9331	52.9189	-0.0804609	0.779213	0.999965	-0.161822	0.456383	0.999796	0.052113	0.847894	0.992116	-0.0222277	0.889325	0.962264	0.141478	0.426543	0.999012
MGP_C57BL6NJ_G0028719	Abca1	12.3527	8.59306	10.0982	8.99981	6.70852	7.91539	8.17397	8.82677	11.1652	10.0288	7.54092	10.3198	-0.0095164	0.971381	0.999965	0.242308	0.294449	0.999796	-0.147398	0.585259	0.986709	-0.14914	0.437966	0.73621	-0.390105	0.0974892	0.972889
MGP_C57BL6NJ_G0016516	Abca12	0.0161713	0.0218618	0.00721919	0.0172747	0.0382717	0.0222867	0.0301354	0.0269354	0.0213845	0.0200205	0.0563927	0.0591491	0.789949	0.305279	0.999965	0.805865	0.253646	0.999796	0.791531	0.432124	0.986709	1.58847	0.0624987	0.308146	0.787393	0.378697	0.999012
MGP_C57BL6NJ_G0018434	Abca13	0.0120304	0.00406593	0.00805589	0.0205619	0.0176252	0.0262514	0.00980818	0.00858778	0.00318172	0.0121859	0.0317477	0.0303469	1.77708	0.071123	0.999965	0.209634	0.755059	0.999796	-0.155809	0.909127	1	1.63255	0.0818828	1	1.42717	0.104304	0.991445
MGP_C57BL6NJ_G0033421	Abca14	0.0100663	0	0.116838	0.00860249	0.00907553	0	0.0187586	0	0	0.00906351	0.0189747	0.0203139	1.35003	0.539241	0.999965	1.45091	0.373488	0.999796	-2.75179	0.240969	1	-1.38967	0.394092	1	-2.83771	0.162922	1
MGP_C57BL6NJ_G0033422	Abca15	0.0108441	0.0195468	0.0387283	0.0278017	0.0195537	0	0.0202082	0	0	0.00488194	0	0.0109418	-0.378542	0.907789	0.999965	-1.61576	0.442591	0.999796	-1.76756	0.430275	1	-2.17198	0.246889	1	-0.542809	0.732753	1
MGP_C57BL6NJ_G0033423	Abca16	0	0	0.126066	0.00354896	0.0299529	0	0	0	0	0	0.0187872	0	3.08085	0.436371	0.999965	-0.79856	0.753989	0.999796	-5.81811	0.0503172	1	-2.71577	0.272562	1	-1.90786	0.426846	0.999012
MGP_C57BL6NJ_G0023703	Abca17	0.033493	0.0352169	0.239231	0.0524749	0.0905897	0.12309	0.104024	0.0265653	0.312984	0.0251305	0.0799692	0.0450597	-1.54354	0.120256	0.999965	-0.810692	0.298856	0.999796	0.504715	0.645514	0.986709	-1.0271	0.323629	0.650582	-0.208763	0.831307	0.999012
MGP_C57BL6NJ_G0025863	Abca2	33.4536	52.7944	37.7526	39.2167	88.1842	51.9875	45.8065	43.5149	57.7225	40.5627	58.7355	48.2301	0.00926979	0.971896	0.999965	-0.278193	0.411049	0.999796	0.238428	0.395803	0.986709	0.255682	0.220568	0.549951	0.537575	0.126364	0.999012
MGP_C57BL6NJ_G0023704	Abca3	12.1731	10.1836	8.82324	9.18333	10.4153	12.105	8.93431	8.54517	15.1301	8.92209	9.85	10.4411	-0.152936	0.612215	0.999965	-0.115693	0.568315	0.999796	0.0552572	0.859665	0.992116	-0.0886939	0.590791	0.829957	0.0287294	0.899528	0.999012
MGP_C57BL6NJ_G0028252	Abca4	0.338231	0.801024	0.346072	0.721564	1.25761	0.59203	0.552085	0.914078	1.27455	0.357887	0.536107	1.15835	-0.412361	0.394133	0.999965	-0.321843	0.504367	0.999796	0.874773	0.0608384	0.744263	0.46881	0.310218	0.641541	0.795124	0.0851248	0.964618
MGP_C57BL6NJ_G0019735	Abca6	0.533345	0.792878	0.432009	0.704829	1.35828	0.858807	0.763352	1.0833	0.639843	0.519821	1.0696	0.560343	-0.205378	0.634825	0.999965	-0.435699	0.29882	0.999796	0.497934	0.248237	0.954575	0.297707	0.462891	0.752138	0.736899	0.0713659	0.946941
MGP_C57BL6NJ_G0017871	Abca7	2.41329	4.92842	3.15549	2.33659	9.07958	4.43455	4.07123	3.55629	4.82236	2.8299	5.21353	6.34262	0.21283	0.541467	0.999965	-0.136048	0.782278	0.999796	0.238237	0.481749	0.986709	0.458668	0.153786	0.465651	0.599728	0.219958	0.999012
MGP_C57BL6NJ_G0019733	Abca8a	1.10765	1.55477	1.58654	1.51454	0.718168	1.59798	0.781732	1.48493	0.443782	1.10341	0.991531	0.518392	-0.0509663	0.918833	0.999965	-0.548437	0.198178	0.999796	-0.646349	0.167339	0.916637	-0.693411	0.0328492	0.22121	-0.14621	0.698873	0.999012
MGP_C57BL6NJ_G0019732	Abca8b	3.96245	3.91354	2.27764	3.38967	3.36337	3.85368	3.19653	1.46138	8.34144	2.36528	3.69914	2.8685	-0.532693	0.307345	0.999965	-0.24434	0.32226	0.999796	0.340529	0.518968	0.986709	-0.179102	0.493379	0.771844	0.0673734	0.812994	0.999012
MGP_C57BL6NJ_G0019734	Abca9	0.37248	1.17329	0.757326	0.816276	0.990835	1.76196	0.88655	0.586191	0.776387	0.541249	1.179	0.528403	0.0053871	0.989796	0.999965	-0.663384	0.136714	0.999796	-0.04223	0.926864	0.995392	-0.0284898	0.949305	0.982987	0.635853	0.188328	0.999012
MGP_C57BL6NJ_G0034759	Abcb10	10.8699	10.8154	9.25587	10.1788	12.6836	9.97439	9.37671	10.523	8.46587	9.22857	11.787	9.9177	0.12825	0.606655	0.999965	-0.0822024	0.701662	0.999796	-0.12942	0.603201	0.986709	0.0053828	0.973667	0.990726	0.0900982	0.664942	0.999012
MGP_C57BL6NJ_G0026216	Abcb11	0.017303	0	0.0102992	0.0246448	0	0.0052992	0	0.0219584	0.0244064	0	0.0260926	0.0232785	0.103687	0.960242	0.999965	0.722636	0.721396	0.999796	0.744737	0.761192	1	0.851783	0.700189	1	0.12966	0.957053	1
MGP_C57BL6NJ_G0029716	Abcb1a	7.22192	8.62752	9.81114	6.63895	11.4992	8.28789	8.32346	4.51138	4.76564	4.68121	7.55164	3.61316	-0.148688	0.696786	0.999965	-0.733521	0.0365524	0.999796	-0.549665	0.0947015	0.831958	-0.689154	0.00909953	0.112438	0.0470467	0.867178	0.999012
MGP_C57BL6NJ_G0029718	Abcb4	0.691939	0.50061	0.473262	0.466547	0.420661	0.696979	0.476145	0.622329	1.65204	0.734467	0.540861	0.624513	-0.525302	0.271792	0.999965	0.263384	0.40284	0.999796	0.710493	0.149876	0.900469	0.195753	0.479792	0.763633	-0.0673019	0.844576	0.999012
MGP_C57BL6NJ_G0020575	Abcb5	0.0203383	0	0.00605296	0.00579361	0	0.00622879	0	0	0	0	0	0	NA	NA	NA	-1.86623	0.643975	1	-2.84999	0.472849	1	-2.99027	0.451339	1	-1.11946	0.692904	1
MGP_C57BL6NJ_G0016565	Abcb6	0.139607	0.0352301	0.0598303	0.0524946	0.0755198	0.051307	0.0572349	0.0850408	0.448977	0.0251399	0.0336839	0.0732496	-2.15852	0.0240358	0.999965	-0.450497	0.580505	0.999796	1.31731	0.178049	0.924197	-0.829847	0.391252	1	-0.378196	0.658481	0.999012
MGP_C57BL6NJ_G0029770	Abcb8	14.6742	9.47728	10.6581	9.61269	9.8533	10.1794	8.1815	6.18759	10.7733	7.29137	8.21199	6.55958	-0.183065	0.533359	0.999965	-0.422611	0.0236431	0.999796	-0.478356	0.129752	0.882304	-0.651722	0.00127197	0.0376281	-0.227093	0.340749	0.999012
MGP_C57BL6NJ_G0030516	Abcb9	6.65487	5.77421	5.47525	4.74456	8.46455	7.95688	5.17299	7.7656	10.7082	7.16086	5.726	5.1972	-0.381008	0.249825	0.999965	-0.224461	0.447942	0.999796	0.393401	0.226086	0.946547	0.0206058	0.910473	0.969902	0.246641	0.389632	0.999012
MGP_C57BL6NJ_G0022960	Abcc1	2.32674	2.1405	2.47177	2.45868	1.80614	2.03574	1.9678	1.50701	3.91432	1.92545	2.07645	2.09929	-0.26939	0.473645	0.999965	-0.0432007	0.837254	0.999796	0.0787321	0.834335	0.991988	-0.180277	0.229086	0.560533	-0.135442	0.530844	0.999012
MGP_C57BL6NJ_G0024217	Abcc10	1.85286	1.50604	1.60019	1.73141	1.63927	1.58304	1.08506	0.894128	4.56602	1.42272	1.18161	1.32791	-0.725373	0.188509	0.999965	-0.330782	0.109138	0.999796	0.383771	0.485894	0.986709	-0.329448	0.105336	0.393699	0.00306307	0.98864	0.999706
MGP_C57BL6NJ_G0034404	Abcc12	0.191889	0.305665	0.350622	0.144918	0.38624	0.287006	0.257796	0.21237	0.467371	0.192864	0.333107	0.364723	-0.0663032	0.895684	0.999965	0.12612	0.797661	0.999796	0.131081	0.804454	0.989525	0.0732259	0.868805	0.953791	-0.0489259	0.924602	0.999012
MGP_C57BL6NJ_G0025572	Abcc2	0	0.00629406	0.0187058	0.0387927	0	0.0352901	0.0195211	0.0332347	0.0221639	0.0220078	0.0342263	0.00704655	-0.227322	0.842209	0.999965	-0.216803	0.871431	0.999796	1.57033	0.32856	1	1.34244	0.398027	1	1.56225	0.406223	1
MGP_C57BL6NJ_G0019348	Abcc3	0.599025	0.971779	0.953399	0.520821	0.305256	0.918879	1.3444	0.272678	0.347161	0.478382	0.742292	0.362654	-0.309522	0.618632	0.999965	-0.136864	0.781633	0.999796	-0.367595	0.543184	0.986709	-0.663962	0.0740918	0.331949	-0.529075	0.262863	0.999012
MGP_C57BL6NJ_G0022056	Abcc4	2.65253	2.93225	3.15001	2.71398	3.07808	2.49421	3.00733	2.38659	2.30189	1.69793	2.98435	2.20074	-0.157537	0.622072	0.999965	-0.262949	0.350489	0.999796	-0.187894	0.494573	0.986709	-0.337642	0.157295	0.47045	-0.0721788	0.734274	0.999012
MGP_C57BL6NJ_G0023058	Abcc5	10.1923	8.41831	6.80631	8.03503	9.79537	9.47771	7.73209	9.21295	32.8066	9.84294	8.00388	9.82619	-0.837451	0.0870269	0.999965	0.0218551	0.912882	0.999796	0.954341	0.0523357	0.719628	0.128162	0.491546	0.770896	0.108167	0.644043	0.999012
MGP_C57BL6NJ_G0032740	Abcc6	0.217439	0.181271	0.150457	0.09291	0.147029	0.274694	0.0557149	0	0.264532	0.0244723	0.135256	0.0383946	-0.672974	0.610722	0.999965	-1.35963	0.0937494	0.999796	-0.802616	0.482514	0.986709	-1.44836	0.0611148	0.304358	-0.0888145	0.881964	0.999012
MGP_C57BL6NJ_G0032743	Abcc8	3.0028	3.95952	2.69172	3.03226	7.93806	4.25675	3.91479	4.26709	8.10967	3.63728	4.80836	5.40053	-0.228277	0.524041	0.999965	-0.133251	0.727912	0.999796	0.74451	0.0405701	0.67321	0.524821	0.021632	0.18001	0.662375	0.0903948	0.966633
MGP_C57BL6NJ_G0031912	Abcc9	2.05951	1.47917	1.37357	1.81759	1.73537	1.13339	1.265	1.34955	2.09626	1.5703	1.72658	1.352	-0.0126673	0.96782	0.999965	-0.00650757	0.98091	0.999796	-0.0690211	0.838129	0.992116	-0.0723608	0.751294	0.906472	-0.0636484	0.83408	0.999012
MGP_C57BL6NJ_G0036313	Abcd1	2.91706	4.01374	3.59063	3.56385	3.0768	3.24608	3.40408	1.2467	5.54273	2.68385	3.13366	2.45755	-0.293454	0.535378	0.999965	-0.252326	0.241184	0.999796	-0.0597473	0.899816	0.992536	-0.340361	0.10706	0.396025	-0.086341	0.709702	0.999012
MGP_C57BL6NJ_G0022656	Abcd2	6.80388	9.05048	7.61385	6.88837	16.3499	8.86128	8.86637	9.94124	8.94756	8.01664	10.6529	9.95371	0.0479686	0.844342	0.999965	-0.161254	0.646194	0.999796	0.237114	0.34473	0.97629	0.291524	0.107141	0.396098	0.456725	0.198261	0.999012
MGP_C57BL6NJ_G0028250	Abcd3	14.2152	16.1873	15.1618	14.8978	18.3046	16.8875	16.1001	13.8735	14.6515	13.949	15.5974	14.5254	-0.0144056	0.948272	0.999965	-0.181475	0.31811	0.999796	-0.035925	0.874277	0.992116	-0.0426535	0.742141	0.903918	0.140947	0.448229	0.999012
MGP_C57BL6NJ_G0020329	Abcd4	4.67463	3.54617	3.78569	2.93091	5.20994	3.56113	3.55672	2.16874	6.4239	2.6967	3.28552	2.47689	-0.514522	0.22263	0.999965	-0.463186	0.131322	0.999796	0.00450386	0.991458	0.999004	-0.497269	0.0321449	0.218974	-0.0319998	0.918119	0.999012
MGP_C57BL6NJ_G0024065	Abcf1	21.732	22.0003	24.8534	21.1888	23.4401	25.6186	24.325	17.7248	21.8368	22.4576	25.6569	25.0584	0.199532	0.414491	0.999965	0.061568	0.737088	0.999796	-0.109135	0.658341	0.986709	0.0987062	0.462472	0.752012	0.0389462	0.833375	0.999012
MGP_C57BL6NJ_G0029780	Abcf2	33.6577	39.6765	43.8446	35.7949	48.6215	47.1852	46.9137	42.1376	38.2098	45.1215	49.162	46.2887	0.146657	0.518063	0.999965	0.0979484	0.635802	0.999796	0.114165	0.64488	0.986709	0.267941	0.0709536	0.325438	0.172036	0.450087	0.999012
MGP_C57BL6NJ_G0023062	Abcf3	21.987	22.591	24.3393	27.1329	34.0339	25.1384	26.6053	21.2526	21.6005	26.4082	26.3235	28.6007	0.230911	0.323575	0.999965	-0.081898	0.683742	0.999796	0.00570043	0.980921	0.99768	0.24415	0.0520005	0.278443	0.328787	0.11025	0.994675
MGP_C57BL6NJ_G0023885	Abcg1	16.5524	18.1424	16.1085	16.0922	22.9346	21.2455	18.3345	18.6454	26.0382	18.4995	19.5105	20.0094	-0.114232	0.652759	0.999965	-0.0521249	0.808367	0.999796	0.302992	0.240985	0.954328	0.196865	0.126107	0.427745	0.251204	0.254404	0.999012
MGP_C57BL6NJ_G0031254	Abcg2	3.2102	3.20224	3.84965	3.80192	3.68253	2.91795	4.44475	3.08399	1.72297	2.61642	4.23015	2.96235	0.0855805	0.827299	0.999965	-0.0800087	0.766675	0.999796	-0.151963	0.685901	0.987075	-0.0591599	0.788716	0.920645	0.0233866	0.915783	0.999012
MGP_C57BL6NJ_G0030249	Abcg3	0.00836067	0.0828865	0.0447885	0.0214347	0.105529	0.0614528	0.0467406	0.0159152	0.0530684	0	0.0567348	0	-0.993814	0.615571	0.999965	-1.68756	0.311929	0.999796	-0.251274	0.864149	1	-1.23164	0.532521	1	0.467008	0.704928	0.999012
MGP_C57BL6NJ_G0035191	Abcg4	9.38085	11.6578	10.486	10.616	12.8276	13.8468	9.7543	11.9698	16.6665	12.1234	11.5351	11.9998	-0.101103	0.718113	0.999965	-0.0620424	0.749418	0.999796	0.276281	0.340928	0.976036	0.182946	0.203369	0.531132	0.246687	0.245043	0.999012
MGP_C57BL6NJ_G0024486	Abcg5	0	0.0394539	0	0.0374107	0	0.0201104	0	0	0.0231555	0	0.033007	0	0.554779	0.887793	0.999965	-0.764384	0.775033	0.999796	-0.80926	0.836599	1	-0.239129	0.949466	1	0.540251	0.853679	1
MGP_C57BL6NJ_G0024487	Abcg8	0.0161878	0	0	0.0138339	0.072973	0.0223095	0.00754155	0	0	0	0	0.00816685	-0.147507	0.971163	0.999965	-3.82462	0.0550614	0.999796	-0.919015	0.81961	1	-1.05932	0.792657	1	2.79853	0.18329	1
MGP_C57BL6NJ_G0015985	Abhd1	8.84671	4.88434	5.53211	6.21847	3.24216	5.0103	5.00242	8.33987	7.51929	6.93176	5.51194	7.20588	-0.0824364	0.79408	0.999965	0.443328	0.156709	0.999796	0.110672	0.763084	0.989525	0.0342947	0.899605	0.965767	-0.408391	0.266315	0.999012
MGP_C57BL6NJ_G0023271	Abhd10	3.64805	5.81861	5.0214	7.17862	9.16737	5.64504	5.68751	8.19311	5.45036	6.24514	6.33361	6.2398	-0.035862	0.8971	0.999965	-0.220413	0.367837	0.999796	0.413064	0.200582	0.937848	0.382118	0.0659117	0.315392	0.605635	0.0415238	0.824881
MGP_C57BL6NJ_G0030600	Abhd11	8.82229	8.635	10.414	7.73012	10.1403	8.67982	8.66381	7.30663	8.3258	6.83163	8.78324	5.31405	-0.210454	0.479988	0.999965	-0.338497	0.21545	0.999796	-0.204392	0.434014	0.986709	-0.406111	0.0759288	0.336525	-0.065788	0.770264	0.999012
MGP_C57BL6NJ_G0004311	Abhd11os	3.72593	3.4725	3.28885	5.24657	8.35986	6.18527	3.59	5.88363	9.00309	3.77411	2.77739	2.39241	-1.03882	0.0233862	0.999965	-1.14133	0.00102389	0.36514	0.807543	0.0752259	0.789413	-0.222475	0.536703	0.798001	0.921081	0.00542111	0.41286
MGP_C57BL6NJ_G0027057	Abhd12	106.236	95.8122	103.447	77.2969	106.667	120.425	103.412	116.899	106.305	107.009	95.7674	100.756	-0.102101	0.637366	0.999965	-0.00199439	0.993224	0.999796	0.0916071	0.679627	0.987075	-0.00373645	0.97554	0.990828	-0.000250971	0.999146	0.999841
MGP_C57BL6NJ_G0020197	Abhd12b	0.0225935	0.0271502	0.0134483	0.148029	0.0203699	0.110712	0.063155	0.107522	0.00796722	0.0678096	0.0624629	0.0227971	-0.222025	0.8558	0.999965	-0.85647	0.382028	0.999796	1.50825	0.305319	1	1.29001	0.309452	1	2.14817	0.0640564	0.928656
[truncated: 39,206 more rows]

## Sheet: GSEA_GO_Vc_Vs_Model
Part 2. GSEA based GO for Vc vs Model.
NAME	GS<br> follow link to MSigDB	NES	NOM p-val	SIZE	ES	FDR q-val	FWER p-val	RANK AT MAX	LEADING EDGE
[truncated: 1,013 more rows]

## Sheet: GSEA_GO_DFOM_vs_Model
Part 3. GSEA based GO for DFOM vs Model.
[truncated: 696 more rows]

[truncated: 4 more sheets: GSEA_GO_Vc&DFO_vs_Model, GSEA_KEGG_Vc_vs_Model, GSEA_KEGG_DFO_vs_Model, GSEA_KEGG_Vc&DFO_vs_Model]
